# Supplementary material for: Variables for habitat and vertebrate hosts of Ixodes scapularis are the best ecological predictors of the spatial spread of Lyme disease in the United States (2010–2019)
Source: Parasit Vectors. 2025 Oct 14;18:410. doi: 10.1186/s13071-025-07047-9 (PMC12522553; doi:10.1186/s13071-025-07047-9)
Supplement: Supplementary file 1 — Additional file 1 (Additional file 1: Datafile S1. An Excel spreadsheet file including (a) a description of each explanatory variable, (b) the complete raw data used in the development of this study, (c) the population and case report of each county for the complete study period (obtained from the CDC and US Census Office). The columns of sheets b and c have a numeric indication of the year. Additional file 2: Datafile S2. A script including the development of the model in Python language, running under the umbrella of Orange data mining software (open-access software). To run this script, a basic knowledge of Python language is required. Additional file 3: Table S1. The confusion matrixes of the number of correctly or incorrectly allocated counties regarding the actual cases classes (rows) versus those predicted by the random forest and gradient boosting models (columns); results include the performance metric results for the individually modeled years 2010, 2013, 2016, and 2019. Values listed correspond to the proportion (%) of counties correctly identified by the models with the reported Lyme disease incidence class for each year. ∑ corresponds to the number of counties allocated for each incidence class. Additional file 4: Table S2. Tabular results for the associations between abiotic explanatory variables for landscape, vegetation, and climate with the 1322 US counties’ Lyme disease incidence classes in the complete 2010–2019 series. [file 13071_2025_7047_MOESM1_ESM.zip › Supplemental_File_1.xlsx]

## Sheet: Excel Table Summary S1
Variables used to buld models to track and predict the incidence of Lyme Disease in USA
REGION	Since 1950, the United States Census Bureau defines four statistical regions, with nine divisions. The Census Bureau region definition is "widely used ... for data collection and analysis" and is the most commonly used classification system.							INFORMATIVE
DIVISION
STATE
COUNTY	Details of the administrative division, including FIPS as the main marker of each county							INFORMATIVE
STNAME
CTYNAME
FIPS
ECOminorit	The MINORITY of the Ecological category (integer number) according to the classification by NLCD. It is the catgeory with the smallest patch in each county							EXPLANATORY
ECOmajorit	The MAJORITY of the Ecological category (integer number) according to the classification by NLCD. It is the catgeory with the largest patch in each county							EXPLANATORY
ECOvariety	The VARIETY of ecological categories (integer number) according to the classification by NLCD. It is the number of different categoirs in each county							EXPLANATORY
CANOPYmedi	The median value of the Forest Canopy in the county							EXPLANATORY
CANOPYstde	The standard deviation of values of the Forest Canopy in the county							EXPLANATORY
CANOPYmax	The maximum value of the Forest Canopy in the county							EXPLANATORY
ForGromedi	The median value of the Forest groth in the county. It represents the most common value							EXPLANATORY
ForGromino	The minority value of the Forest groth in the county. It representes the value in the lowest range							EXPLANATORY
ForGromajo	The majority value of the Forest groth in the county. It represents the value in the highest range							EXPLANATORY
ForGrovari	The variability of the Forest groth in the county. It represents the variability of measures within each county							EXPLANATORY
Avoidsum	The sum of pixels in the map that were tagged as of "human avoidability"							EXPLANATORY
Avoidmedia	The avregae of pixels in the map that were tagged as of "human avoidability"							EXPLANATORY
Edgesum	The sum of the lenght of the ecotone (forest - grass) in each county							EXPLANATORY
Edgemedian	The median (most repeated value) of the lenght of the ecotone (forest - grass) in each county							EXPLANATORY
Edgemin	The minimum value of the lenght of the ecotone (forest - grass) in each county							EXPLANATORY
Edgemax	The maximum value of the lenght of the ecotone (forest - grass) in each county							EXPLANATORY
Pero_leuco	Percent of habitat suitability for Peromyscus leucopus in each county							EXPLANATORY
Odo_vir	Percent of habitat suitability for Odocoileus virginianus in each county							EXPLANATORY
Did_virg	Percent of habitat suitability for Didelphis virginiana in each county							EXPLANATORY
Lyn_ruf	Percent of habitat suitability for Lynx rufus in each county							EXPLANATORY
Eume_lat	Percent of habitat suitability for Eumeces laticeps in each county							EXPLANATORY
Blar_brev	Percent of habitat suitability for Blarina brevicauda in each county							EXPLANATORY
Proc_lot	Percent of habitat suitability for Procyon lotor in each county							EXPLANATORY
Sci_carol	Percent of habitat suitability for Sciurus carolinensis in each county							EXPLANATORY
Uc_cyne	Percent of habitat suitability for Urocyon cynereoargentatus in each county							EXPLANATORY
Tx_1	First coefficient of the harmonic regression of maximum monthly temperatures							EXPLANATORY
Tx_2	Second coefficient of the harmonic regression of maximum monthly temperatures							EXPLANATORY
Tx_3	Third coefficient of the harmonic regression of maximum monthly temperatures							EXPLANATORY
Tm_1	First coefficient of the harmonic regression of minimum monthly temperatures							EXPLANATORY
Tm_2	Second coefficient of the harmonic regression of minimum monthly temperatures							EXPLANATORY
Tm_3	Third coefficient of the harmonic regression of minimum monthly temperatures							EXPLANATORY
VPD_1	First coefficient of the harmonic regression of maximum monthly vapor pressure deficit							EXPLANATORY
VPD_2	Second coefficient of the harmonic regression of maximum monthly vapor pressure deficit							EXPLANATORY
VPD_3	Third coefficient of the harmonic regression of maximum monthly vapor pressure deficit							EXPLANATORY
Presence	Presence/absence of Ixodes scapularis in each county (the value changes along years)							EXPLANATORY
Year	The year data are referred to
Risk	The value (%) of the classification of the incidence in thre consecutive years
Incidence	The translation of "Risk" into 'incidence risk'
Adjacency	The number of years the county has been adjacent to counties with reports of LD							EXPLANATORY
NDVI_prev	The NDVI value in the previous year							EXPLANATORY
NDVI_current	The NDVI value in the current year							EXPLANATORY

## Sheet: Excel Raw Data S1
Total Raw Data for study syntheses
REGION	DIVISION	STATE	COUNTY	STNAME	CTYNAME	FIPS	ECOminorit	ECOmajorit	ECOvariety	CANOPYmedi	CANOPYstde	CANOPYmax	ForGromedi	ForGromino	ForGromajo	ForGrovari	Avoidsum	Avoidmedia	Edgesum	Edgemedian	Edgemin	Edgemax	Pero_leuco	Odo_vir	Did_virg	Lyn_ruf	Eume_lat	Blar_brev	Proc_lot	Sci_carol	Uc_cyne	Tx_1	Tx_2	Tx_3	Tm_1	Tm_2	Tm_3	VPD_1	VPD_2	VPD_3	Presence	Year	Risk	Incidence	Adjacency	NDVI_prev	NDVI_current
1	1	9	1	Connecticut	Fairfield County	09001	207	78	39	78	39.3264	100	0	900	0	9	2396875	1	15255273	8	1	14	3.82729e+06	8.89955e+06	9.86371e+06	5.74864e+06	0	9.26728e+06	9.59199e+06	0	1340055	16.3758	-12.8691	-0.320678	5.57144	-11.7558	0.472238	0.623368	-0.441681	0.031525	Established	2007	1	48.3483	7	7.552	7.6525
1	1	9	5	Connecticut	Litchfield County	09005	558	64	35	92	38.6645	100	500	600	500	9	1253331	0	26760656	11	3	15	3.26998e+06	8.55903e+06	8.67117e+06	8.84417e+06	0	9.53389e+06	8.70614e+06	0	1563434	14.993	-13.2689	-0.487911	3.38091	-12.0394	0.278283	0.541294	-0.394598	0.009514	Established	2007	1	189.506	7	7.743	7.982
1	1	9	7	Connecticut	Middlesex County	09007	391	64	37	89	38.0003	100	500	180	500	11	827517	1	10506047	10	2	14	3.12823e+06	8.51338e+06	8.85882e+06	7.7583e+06	0	9.62505e+06	9.28529e+06	0	614280	15.9649	-12.5834	-0.274269	5.37226	-11.4093	0.479886	0.564121	-0.383427	0.021016	Established	2007	1	96.7995	7	7.49	7.672
1	1	9	11	Connecticut	New London County	09011	565	64	38	87	39.2009	100	500	600	500	10	1328420	0	17787155	9	1	14	3.44835e+06	8.9353e+06	9.38892e+06	7.80183e+06	0	9.90639e+06	9.04752e+06	0	1238791	15.8968	-12.1885	-0.223315	5.15852	-11.4091	0.483567	0.532421	-0.35422	0.013716	Established	2007	1	150.929	7	7.45	7.5355
1	1	9	13	Connecticut	Tolland County	09013	446	64	32	93	38.6576	100	500	600	500	9	628709	0	11530124	10	3	14	3.49129e+06	9.03732e+06	9.12393e+06	8.65061e+06	0	9.79468e+06	8.95287e+06	0	757394	15.4421	-13.0465	-0.44164	3.82922	-11.7298	0.305435	0.543979	-0.383848	0.00906	Established	2007	1	153.735	7	7.495	7.584
1	1	9	15	Connecticut	Windham County	09015	99	64	32	91	38.384	100	500	380	500	9	697635	0	14045609	10	3	14	3.76727e+06	9.29374e+06	9.45464e+06	8.94029e+06	0	9.93238e+06	8.84531e+06	0	1026478	15.5398	-12.6721	-0.311899	3.85235	-11.6791	0.349519	0.529908	-0.364445	0.011034	Established	2007	1	153.931	7	7.6485	7.776
3	5	10	1	Delaware	Kent County	10001	558	556	26	0	34.1205	100	0	800	0	7	616401	0	11024385	5	0	14	2.15321e+06	6.89642e+06	7.75879e+06	5.47114e+06	1.9678e+06	1.04048e+07	4.79317e+06	0	500452	19.2183	-12.0862	-0.275341	8.22708	-11.3736	0.585949	0.760933	-0.499748	0.026703	Established	2007	1	107.203	7	6.716	6.676
3	5	10	3	Delaware	New Castle County	10003	91	556	30	0	32.6336	100	0	180	0	7	1296068	1	7956689	6	1	14	2.41866e+06	7.05464e+06	8.95802e+06	4.10287e+06	2.1963e+06	1.00367e+07	7.21749e+06	0	566369	18.7944	-12.6368	-0.37928	7.76408	-11.5472	0.599561	0.776979	-0.533703	0.033316	Established	2007	1	84.266	7	6.957	6.986
3	5	10	5	Delaware	Sussex County	10005	375	556	31	0	35.8393	100	0	800	0	7	1280655	0	19630863	6	1	15	2.79692e+06	7.95831e+06	7.71693e+06	6.34421e+06	2.08041e+06	1.05313e+07	5.13601e+06	0	905812	19.2815	-11.4803	-0.173559	8.51079	-11.0228	0.594977	0.718804	-0.449596	0.018889	Established	2007	1	51.9123	7	6.731	6.725
1	1	23	5	Maine	Cumberland County	23005	565	95	39	72	38.5728	100	100	160	0	9	1571739	0	22990129	9	0	15	3.08013e+06	7.97591e+06	8.3844e+06	6.66644e+06	0	8.67187e+06	8.05566e+06	0	1498400	13.5935	-13.1771	-0.273476	2.35333	-12.3428	-0.134444	0.448873	-0.335022	0.02149	Established	2007	0.9464	59.7231	7	7.7985	7.528
1	1	23	13	Maine	Knox County	23013	391	93	34	74	36.058	100	120	700	800	8	466159	0	9495844	9	0	14	4.18744e+06	8.89443e+06	7.99515e+06	7.38002e+06	0	9.07321e+06	6.19952e+06	0	449803	12.8682	-11.9997	-0.296028	2.44329	-10.988	-0.428032	0.406501	-0.273849	-0.000647	Established	2007	1	51.7611	6	7.304	7.098
1	1	23	15	Maine	Lincoln County	23015	198	100	37	82	33.7848	100	120	700	800	8	512118	0	13256876	10	1	14	3.06273e+06	8.53158e+06	8.63477e+06	7.93422e+06	0	9.32702e+06	7.39621e+06	0	583713	13.2683	-12.854	-0.330075	2.60661	-11.8019	-0.313731	0.432433	-0.31846	0.014701	Established	2007	1	74.5755	6	7.894	7.71
1	1	23	23	Maine	Sagadahoc County	23023	198	100	37	76	34.2394	100	120	900	800	7	345461	0	6957082	10	2	14	2.99222e+06	8.67197e+06	9.11436e+06	7.76619e+06	0	9.45114e+06	8.51163e+06	0	436498	13.2215	-13.0209	-0.33129	2.86848	-12.1384	-0.192415	0.4358	-0.329278	0.021507	Established	2007	0.9774	92.1453	6	7.8415	7.5965
1	1	23	31	Maine	York County	23031	452	95	37	80	35.9395	100	700	160	800	9	1378877	0	27162411	10	1	14	3.72729e+06	8.80755e+06	9.05441e+06	7.53934e+06	0	9.59056e+06	8.94449e+06	0	1629164	14.1492	-13.3166	-0.262119	2.19379	-11.9858	-0.062547	0.468886	-0.352242	0.024434	Established	2007	1	86.7815	7	7.7925	7.8705
3	5	24	11	Maryland	Caroline County	24011	558	556	25	0	34.8825	100	0	800	0	7	338415	0	6440379	6	2	14	2.76712e+06	8.04101e+06	7.39223e+06	6.3489e+06	2.00445e+06	1.05648e+07	3.91841e+06	0	324926	19.6055	-12.1936	-0.254915	8.26472	-11.2129	0.536722	0.779581	-0.516393	0.029047	Established	2007	1	76.3942	7	6.603	6.56
3	5	24	13	Maryland	Carroll County	24013	231	556	24	0	37.9183	100	0	160	0	6	554736	0	9096886	6	3	14	3.23347e+06	9.09759e+06	9.2413e+06	7.19543e+06	1.02033e+06	1.04876e+07	4.23632e+06	0	670765	18.3542	-12.7479	-0.432547	6.5921	-11.4849	0.458463	0.760076	-0.513688	0.018449	Established	2007	1	148.019	7	7.023	6.981
3	5	24	15	Maryland	Cecil County	24015	215	556	30	0	38.8432	100	0	600	0	8	527391	0	7794374	7	2	14	3.18786e+06	8.53068e+06	8.90864e+06	7.17556e+06	3.64832e+06	1.03353e+07	5.75424e+06	0	560213	18.807	-12.6603	-0.420039	7.52317	-11.552	0.574049	0.771437	-0.533421	0.030503	Established	2007	1	96.0387	7	7.205	7.2415
3	5	24	27	Maryland	Howard County	24027	91	64	26	0	39.4502	100	0	160	0	4	629502	1	5543983	7	3	14	3.3012e+06	9.46238e+06	1.00669e+07	6.10324e+06	3.9163e+06	1.03913e+07	7.19619e+06	0	500593	18.9742	-12.501	-0.358706	7.29894	-11.4671	0.519506	0.793911	-0.528395	0.026306	Established	2007	1	131.055	7	7.273	7.275
3	5	24	29	Maryland	Kent County	24029	91	556	27	0	30.643	100	0	800	0	7	225756	0	5106155	5	2	14	2.33472e+06	6.7288e+06	6.32886e+06	5.38147e+06	1.72216e+06	1.04504e+07	3.22679e+06	0	206456	19.3557	-12.5106	-0.382258	8.06419	-11.4355	0.585182	0.798278	-0.545037	0.032793	Established	2007	1	208.175	7	6.572	6.146
3	5	24	35	Maryland	Queen Anne's County	24035	558	556	27	0	32.2349	100	0	800	0	7	393504	0	7086597	6	1	14	2.43254e+06	7.45155e+06	7.40355e+06	5.76244e+06	1.73702e+06	1.04893e+07	3.69319e+06	0	370175	19.4654	-12.3792	-0.333838	8.26271	-11.3451	0.559441	0.797431	-0.535272	0.030794	Established	2007	1	104.726	7	6.691	6.555
3	5	24	41	Maryland	Talbot County	24041	563	556	26	0	31.0745	98	0	800	0	7	369734	0	5091030	6	1	14	2.54066e+06	7.77741e+06	7.83975e+06	6.17018e+06	1.55285e+06	1.05039e+07	4.23429e+06	0	290546	19.263	-11.9301	-0.263728	8.63974	-11.1129	0.535681	0.778297	-0.515725	0.031989	Established	2007	1	82.3655	7	6.599	6.631
1	1	25	1	Massachusetts	Barnstable County	25001	93	582	37	38	41.2466	100	0	600	0	10	1790408	1	8418534	7	0	14	3.27159e+06	7.50071e+06	9.54538e+06	2.07278e+06	0	9.48366e+06	8.68904e+06	0	618057	14.8336	-10.7677	0.204421	6.6292	-10.5976	0.445065	0.448635	-0.271137	0.012887	Established	2007	1	96.3986	7	0	0
1	1	25	3	Massachusetts	Berkshire County	25003	565	98	35	96	36.233	100	800	600	800	9	1011771	0	29209235	12	3	15	2.31503e+06	6.62308e+06	6.72291e+06	8.90909e+06	0	9.79294e+06	8.82113e+06	0	1061789	13.37	-13.611	-0.479009	1.96215	-12.2871	0.114805	0.467318	-0.363637	0.005236	Established	2007	0.9893	62.6117	7	7.547	7.943
1	1	25	7	Massachusetts	Dukes County	25007	93	79	35	27	36.9718	100	0	120	0	10	308078	1	2651479	9	2	14	2.86273e+06	7.0727e+06	8.71952e+06	0	0	9.2105e+06	8.30571e+06	0	135079	15.3338	-10.7273	0.117204	6.81824	-10.4982	0.516806	0.454611	-0.26906	0.003528	Established	2007	1	323.954	7	0	0
1	1	25	19	Massachusetts	Nantucket County	25019	91	376	33	0	32.4673	100	0	600	0	10	156212	1	713837	5	0	12	2.22661e+06	6.03044e+06	9.41981e+06	0	0	9.11323e+06	9.22832e+06	0	38572	14.7459	-10.0292	0.160177	7.32725	-10.02	0.404318	0.393889	-0.219292	-0.009091	Established	2007	1	628.672	7	0	0
1	1	25	21	Massachusetts	Norfolk County	25021	391	64	38	65	41.0604	100	0	120	0	9	1930627	1	8932183	7	2	14	3.74493e+06	8.6348e+06	9.80227e+06	4.37613e+06	0	9.54626e+06	9.37373e+06	0	775596	15.8617	-12.6744	-0.168844	4.74842	-11.5018	0.422146	0.564941	-0.399431	0.028385	Established	2007	0.6393	51.1098	7	7.2225	7.3265
1	1	25	23	Massachusetts	Plymouth County	25023	131	64	40	78	42.0126	100	160	180	0	11	2090838	1	14525468	7	1	14	3.76828e+06	8.46861e+06	9.41389e+06	4.84738e+06	0	9.48879e+06	8.51816e+06	0	1135390	15.6421	-11.8815	0.045435	5.64609	-11.1174	0.489712	0.523833	-0.351805	0.027552	Established	2007	0.6622	66.6266	7	7.56	7.548
2	3	26	109	Michigan	Menominee County	26109	333	207	37	72	29.4646	100	120	500	120	7	569124	0	22589328	7	2	14	3.36998e+06	8.60043e+06	0	8.59722e+06	0	9.53976e+06	8.32698e+06	0	2218461	12.5435	-15.1358	-0.437018	1.41193	-13.0028	-0.325203	0.44141	-0.450595	0.06152	Established	2007	1	48.5457	7	6.681	7.13
2	4	27	1	Minnesota	Aitkin County	27001	74	98	27	74	35.2125	100	500	400	900	8	479120	0	48587259	9	0	15	3.35715e+06	7.57164e+06	141293	6.65439e+06	0	8.61776e+06	7.90227e+06	0	2580265	11.8414	-16.4088	-1.14765	-0.509688	-15.1053	-1.17684	0.415628	-0.427505	0.038595	Established	2007	1	123.747	7	6.059	6.284
2	4	27	17	Minnesota	Carlton County	27017	416	98	25	80	34.7221	100	900	100	900	7	446779	0	23908322	10	2	15	3.54412e+06	8.02748e+06	0	7.51995e+06	0	9.27934e+06	8.30569e+06	0	1328020	11.8148	-16.4349	-0.998764	-0.69545	-14.3939	-1.11594	0.416678	-0.42556	0.042155	Established	2007	0.9997	98.9321	7	6.1675	6.3055
2	4	27	21	Minnesota	Cass County	27021	555	98	29	74	36.5746	100	500	400	900	8	863182	0	55522265	8	0	15	2.83714e+06	6.99407e+06	0	6.536e+06	0	7.83369e+06	7.26186e+06	0	2562503	11.6406	-16.7261	-1.21721	-0.562128	-15.6175	-1.13003	0.409253	-0.430266	0.044912	Established	2007	1	139.455	7	5.874	6.368
2	4	27	35	Minnesota	Crow Wing County	27035	555	98	32	67	36.169	100	120	400	0	8	790498	0	25940016	8	1	14	4.23448e+06	7.64178e+06	1.26326e+06	6.48608e+06	0	8.1419e+06	7.30493e+06	0	1418397	12.3472	-16.6306	-1.0708	0.029225	-15.4627	-0.95896	0.44619	-0.466582	0.059939	Established	2007	1	186.223	7	5.95	6.096
2	4	27	55	Minnesota	Houston County	27055	555	556	28	20	40.5376	100	0	900	0	6	291933	0	12488547	7	2	14	5.21643e+06	7.93527e+06	8.61658e+06	0	0	9.19867e+06	4.7679e+06	0	1181576	14.1308	-15.8085	-1.37327	3.48329	-14.2806	-0.648179	0.527904	-0.491056	0.015645	Established	2007	1	86.8543	7	6.49	6.32
2	4	27	57	Minnesota	Hubbard County	27057	74	285	29	74	35.0863	100	500	400	900	8	586041	0	23940697	8	1	15	3.62027e+06	6.93595e+06	0	7.39154e+06	0	8.64914e+06	7.5378e+06	0	875956	11.3594	-16.986	-1.31848	-0.899002	-15.8984	-1.30744	0.399997	-0.425139	0.039357	Established	2007	1	81.4166	7	5.7685	6.4135
2	4	27	61	Minnesota	Itasca County	27061	559	285	28	79	32.5901	100	900	400	900	8	999739	0	72526002	9	0	15	12959.3	7.7626e+06	0	6.36228e+06	0	8.36069e+06	7.94618e+06	0	1661396	11.2243	-16.7116	-1.15053	-1.46891	-15.5086	-1.28437	0.39519	-0.416811	0.045699	Established	2007	1	54.1296	7	6.074	6.5315
2	4	27	115	Minnesota	Pine County	27115	334	98	34	79	39.6998	100	800	400	900	8	746646	0	37797281	9	2	14	3.66688e+06	8.33582e+06	2.38838e+06	6.66728e+06	0	9.37405e+06	7.91192e+06	0	2820295	12.4636	-16.3281	-1.17539	0.022401	-14.6269	-1.13874	0.441239	-0.44407	0.03253	Established	2007	1	139.782	7	5.991	6.2455
2	4	27	159	Minnesota	Wadena County	27159	559	556	30	25	36.1579	100	0	700	0	7	261518	0	8183649	5	2	13	6.02542e+06	8.00526e+06	0	5.78854e+06	0	9.33249e+06	6.88511e+06	0	342225	11.7753	-16.9328	-1.43735	-0.136758	-15.8066	-1.16767	0.413528	-0.439198	0.035017	Established	2007	0	57.9752	7	5.574	6.0135
1	1	33	11	New Hampshire	Hillsborough County	33011	79	64	36	86	37.6174	100	100	600	100	9	1800853	0	25636348	11	2	15	2.82591e+06	7.78628e+06	8.12889e+06	7.92637e+06	0	9.70313e+06	9.00905e+06	0	1261708	14.3578	-13.6801	-0.471658	2.41269	-12.2833	0.12567	0.508942	-0.387685	0.012707	Established	2007	0.9997	54.9976	7	7.986	8.2545
1	1	33	15	New Hampshire	Rockingham County	33015	133	64	42	78	38.8393	100	100	600	0	9	1681463	1	18534651	9	1	15	3.99265e+06	8.89539e+06	9.3122e+06	7.19785e+06	0	9.60803e+06	8.89785e+06	0	1313660	14.9581	-13.4498	-0.326604	3.09586	-11.9951	0.173177	0.526483	-0.394938	0.028991	Established	2007	1	135.65	7	7.778	7.969
1	1	33	17	New Hampshire	Strafford County	33017	565	95	37	81	37.5834	100	500	160	800	9	609475	0	10499215	10	3	14	3.216e+06	8.33474e+06	8.56294e+06	7.71905e+06	0	9.51298e+06	8.85129e+06	0	575085	14.434	-13.7369	-0.332781	2.07845	-12.1672	-0.044512	0.494566	-0.385281	0.02797	Established	2007	1	151.667	7	7.634	7.813
1	2	34	11	New Jersey	Cumberland County	34011	215	103	31	0	38.7219	100	0	800	0	7	725121	0	11498812	8	0	15	2.03431e+06	5.95124e+06	7.359e+06	6.06772e+06	3.65645e+06	9.90788e+06	7.24472e+06	0	310252	18.9237	-12.1157	-0.234801	7.92459	-11.3386	0.632883	0.737609	-0.489918	0.031458	Established	2007	1	107.879	7	6.4615	6.493
1	2	34	19	New Jersey	Hunterdon County	34019	237	64	35	0	41.5623	100	0	900	0	8	639155	0	8704545	6	2	14	4.73738e+06	9.10204e+06	9.52494e+06	8.10196e+06	129486	8.91214e+06	6.4684e+06	0	833746	17.3115	-13.1539	-0.479247	5.18214	-11.433	0.530719	0.670649	-0.473103	0.019753	Established	2007	1	199.888	7	7.4475	7.636
1	2	34	21	New Jersey	Mercer County	34021	91	581	33	6	37.0044	100	0	400	0	7	836949	1	4848823	7	2	14	3.10643e+06	8.46925e+06	9.68417e+06	4.88423e+06	551226	9.91423e+06	8.14226e+06	0	388569	17.9575	-12.9237	-0.375271	6.6247	-11.4015	0.582937	0.720622	-0.500639	0.029676	Established	2007	1	56.9037	7	7.139	7.2115
1	2	34	27	New Jersey	Morris County	34027	574	581	37	87	39.4299	100	0	800	0	4	1405977	1	12741907	9	3	15	2.78029e+06	8.4069e+06	8.7605e+06	6.48853e+06	0	9.71337e+06	9.22215e+06	0	815047	16.7122	-13.0338	-0.486191	4.75314	-11.6348	0.411386	0.637027	-0.447011	0.015415	Established	2007	1	67.9751	7	7.202	7.559
1	2	34	33	New Jersey	Salem County	34033	79	556	31	0	35.5664	100	0	800	0	7	350971	0	6743745	6	1	14	2.28695e+06	6.81193e+06	8.13981e+06	5.7455e+06	2.61908e+06	1.02945e+07	5.56938e+06	0	247354	18.8032	-12.5854	-0.290837	7.9359	-11.5021	0.620797	0.776017	-0.534453	0.039963	Established	2007	0.0504	85.6426	7	6.304	6.445
1	2	34	37	New Jersey	Sussex County	34037	90	95	31	90	42.6246	100	500	400	500	5	745727	0	14015086	9	3	15	3.29557e+06	8.59805e+06	8.51296e+06	8.2185e+06	0	9.54001e+06	7.90863e+06	0	840115	15.9993	-13.165	-0.507529	3.78234	-11.7826	0.315654	0.588898	-0.419591	0.007205	Established	2007	1	235.698	7	7.265	7.6
1	2	34	41	New Jersey	Warren County	34041	111	95	39	70	45.475	100	0	400	0	5	588779	0	8703343	8	2	14	3.08138e+06	8.42431e+06	8.5218e+06	7.64669e+06	0	9.68126e+06	6.79513e+06	0	537001	16.6521	-13.23	-0.535246	4.20891	-11.5188	0.422337	0.622393	-0.442885	0.008556	Established	2007	1	245.28	7	7.384	7.697
1	2	36	1	New York	Albany County	36001	558	98	34	84	42.5958	100	400	120	0	10	1046255	0	12983579	8	2	15	3.69336e+06	8.58446e+06	9.09962e+06	7.32039e+06	0	9.31765e+06	7.93544e+06	0	1006417	14.5266	-14.052	-0.558319	3.05456	-12.5717	0.114917	0.535799	-0.442921	0.024822	Established	2007	1	141.021	7	7.092	7.3735
1	2	36	21	New York	Columbia County	36021	237	557	34	83	46.0066	100	500	160	0	10	826890	0	16497758	9	3	15	3.43271e+06	8.701e+06	8.92616e+06	8.30647e+06	0	9.75268e+06	6.96214e+06	0	1233768	15.1945	-14.1027	-0.607627	3.02593	-12.4048	0.120005	0.558987	-0.455006	0.02075	Established	2007	1	499.082	7	7.256	7.588
1	2	36	27	New York	Dutchess County	36027	99	557	33	84	44.865	100	500	120	0	9	1439933	0	20396941	9	2	14	3.79913e+06	9.07621e+06	9.44925e+06	7.90554e+06	0	9.532e+06	7.5655e+06	0	1693482	15.9209	-13.6602	-0.541378	3.91314	-12.1616	0.242583	0.602341	-0.458757	0.021729	Established	2007	1	187.184	7	7.462	7.555
1	2	36	39	New York	Greene County	36039	133	98	34	96	34.8381	100	800	120	800	8	628325	0	20933144	12	3	16	2.40962e+06	6.00918e+06	6.01794e+06	9.09196e+06	0	9.65212e+06	8.81568e+06	0	725956	13.7297	-13.4001	-0.487123	2.43391	-12.1843	0.175801	0.491058	-0.375381	0.004995	Established	2007	1	319.482	7	7.6805	7.901
1	2	36	71	New York	Orange County	36071	90	95	31	82	43.2775	100	0	400	0	5	1562371	0	19871889	8	2	14	3.85621e+06	8.98309e+06	9.18376e+06	7.50187e+06	0	9.22147e+06	7.71034e+06	0	1563844	16.0673	-13.4624	-0.498849	4.48099	-11.9368	0.334251	0.620144	-0.459128	0.021625	Established	2007	1	79.5562	7	7.262	7.511
1	2	36	79	New York	Putnam County	36079	207	95	32	94	37.3182	100	500	900	500	9	488712	1	6729053	10	3	14	3.72667e+06	9.04764e+06	9.11184e+06	7.93057e+06	0	8.99078e+06	9.16926e+06	0	452639	15.9964	-13.2692	-0.42313	4.72884	-11.8307	0.372204	0.616611	-0.447453	0.026222	Established	2007	1	140.598	7	7.4865	7.758
1	2	36	83	New York	Rensselaer County	36083	446	98	37	91	45.1819	100	500	400	800	8	908340	0	18340086	10	3	16	2.82566e+06	7.63908e+06	7.80299e+06	8.21628e+06	0	9.77097e+06	7.67607e+06	0	1032312	14.3477	-14.1511	-0.58159	2.71024	-12.5409	0.054559	0.522619	-0.432978	0.02067	Established	2007	1	223.569	7	7.253	7.497
1	2	36	87	New York	Rockland County	36087	91	581	30	73	36.1748	100	0	900	0	5	608952	1	4279319	8	2	14	3.22603e+06	8.86759e+06	9.58946e+06	5.21887e+06	0	8.98699e+06	9.90167e+06	0	380008	16.6614	-13.1575	-0.394084	5.74798	-11.66	0.419572	0.662935	-0.472435	0.029902	Established	2007	1	66.9485	7	7.395	7.653
1	2	36	91	New York	Saratoga County	36091	420	98	35	94	40.4047	100	500	600	800	11	1004178	0	21712106	9	2	16	3.3053e+06	7.39383e+06	7.59622e+06	7.91718e+06	0	9.38551e+06	8.1126e+06	0	1304105	14.1259	-14.2357	-0.494794	2.43284	-12.7925	0.054975	0.503312	-0.428924	0.029049	Established	2007	1	59.1619	7	7.39	7.421
1	2	36	105	New York	Sullivan County	36105	420	64	35	97	34.144	100	800	700	800	6	941416	0	30179252	11	3	15	2.77317e+06	7.68564e+06	7.72629e+06	9.10835e+06	0	9.41071e+06	9.23022e+06	0	1319372	14.087	-13.2577	-0.501839	2.43633	-11.9312	0.170469	0.494433	-0.362481	-0.005227	Established	2007	1	89.8672	7	7.54	7.855
1	2	36	111	New York	Ulster County	36111	558	98	33	96	35.2721	100	800	100	800	6	1344979	0	35391555	11	2	16	2.59385e+06	6.59541e+06	6.61166e+06	8.87169e+06	0	9.35868e+06	8.91232e+06	0	1406199	14.5776	-13.2856	-0.484769	3.27205	-11.9975	0.282233	0.538699	-0.396468	0.007883	Established	2007	1	197.875	7	7.526	7.919
1	2	36	115	New York	Washington County	36115	78	557	39	78	46.0228	100	500	160	800	9	711920	0	21572887	9	2	15	2.75382e+06	7.55113e+06	8.02669e+06	8.03868e+06	0	9.7859e+06	6.51923e+06	0	1364289	14.4292	-14.4624	-0.531762	2.16163	-12.8457	-0.133188	0.514045	-0.443385	0.02807	Established	2007	1	132.868	7	7.235	7.1075
1	2	42	1	Pennsylvania	Adams County	42001	450	556	43	0	38.209	100	0	100	0	5	683554	0	10203518	6	2	14	2.87751e+06	8.16622e+06	9.40078e+06	7.19227e+06	0	1.04188e+07	4.88995e+06	0	833962	17.577	-13.0522	-0.497747	6.04713	-11.3859	0.427503	0.71534	-0.498504	0.01314	Established	2007	1	97.3572	7	7.3035	7.3875
1	2	42	17	Pennsylvania	Bucks County	42017	91	64	33	0	39.3094	100	0	380	0	8	2033068	1	12983119	6	2	15	3.46982e+06	8.73144e+06	9.69988e+06	6.01807e+06	1.38541e+06	9.82216e+06	7.46651e+06	0	1183074	17.538	-13.0497	-0.41124	6.0618	-11.4726	0.568704	0.702454	-0.495709	0.025244	Established	2007	1	90.2155	7	7.2285	7.365
1	2	42	19	Pennsylvania	Butler County	42019	64	95	31	74	40.3114	99	500	900	0	7	1102296	0	20889527	9	3	15	3.35996e+06	9.15832e+06	9.1785e+06	8.24408e+06	0	1.01817e+07	7.70484e+06	0	1305196	15.9961	-13.3119	-0.532534	3.97993	-11.0258	0.363347	0.546216	-0.437335	0.012731	Established	2007	1	48.462	7	7.3645	7.4435
1	2	42	23	Pennsylvania	Cameron County	42023	561	95	28	87	30.3867	100	800	700	800	8	153953	0	15273450	14	4	16	475730	2.16173e+06	2.17931e+06	1.00936e+07	0	1.0256e+07	1.01396e+07	0	95218	14.6008	-13.5639	-0.411432	2.5842	-10.9164	0.239113	0.487439	-0.392326	0.010776	Established	2007	1	276.192	7	7.684	7.815
1	2	42	29	Pennsylvania	Chester County	42029	450	64	25	0	39.5602	100	0	700	0	6	1747277	1	15981575	7	2	15	3.61856e+06	9.17456e+06	9.94606e+06	7.03337e+06	1.03327e+06	1.0379e+07	6.37405e+06	0	1547833	17.6837	-12.8346	-0.429903	6.6549	-11.6292	0.513959	0.723488	-0.499797	0.022298	Established	2007	1	133.261	7	7.275	7.511
1	2	42	33	Pennsylvania	Clearfield County	42033	62	95	37	72	34.0827	100	500	400	500	8	1262243	0	30485639	9	3	16	2.4438e+06	7.94863e+06	8.29249e+06	9.04106e+06	0	1.00525e+07	8.90979e+06	0	2214538	15.0576	-13.3876	-0.454374	3.26231	-11.0635	0.307078	0.516078	-0.407294	0.0081	Established	2007	1	61.1127	7	7.374	7.34
1	2	42	47	Pennsylvania	Elk County	42047	288	95	31	89	33.3139	100	800	160	800	7	448396	0	30019253	13	3	16	858659	3.45369e+06	3.54718e+06	9.76047e+06	0	1.01971e+07	9.70126e+06	0	407251	14.3399	-13.433	-0.487187	2.41957	-10.9117	0.224005	0.459934	-0.372104	0.003574	Established	2007	1	140.782	7	7.5	7.717
1	2	42	91	Pennsylvania	Montgomery County	42091	450	581	25	0	35.5179	100	0	400	0	6	2072612	1	9463575	6	2	14	3.05623e+06	8.34998e+06	1.02378e+07	4.33159e+06	1.60996e+06	1.00111e+07	8.57796e+06	0	1032313	17.6017	-12.9663	-0.385456	6.46992	-11.5916	0.552999	0.716982	-0.503189	0.027154	Established	2007	1	65.4349	7	7.1925	7.276
1	2	42	93	Pennsylvania	Montour County	42093	563	557	31	0	37.537	100	0	380	0	6	196158	0	2512638	6	1	14	2.04766e+06	6.97498e+06	8.76273e+06	5.61816e+06	0	1.02121e+07	4.28145e+06	0	195590	16.4067	-13.6866	-0.467688	4.4494	-11.5976	0.371915	0.632083	-0.484214	0.024345	Established	2007	0.6667	54.9964	7	6.535	6.3375
1	2	42	99	Pennsylvania	Perry County	42099	135	95	28	77	37.2287	100	500	380	500	7	564245	0	13335861	8	2	15	2.40134e+06	8.92742e+06	9.63039e+06	8.68504e+06	0	1.03278e+07	7.831e+06	0	1132140	16.7041	-13.2707	-0.50808	5.40802	-11.404	0.424035	0.660499	-0.480259	0.011098	Established	2007	0.9239	75.9929	7	7.5115	7.569
1	2	42	103	Pennsylvania	Pike County	42103	420	64	33	91	27.7349	100	500	700	500	6	659857	0	16836038	11	3	14	3.02327e+06	8.21411e+06	8.23047e+06	8.59824e+06	0	9.20193e+06	9.81227e+06	0	814479	14.8378	-13.0073	-0.541076	2.82344	-11.7379	0.214485	0.519794	-0.364041	-0.012706	Established	2007	1	105.556	7	7.3085	7.8275
1	1	44	9	Rhode Island	Washington County	44009	99	64	37	81	40.2719	100	500	180	500	10	900317	1	7890042	8	0	14	3.08095e+06	7.97485e+06	9.14741e+06	5.64683e+06	0	9.54198e+06	8.8635e+06	0	498332	15.638	-11.737	-0.084915	5.83462	-11.2353	0.531406	0.50509	-0.327844	0.013325	Established	2007	1	75.3461	7	7.844	7.964
1	1	50	3	Vermont	Bennington County	50003	562	98	34	93	31.4979	100	800	700	800	8	496798	0	23207087	13	3	16	1.4759e+06	4.57402e+06	4.62921e+06	9.24221e+06	0	1.0012e+07	8.52532e+06	0	501771	12.6017	-13.6141	-0.540949	1.07751	-12.3023	-0.151646	0.428169	-0.331953	-0.006243	Established	2007	1	135.281	7	7.398	7.557
1	1	50	25	Vermont	Windham County	50025	237	98	35	94	31.2326	100	800	400	800	7	752746	0	26633763	12	3	16	1.59837e+06	5.4374e+06	5.4656e+06	9.22445e+06	0	9.88987e+06	8.44732e+06	0	568122	13.0896	-13.6671	-0.43714	1.17283	-12.3572	-0.078855	0.440516	-0.346704	0.002274	Established	2007	0.98	49.7884	7	7.846	8.189
3	5	51	43	Virginia	Clarke County	51043	518	557	22	0	39.798	98	0	160	0	6	211574	0	3921701	6	3	15	2.61903e+06	7.49412e+06	9.26292e+06	7.32638e+06	1.17832e+06	9.4171e+06	4.8375e+06	0	363822	18.9065	-12.2675	-0.420564	6.88816	-11.3197	0.479118	0.773807	-0.500863	0.009257	No records	2007	1	80.2334	7	7.1075	6.9545
3	5	51	61	Virginia	Fauquier County	51061	521	557	35	0	41.8273	100	500	800	500	7	638628	0	15771001	8	3	15	3.03251e+06	8.80144e+06	9.39318e+06	8.46391e+06	4.90217e+06	1.05136e+07	6.08268e+06	0	1173356	19.5695	-11.9239	-0.462691	7.52192	-11.2854	0.485703	0.808205	-0.496954	0.004901	Established	2007	0.0317	63.8101	7	7.62	7.4805
3	5	51	69	Virginia	Frederick County	51069	204	77	30	51	38.5135	97	500	700	500	6	587327	0	10901088	9	2	16	3.05423e+06	8.18696e+06	8.83286e+06	8.49991e+06	0	9.37408e+06	7.36031e+06	0	762034	18.4003	-12.2686	-0.42262	6.15021	-11.1986	0.455886	0.727532	-0.474851	0.002655	Established	2007	0	55.7772	7	7.48	7.668
3	5	51	107	Virginia	Loudoun County	51107	130	557	37	0	38.3572	100	0	100	0	8	872132	0	11244613	7	2	15	3.20449e+06	8.6504e+06	9.76912e+06	7.30015e+06	3.34571e+06	1.02288e+07	5.5887e+06	0	1062901	19.3424	-12.3483	-0.425648	7.42096	-11.3236	0.573964	0.815914	-0.527574	0.019418	Established	2007	1	113.766	7	7.343	7.226
3	5	51	187	Virginia	Warren County	51187	575	77	26	76	38.7835	98	500	160	500	7	303785	0	6068794	10	2	15	2.65248e+06	7.76965e+06	8.24019e+06	8.5028e+06	21156.1	9.62513e+06	8.07741e+06	0	357453	18.7695	-11.8953	-0.401809	6.42372	-11.2197	0.412877	0.748647	-0.465142	-0.002835	Established	2007	0	64.9626	4	7.591	7.619
3	5	54	37	West Virginia	Jefferson County	54037	76	557	36	0	36.0228	97	0	800	0	6	377577	0	3743414	5	2	15	1.99177e+06	7.0189e+06	1.00191e+07	5.83176e+06	263921	1.02065e+07	4.54115e+06	0	457388	18.8597	-12.5676	-0.432313	6.91101	-11.3114	0.536111	0.780972	-0.52138	0.016639	Established	2007	0	49.3198	7	6.981	6.7985
3	5	54	65	West Virginia	Morgan County	54065	558	64	30	77	31.7428	100	500	400	500	6	296656	0	6576527	11	4	15	3.3513e+06	9.43738e+06	9.46645e+06	9.42507e+06	0	1.00861e+07	9.17063e+06	0	433311	17.8405	-12.6858	-0.46351	5.77727	-11.1627	0.50435	0.692992	-0.477201	0.007229	Reported	2007	0.8277	54.6714	7	7.5595	7.779
2	3	55	1	Wisconsin	Adams County	55001	98	556	34	0	38.7114	100	100	120	0	8	478378	0	15900303	8	1	14	5.78963e+06	8.44129e+06	7.16745e+06	0	0	7.11462e+06	5.39331e+06	0	1272600	14.0725	-15.6352	-1.05922	2.48779	-13.8999	-0.389961	0.507474	-0.488977	0.03627	Established	2007	1	160.294	7	6.563	6.452
2	3	55	3	Wisconsin	Ashland County	55003	374	98	32	86	29.563	100	800	500	800	7	409809	0	30719462	11	1	15	3.19123e+06	7.56587e+06	0	8.19373e+06	0	9.32495e+06	8.87168e+06	0	1797633	11.6778	-15.213	-0.698475	0.04626	-13.6178	-0.695689	0.403409	-0.390017	0.039923	Established	2007	0.4943	48.7597	7	6.525	6.845
2	3	55	5	Wisconsin	Barron County	55005	555	556	37	0	40.8855	100	0	400	0	8	727160	0	19088806	7	2	15	2.89108e+06	7.78912e+06	8.20046e+06	0	0	9.28279e+06	4.82531e+06	0	1772684	12.8993	-16.3844	-1.22716	0.92127	-14.644	-0.831454	0.473934	-0.483783	0.040117	Established	2007	1	130.981	7	5.6015	6.1375
2	3	55	7	Wisconsin	Bayfield County	55007	90	98	26	87	29.9535	100	900	400	900	8	995454	0	47039033	12	2	16	2.31326e+06	6.0019e+06	0	8.71079e+06	0	9.22055e+06	8.01023e+06	0	2573800	11.7791	-15.636	-0.654282	-0.029992	-13.7828	-0.875369	0.419319	-0.41821	0.048545	Established	2007	1	105.52	7	6.404	6.509
2	3	55	11	Wisconsin	Buffalo County	55011	567	556	34	0	41.8421	100	0	120	0	8	252821	0	15754928	8	2	14	5.17734e+06	7.71601e+06	8.44707e+06	0	0	8.36368e+06	5.45912e+06	0	1177841	14.1693	-15.9949	-1.32927	2.79823	-14.4298	-0.705863	0.534647	-0.507737	0.02696	Established	2007	1	107.381	7	6.5685	6.4235
2	3	55	13	Wisconsin	Burnett County	55013	417	98	31	80	40.1451	100	100	400	0	8	587585	0	21115646	8	2	14	4.67428e+06	8.29364e+06	5.55266e+06	2.81214e+06	0	8.92935e+06	7.85876e+06	0	1451436	12.8567	-16.2857	-1.20885	0.805809	-14.7792	-1.01361	0.471851	-0.474805	0.037749	Established	2007	1	284.953	7	6.14	6.572
2	3	55	17	Wisconsin	Chippewa County	55017	286	556	35	0	40.4628	100	0	400	0	8	651675	0	22069860	7	2	14	3.0137e+06	7.49669e+06	7.09567e+06	0	0	9.28725e+06	4.86692e+06	0	1414297	13.2018	-16.3217	-1.24286	1.47287	-14.3937	-0.710465	0.48603	-0.488462	0.040789	Established	2007	1	123.742	7	5.9365	6.255
2	3	55	19	Wisconsin	Clark County	55019	286	556	34	0	40.4984	100	0	380	0	9	529029	0	27442923	7	2	15	2.68599e+06	7.03681e+06	6.1252e+06	0	0	9.57576e+06	4.99003e+06	0	1670514	12.7591	-16.0225	-1.2174	1.25034	-14.1522	-0.769701	0.438783	-0.43709	0.023482	Established	2007	1	119.415	7	5.959	6.213
2	3	55	21	Wisconsin	Columbia County	55021	286	556	31	0	31.1043	100	0	400	0	8	612203	0	13378716	5	1	14	3.39752e+06	6.38011e+06	7.06546e+06	0	0	8.99269e+06	3.70477e+06	0	1013001	14.2177	-15.5355	-1.14044	3.31024	-13.4834	-0.342506	0.51719	-0.490306	0.023945	Established	2007	1	48.7285	7	5.954	5.979
2	3	55	23	Wisconsin	Crawford County	55023	100	124	30	16	42.0656	100	0	400	0	9	336630	0	13713556	8	2	14	4.73505e+06	7.98721e+06	8.87552e+06	0	0	8.34579e+06	5.86491e+06	0	1052799	14.4453	-15.5395	-1.33096	3.83374	-13.719	-0.425462	0.536723	-0.485995	0.013093	Established	2007	1	59.1891	7	6.76	6.668
2	3	55	31	Wisconsin	Douglas County	55031	559	98	28	85	32.6846	100	900	400	900	8	819393	0	35113669	10	1	15	4.00603e+06	7.42989e+06	0	8.34822e+06	0	9.29614e+06	8.72066e+06	0	1922809	11.8824	-15.9739	-0.8245	-0.163444	-14.2487	-1.09285	0.419498	-0.423394	0.044321	Established	2007	0.9851	52.4252	7	6.21	6.763
2	3	55	33	Wisconsin	Dunn County	55033	289	556	35	0	39.252	100	0	400	0	8	521383	0	17754091	6	1	14	3.69124e+06	7.61964e+06	7.66676e+06	0	0	9.09818e+06	4.51214e+06	0	1241713	13.6731	-16.3812	-1.3075	2.0156	-14.5529	-0.719154	0.515911	-0.513251	0.039352	Established	2007	1	47.6327	7	5.936	6.475
2	3	55	35	Wisconsin	Eau Claire County	55035	555	556	35	0	41.2579	100	0	400	0	8	507096	0	14374328	7	2	15	3.95377e+06	7.72779e+06	8.03843e+06	0	0	8.98556e+06	5.72772e+06	0	1120726	13.4631	-16.1812	-1.28743	2.14464	-14.5621	-0.665529	0.502434	-0.497423	0.036107	Established	2007	1	113.676	7	6.1965	6.1645
2	3	55	53	Wisconsin	Jackson County	55053	333	556	34	54	40.5645	100	100	120	0	8	444465	0	24906197	9	3	14	5.84371e+06	8.77312e+06	8.40883e+06	0	0	8.83848e+06	7.32182e+06	0	1933145	13.8229	-15.936	-1.27141	1.98167	-14.1133	-0.706138	0.494661	-0.473857	0.022538	Established	2007	1	201.157	7	6.7875	6.8925
2	3	55	57	Wisconsin	Juneau County	55057	100	556	31	0	38.581	100	0	120	0	8	550606	0	18283537	8	1	14	5.91973e+06	8.52389e+06	8.22138e+06	0	0	7.75278e+06	6.1496e+06	0	1365804	14.3157	-15.6014	-1.0939	2.30144	-13.7715	-0.48315	0.51084	-0.480615	0.028795	Established	2007	1	94.0238	7	6.646	6.482
2	3	55	69	Wisconsin	Lincoln County	55069	555	98	27	76	37.4837	100	800	500	800	7	400110	0	24673694	10	3	15	3.32274e+06	8.05809e+06	85140.6	5.74003e+06	0	9.3957e+06	8.23798e+06	0	1680636	11.8037	-15.6428	-0.910137	0.315434	-14.0505	-0.797917	0.391543	-0.402687	0.02746	Established	2007	1	121.613	7	6.427	6.5145
2	3	55	73	Wisconsin	Marathon County	55073	123	556	34	0	42.8692	100	0	380	0	8	973177	0	34899345	7	2	15	2.7032e+06	7.58026e+06	6.3184e+06	104410	0	9.54582e+06	5.02708e+06	0	2201118	12.2317	-15.9015	-1.06059	1.14221	-14.0703	-0.655462	0.415408	-0.427774	0.030853	Established	2007	1	66.6884	7	5.981	6.061
2	3	55	77	Wisconsin	Marquette County	55077	98	556	30	0	36.498	100	0	400	0	8	330303	0	9723009	7	2	14	5.5869e+06	8.75903e+06	8.34396e+06	0	0	8.41237e+06	5.93102e+06	0	832838	14.1244	-15.5126	-1.07596	3.02746	-13.7714	-0.385231	0.511861	-0.489831	0.033032	No records	2007	1	149.448	7	6.507	6.3805
2	3	55	81	Wisconsin	Monroe County	55081	100	556	32	0	40.9452	100	0	380	0	9	676267	0	20349966	8	2	14	5.37896e+06	8.28429e+06	8.84861e+06	0	0	8.79052e+06	5.84034e+06	0	1568947	14.0515	-15.8393	-1.22902	2.45627	-13.9447	-0.605269	0.511183	-0.482928	0.025068	Established	2007	1	131.443	7	6.801	6.7525
2	3	55	85	Wisconsin	Oneida County	55085	565	98	27	72	35.209	100	800	400	900	8	836261	0	32206651	9	2	14	3.9063e+06	8.0475e+06	0	6.49891e+06	0	8.67573e+06	8.48993e+06	0	1738110	11.525	-15.6353	-0.875741	-0.16742	-14.144	-0.699393	0.387951	-0.410418	0.035168	Established	2007	1	119.254	7	6.4235	6.6525
2	3	55	95	Wisconsin	Polk County	55095	90	98	31	0	41.7513	100	0	400	0	8	682324	0	22369527	8	3	15	3.37811e+06	8.17129e+06	8.3874e+06	0	0	9.1707e+06	5.86093e+06	0	2142686	12.9088	-16.3238	-1.20951	1.45522	-14.8867	-0.907185	0.480113	-0.485238	0.041825	Reported	2007	1	86.3362	7	5.7595	5.9665
2	3	55	97	Wisconsin	Portage County	55097	567	556	34	0	40.4039	100	0	400	0	8	611340	0	17079613	7	2	14	3.44018e+06	7.61552e+06	6.86861e+06	0	0	9.24163e+06	4.47125e+06	0	1258276	13.1099	-15.9723	-1.06986	2.06587	-14.0686	-0.485125	0.47098	-0.479365	0.040182	Established	2007	1	216.034	7	5.911	6.081
2	3	55	99	Wisconsin	Price County	55099	197	98	27	78	35.3789	100	800	500	800	7	395335	0	34277714	10	3	15	3.94056e+06	8.65353e+06	129367	7.1291e+06	0	9.39735e+06	8.72593e+06	0	2318554	11.5294	-15.5586	-0.954426	0.073069	-14.1023	-0.863845	0.38681	-0.390673	0.023708	Established	2007	1	119.633	7	6.436	6.558
2	3	55	103	Wisconsin	Richland County	55103	100	557	31	0	41.025	100	0	400	0	7	342323	0	12930826	7	2	14	4.41722e+06	8.24586e+06	9.06749e+06	0	0	9.08656e+06	5.22386e+06	0	1014906	14.5041	-15.478	-1.23985	3.10469	-13.5918	-0.495597	0.52533	-0.478935	0.014583	Established	2007	1	186.24	7	6.946	6.8395
2	3	55	107	Wisconsin	Rusk County	55107	416	98	35	77	42.0346	100	800	380	800	9	297158	0	24554117	9	3	15	3.64044e+06	8.16904e+06	5.96331e+06	2.83343e+06	0	9.42878e+06	7.79568e+06	0	1887981	12.637	-15.9324	-1.16122	0.377126	-14.0628	-0.914633	0.437308	-0.429814	0.02187	Established	2007	1	245.179	7	6.2665	6.7055
2	3	55	109	Wisconsin	St. Croix County	55109	560	556	37	0	33.7479	100	0	120	0	9	676866	0	13809263	6	2	14	2.87351e+06	7.49509e+06	8.15309e+06	0	0	9.35612e+06	3.75042e+06	0	1302862	13.3083	-16.4409	-1.26712	2.2517	-14.8241	-0.802313	0.504472	-0.507573	0.044425	Established	2007	0.985	49.3116	7	5.491	5.834
2	3	55	111	Wisconsin	Sauk County	55111	571	556	31	0	38.1173	100	0	120	0	8	663811	0	17000182	6	1	14	3.85974e+06	7.43648e+06	8.40141e+06	0	0	8.8667e+06	4.6959e+06	0	1262693	14.3068	-15.3819	-1.15312	2.99841	-13.7188	-0.406577	0.513464	-0.477732	0.021722	Established	2007	0.315	67.9625	7	6.7685	6.544
2	3	55	113	Wisconsin	Sawyer County	55113	204	98	32	88	34.7258	100	800	400	800	8	614392	0	38650561	11	2	16	2.90593e+06	7.16679e+06	248069	7.6153e+06	0	8.85323e+06	8.52126e+06	0	2495788	12.1358	-15.7172	-0.972702	-0.116037	-14.1525	-0.895687	0.421278	-0.41775	0.029841	Established	2007	1	150.132	7	6.438	6.722
2	3	55	119	Wisconsin	Taylor County	55119	123	98	30	67	41.6472	100	800	500	800	7	395568	0	24974290	9	2	14	3.18152e+06	8.21416e+06	4.99607e+06	261747	0	9.56528e+06	6.85759e+06	0	1717749	12.1095	-15.8247	-1.05796	0.613088	-14.1033	-0.883265	0.409784	-0.410227	0.024609	Established	2007	1	54.1072	7	6.2355	6.4085
2	3	55	121	Wisconsin	Trempealeau County	55121	286	556	32	0	40.026	100	0	380	0	9	403142	0	15526171	7	1	14	4.80033e+06	7.98303e+06	8.34318e+06	0	0	9.0585e+06	4.78825e+06	0	1197556	14.039	-15.958	-1.31072	2.53701	-14.4154	-0.774021	0.519396	-0.494215	0.025064	Established	2007	1	124.71	7	6.462	6.43
2	3	55	123	Wisconsin	Vernon County	55123	349	557	30	0	41.2671	100	0	380	0	8	525263	0	17092343	7	1	13	4.26799e+06	7.65547e+06	8.86486e+06	0	0	8.85668e+06	4.76508e+06	0	1320404	13.991	-15.6566	-1.32147	3.14216	-13.8249	-0.494958	0.510317	-0.469917	0.014812	Reported	2007	1	124.314	7	6.7685	6.6235
2	3	55	125	Wisconsin	Vilas County	55125	580	98	25	77	35.6251	100	500	400	800	8	874472	0	26471486	9	2	14	3.33477e+06	7.4449e+06	0	6.02546e+06	0	8.10492e+06	7.99617e+06	0	1511819	11.3112	-15.6752	-0.709747	-0.480818	-14.064	-0.536617	0.389674	-0.41985	0.05114	Established	2007	1	103.997	7	6.468	6.378
2	3	55	129	Wisconsin	Washburn County	55129	580	98	29	85	37.2711	100	500	400	900	8	398888	0	21878237	9	2	15	3.89183e+06	7.82537e+06	2.388e+06	6.77396e+06	0	9.02048e+06	8.06402e+06	0	1600857	12.6826	-16.1312	-1.15534	0.242438	-14.5357	-0.982888	0.460437	-0.462383	0.035251	Established	2007	1	285.768	7	6.2255	6.562
2	3	55	135	Wisconsin	Waupaca County	55135	349	556	35	0	42.6455	100	0	400	0	8	539920	0	16039833	7	2	14	3.47913e+06	8.15464e+06	8.12114e+06	0	0	9.48948e+06	5.19932e+06	0	1330571	13.4074	-15.7071	-1.00238	2.23673	-13.6795	-0.438109	0.47511	-0.473796	0.037543	Established	2007	1	118.077	7	6.031	6.3115
2	3	55	137	Wisconsin	Waushara County	55137	349	556	32	0	39.6735	100	0	380	0	9	488741	0	13281707	7	1	14	3.79164e+06	8.07029e+06	7.36004e+06	0	0	9.19567e+06	5.06241e+06	0	987217	13.6913	-15.7095	-1.0523	2.69055	-13.8729	-0.402395	0.498467	-0.491374	0.038408	Reported	2007	1	150.627	7	6.2655	6.0805
2	3	55	141	Wisconsin	Wood County	55141	123	556	34	0	40.1397	100	0	380	0	9	669238	0	18266938	8	2	14	3.79237e+06	7.87385e+06	7.3799e+06	0	0	9.03688e+06	5.65679e+06	0	1339991	13.7091	-17.1285	-1.31733	1.73215	-15.2632	-0.652872	0.528236	-0.555477	0.060841	Reported	2007	1	117.363	7	5.9965	6.3745
2	4	27	95	Minnesota	Mille Lacs County	27095	565	98	32	0	35.4873	100	0	100	0	7	325900	0	14042645	7	0	14	3.16523e+06	7.13113e+06	7.15847e+06	4.08446e+06	0	8.04919e+06	5.82763e+06	0	1255913	12.6235	-16.3509	-1.15121	0.574803	-15.0216	-0.950896	0.451878	-0.454785	0.04355	Established	2007	1	47.2181	7	5.7595	5.7055
1	1	25	27	Massachusetts	Worcester County	25027	134	64	37	87	39.6016	100	500	600	500	9	3365939	0	42417617	10	2	15	3.57956e+06	8.62953e+06	8.89623e+06	7.55824e+06	0	9.45498e+06	8.92322e+06	0	2692958	14.7719	-13.2377	-0.389844	2.96913	-12.0568	0.229904	0.517148	-0.378415	0.010234	Established	2007	0.799	43.6472	7	7.784	8.0225
3	5	24	25	Maryland	Harford County	24025	215	64	32	0	40.6428	100	0	600	0	8	765829	0	9734152	7	1	14	3.38629e+06	8.9018e+06	9.81037e+06	6.89836e+06	2.03899e+06	1.03826e+07	6.95852e+06	0	776469	18.7881	-12.6855	-0.400404	7.43723	-11.5688	0.564736	0.784898	-0.54057	0.031463	Established	2007	1	67.1135	7	7.3795	7.32
3	5	54	3	West Virginia	Berkeley County	54003	562	557	32	37	38.1942	98	0	160	0	7	516609	0	7125810	7	2	15	2.47052e+06	8.00259e+06	9.84404e+06	7.69513e+06	0	1.02501e+07	6.62355e+06	0	652451	18.43	-12.7036	-0.44907	6.45158	-11.2562	0.527293	0.744325	-0.507849	0.014458	Established	2007	0.0732	42.3388	7	7.551	7.71
1	1	25	9	Massachusetts	Essex County	25009	90	64	41	50	41.1017	100	0	120	0	9	2115757	1	10924805	7	1	14	3.41002e+06	7.84809e+06	9.55092e+06	4.49811e+06	0	9.30864e+06	8.96351e+06	0	877664	15.4105	-12.7502	-0.189207	4.55556	-11.5419	0.392451	0.549312	-0.385582	0.031535	Established	2007	0.201	41.8452	7	7.399	7.583
1	1	25	15	Massachusetts	Hampshire County	25015	237	64	34	94	39.8401	100	500	600	800	9	704952	0	15850583	11	3	15	2.66331e+06	7.37434e+06	7.44647e+06	8.4644e+06	0	9.6982e+06	8.66926e+06	0	710970	14.698	-13.4865	-0.47688	2.748	-12.0415	0.23504	0.516292	-0.38729	0.008643	Established	2007	0.194	40.545	7	7.899	8.288
1	1	25	17	Massachusetts	Middlesex County	25017	78	64	37	63	40.8588	100	0	120	0	9	3900604	1	19069824	8	0	14	3.46969e+06	8.29258e+06	9.50202e+06	4.72432e+06	0	9.34897e+06	9.04107e+06	0	1507200	15.5707	-13.1252	-0.349259	4.01598	-11.8346	0.32606	0.564837	-0.407371	0.022749	Established	2007	0.2629	40.3473	7	7.41	7.522
1	2	42	75	Pennsylvania	Lebanon County	42075	552	557	37	0	38.5348	100	0	900	0	6	747365	1	6263915	5	1	14	1.69087e+06	5.80656e+06	9.24754e+06	5.27557e+06	0	1.01138e+07	5.30514e+06	0	519032	17.1309	-13.2912	-0.498847	5.59276	-11.5596	0.411869	0.692353	-0.496077	0.015593	Established	2007	0.9903	57.0537	7	6.9705	7.0975
2	4	27	65	Minnesota	Kanabec County	27065	560	98	33	48	40.0239	100	0	100	0	7	286946	0	13120976	8	3	14	3.47523e+06	8.28835e+06	7.77607e+06	5.24406e+06	0	9.39975e+06	6.8081e+06	0	1161704	12.6508	-16.3877	-1.28374	0.331228	-14.9908	-1.1182	0.448475	-0.452194	0.031311	Established	2007	0.9944	73.8053	7	5.924	5.9705
2	4	27	25	Minnesota	Chisago County	27025	565	556	30	0	36.4355	100	0	400	0	8	514579	0	9164647	7	3	14	3.71719e+06	8.2778e+06	8.34695e+06	0	0	8.93807e+06	5.20646e+06	0	838675	13.1495	-16.3927	-1.2593	1.90541	-15.1269	-0.929522	0.495514	-0.499625	0.043056	Established	2007	0.7169	41.7636	7	5.272	5.461
1	2	34	35	New Jersey	Somerset County	34035	450	64	34	19	37.7983	100	0	700	0	6	988110	1	6499402	7	3	14	3.76221e+06	8.80757e+06	9.90566e+06	5.55486e+06	0	9.76858e+06	8.42774e+06	0	598585	17.7408	-13.0755	-0.44684	5.73266	-11.5078	0.528607	0.694909	-0.489602	0.027623	Established	2007	1	47.6622	7	7.261	7.3755
1	2	34	5	New Jersey	Burlington County	34005	215	134	31	50	37.7861	100	160	800	0	7	1778028	0	23579076	11	2	16	1.96171e+06	6.07397e+06	6.50687e+06	7.52588e+06	967538	1.02391e+07	8.65375e+06	0	717435	18.4264	-12.4011	-0.314644	7.14121	-11.3181	0.57813	0.721031	-0.481282	0.022801	Established	2007	0.5067	38.9049	7	7.3	7.415
1	2	42	57	Pennsylvania	Fulton County	42057	61	95	27	71	35.3021	100	500	100	500	5	344744	0	10599731	8	2	14	2.9332e+06	9.49541e+06	1.00713e+07	9.11223e+06	0	1.03044e+07	8.01293e+06	0	973546	16.8305	-12.9572	-0.483162	5.27639	-11.1303	0.474887	0.641979	-0.456521	0.005559	Established	2007	0.9463	41.2655	7	7.4855	7.549
2	3	55	49	Wisconsin	Iowa County	55049	286	557	31	0	34.7257	100	0	400	0	7	444258	0	13224880	5	0	14	3.15007e+06	5.9516e+06	8.39684e+06	0	0	8.96785e+06	3.79676e+06	0	1085698	14.3564	-15.4102	-1.2674	3.43041	-13.6174	-0.383017	0.518397	-0.478729	0.012097	Established	2007	0.9163	38.4533	7	6.6015	6.502
1	1	25	5	Massachusetts	Bristol County	25005	131	64	39	81	42.6999	100	400	180	0	10	1892639	1	12329695	7	1	14	3.77577e+06	8.57323e+06	9.80945e+06	4.7588e+06	0	9.6016e+06	8.94371e+06	0	967649	15.9045	-12.1279	-0.011957	5.62707	-11.1743	0.494652	0.533229	-0.368819	0.027768	Established	2007	0.3521	38.1346	7	7.394	7.454
1	1	23	11	Maine	Kennebec County	23011	565	98	35	75	37.3901	100	800	700	800	8	1113809	0	24012694	9	2	14	3.54656e+06	8.3432e+06	8.23566e+06	7.18946e+06	0	8.85743e+06	6.49277e+06	0	1304346	13.0096	-14.0839	-0.450206	1.49613	-12.6988	-0.525583	0.447512	-0.372704	0.026269	Established	2007	0.2037	38.03	6	7.692	7.3255
2	3	55	78	Wisconsin	Menominee County	55078	555	98	29	91	22.3475	100	800	700	800	7	63969	0	11267413	11	3	15	2.61455e+06	7.27934e+06	2.14833e+06	6.74975e+06	0	9.5197e+06	9.24655e+06	0	917517	12.8611	-15.1946	-0.711582	1.04784	-13.2783	-0.326507	0.426717	-0.41943	0.039179	Established	2007	0.417	45.9453	5	7.6595	7.8235
1	1	9	9	Connecticut	New Haven County	09009	207	581	38	74	41.4684	100	0	180	0	11	2365612	1	14515453	8	1	14	3.49599e+06	8.80711e+06	9.80283e+06	5.4024e+06	0	9.49677e+06	9.54741e+06	0	1181814	16.2238	-12.8269	-0.306043	5.5792	-11.6321	0.501857	0.601065	-0.423628	0.030919	Established	2007	0.1913	44.5015	7	7.386	7.5385
1	2	34	1	New Jersey	Atlantic County	34001	563	103	30	67	38.7546	100	160	600	0	6	1272877	1	15462287	11	1	16	1.55546e+06	5.44998e+06	6.90328e+06	6.59635e+06	1.32959e+06	1.01762e+07	9.06009e+06	0	410994	18.4628	-11.748	-0.176828	7.80948	-11.2612	0.567879	0.686223	-0.438702	0.020096	Established	2007	0.9865	59.1865	7	7.212	7.382
1	2	42	65	Pennsylvania	Jefferson County	42065	561	95	43	72	37.5423	100	500	380	500	7	694410	0	17066132	9	3	15	2.92485e+06	8.42228e+06	8.56535e+06	9.00966e+06	0	1.02186e+07	8.0859e+06	0	1290527	14.8895	-13.3214	-0.529957	3.25043	-11.2314	0.305287	0.494017	-0.400699	0.007001	Established	2007	0.7209	35.2788	7	7.418	7.523
2	4	27	7	Minnesota	Beltrami County	27007	197	288	31	71	39.4137	100	0	400	0	8	700575	0	49552465	5	0	14	25784.8	6.05106e+06	0	4.03478e+06	0	7.51458e+06	5.0035e+06	0	1565694	10.8033	-17.1698	-1.19031	-1.59885	-16.1893	-1.39145	0.374443	-0.407625	0.053751	Established	2007	0.8159	35.1288	7	5.313	5.766
3	5	51	103	Virginia	Lancaster County	51103	563	38	30	71	40.8913	100	160	700	500	6	183220	0	3606829	10	3	14	3.11785e+06	9.13356e+06	8.66361e+06	9.31482e+06	4.53303e+06	1.06663e+07	8.05677e+06	0	188030	20.4854	-11.074	-0.168946	9.88947	-10.9291	0.561092	0.805412	-0.474022	0.024828	Reported	2007	0	34.6831	4	7.389	7.364
2	4	27	5	Minnesota	Becker County	27005	334	556	39	0	37.46	100	0	400	0	8	683030	0	29139421	7	0	15	3.25088e+06	6.55997e+06	0	3.63643e+06	0	8.44554e+06	5.64687e+06	0	1791210	11.4961	-17.3426	-1.29607	-0.608185	-15.8429	-1.23609	0.419923	-0.454785	0.050032	Established	2007	0.713	34.6424	7	5.3535	5.4555
1	2	42	133	Pennsylvania	York County	42133	246	556	40	0	39.9835	100	0	400	0	7	2029177	1	18242098	6	2	14	3.05112e+06	8.44128e+06	9.37526e+06	6.90809e+06	0	1.03109e+07	5.25928e+06	0	1453532	17.7836	-13.0304	-0.491398	6.41064	-11.5656	0.465956	0.737112	-0.513559	0.01702	Established	2007	1	75.5379	7	6.7825	6.8785
1	2	42	77	Pennsylvania	Lehigh County	42077	558	556	39	0	36.3866	100	0	700	0	5	1075148	1	5105349	5	0	14	2.44154e+06	6.29622e+06	9.73993e+06	5.51272e+06	0	9.30282e+06	6.27957e+06	0	608634	16.7999	-13.3815	-0.434564	5.00735	-11.5245	0.415132	0.654944	-0.478894	0.019034	Established	2007	0.873	40.4434	7	6.339	6.5595
1	2	34	25	New Jersey	Monmouth County	34025	91	103	30	20	38.6978	100	0	900	0	9	1699725	1	11057260	8	1	15	3.39049e+06	8.87185e+06	9.63074e+06	5.07058e+06	0	1.00562e+07	8.65759e+06	0	789177	17.7324	-12.3026	-0.227381	7.23984	-11.3158	0.549638	0.682278	-0.456786	0.029276	Established	2007	0.9997	44.2789	7	6.906	7.131
1	2	36	95	New York	Schoharie County	36095	208	98	35	93	43.9177	100	800	380	800	9	483385	0	17750697	11	2	15	2.34829e+06	6.84173e+06	7.15088e+06	8.65786e+06	0	9.90058e+06	7.45197e+06	0	817895	13.2995	-13.6442	-0.499425	2.11737	-12.2816	0.116626	0.471818	-0.373188	0.008542	Established	2007	0.0961	33.8108	7	7.217	7.327
1	2	42	11	Pennsylvania	Berks County	42011	450	557	40	0	41.5366	100	0	700	0	6	1884842	1	14996472	5	2	15	3.28837e+06	7.23019e+06	9.55151e+06	6.59741e+06	0	9.12797e+06	5.92573e+06	0	1549005	17.0114	-13.175	-0.479884	5.48923	-11.6242	0.437498	0.67695	-0.481201	0.015897	Established	2007	1	68.1934	7	7.124	7.374
3	5	51	157	Virginia	Rappahannock County	51157	552	77	28	78	38.152	100	500	180	500	7	218316	0	7747516	11	3	16	2.44631e+06	7.34855e+06	7.67564e+06	9.35621e+06	7.17054e+06	1.03174e+07	7.72295e+06	0	402600	18.9885	-11.6634	-0.406089	6.67203	-11.1865	0.401828	0.761578	-0.456914	-0.006272	Reported	2007	0.663	81.2568	4	7.832	7.944
3	5	51	1	Virginia	Accomack County	51001	558	450	30	0	36.2984	100	0	800	0	7	396411	0	9002514	6	0	15	2.64316e+06	6.88145e+06	8.72287e+06	5.75654e+06	1.15533e+06	1.04517e+07	6.87195e+06	0	407847	19.3382	-10.5799	-0.00777	10.1357	-10.7179	0.539912	0.687492	-0.398673	0.016837	Established	2007	0	33.4868	7	5.611	5.552
1	1	25	11	Massachusetts	Franklin County	25011	134	95	36	93	35.7044	100	800	600	800	9	763392	0	22528449	12	2	15	2.03923e+06	6.31575e+06	6.38226e+06	8.83963e+06	0	9.67318e+06	8.79257e+06	0	736119	14.2547	-13.6112	-0.420473	2.11935	-12.2334	0.10334	0.491595	-0.379751	0.009466	Established	2007	0	33.3894	7	8.179	8.3925
2	4	19	43	Iowa	Clayton County	19043	571	556	30	0	36.8066	100	0	100	0	7	396960	0	13228707	5	1	14	3.21709e+06	5.7348e+06	7.31195e+06	0	0	9.0786e+06	3.40737e+06	0	1034531	14.8798	-15.6627	-1.43792	3.77935	-13.8611	-0.496793	0.550331	-0.501017	0.004042	Established	2007	0.6529	32.8425	7	6.2245	6.0485
2	4	27	141	Minnesota	Sherburne County	27141	288	556	33	0	35.7895	100	0	400	0	9	467864	0	9084135	6	2	14	4.82035e+06	7.87817e+06	8.14693e+06	0	0	7.82045e+06	5.69983e+06	0	847748	13.5339	-16.7776	-1.27313	1.93563	-15.0312	-0.820053	0.516923	-0.527408	0.050566	Established	2007	0.8157	43.1146	7	5.093	5.213
3	5	24	9	Maryland	Calvert County	24009	552	103	29	71	39.5095	100	500	700	500	6	375013	0	5907019	10	3	14	3.38895e+06	9.2411e+06	9.34334e+06	8.28411e+06	6.0105e+06	1.05518e+07	8.82643e+06	0	333984	19.7494	-11.7663	-0.293763	8.9836	-11.2963	0.555941	0.802917	-0.50722	0.026566	Established	2007	1	96.1828	7	6.891	6.766
3	5	24	17	Maryland	Charles County	24017	558	103	29	75	39.906	100	500	800	500	7	666252	0	12804984	10	3	15	3.20373e+06	8.83025e+06	8.73631e+06	8.89484e+06	6.00011e+06	1.06272e+07	8.80832e+06	0	622803	20.044	-11.676	-0.387263	8.94401	-11.3313	0.612422	0.832722	-0.515334	0.023283	Established	2007	0.0536	31.7552	7	7.446	7.395
3	5	24	39	Maryland	Somerset County	24039	563	246	26	0	39.4804	100	0	700	0	6	237572	0	6889945	7	0	15	2.45249e+06	6.54844e+06	8.72394e+06	6.57462e+06	1.06977e+06	1.04733e+07	7.68454e+06	0	311345	19.6431	-11.2796	-0.152853	9.47865	-11.0009	0.571254	0.72448	-0.445761	0.019857	Established	2007	0.9241	38.7702	7	7.228	7.11
1	1	23	27	Maine	Waldo County	23027	391	93	34	83	33.0188	100	800	700	800	8	617398	0	20119455	10	2	14	3.85362e+06	8.88063e+06	5.27089e+06	7.8693e+06	0	9.43734e+06	5.91079e+06	0	754600	12.8139	-13.5443	-0.345322	1.49883	-12.3137	-0.558485	0.433252	-0.355889	0.026024	Established	2007	0.3275	31.2419	6	7.839	7.526
2	3	55	51	Wisconsin	Iron County	55051	334	98	30	83	31.7586	100	800	500	800	7	291716	0	22009278	10	3	15	3.57107e+06	7.90711e+06	0	7.26878e+06	0	8.92035e+06	8.6755e+06	0	1401630	11.226	-15.4085	-0.662583	-0.139035	-13.9442	-0.566683	0.391818	-0.401115	0.047814	No records	2007	0.0926	31.1964	7	6.458	6.613
2	4	27	59	Minnesota	Isanti County	27059	90	556	32	0	35.6158	100	0	400	0	8	435599	0	9601284	7	3	14	4.24698e+06	8.77711e+06	8.38232e+06	0	0	9.00602e+06	5.5035e+06	0	788685	13.1337	-16.599	-1.32548	1.6641	-15.1226	-0.943027	0.493845	-0.502246	0.041826	Established	2007	0.0546	41.2088	7	5.299	5.3915
3	5	24	43	Maryland	Washington County	24043	558	557	30	0	37.7628	100	0	160	0	7	751592	0	8791060	6	1	14	1.95283e+06	6.5798e+06	9.47549e+06	5.89245e+06	0	1.01588e+07	5.32675e+06	0	751462	18.2543	-12.8434	-0.4619	6.44125	-11.279	0.539665	0.741538	-0.511787	0.016084	Established	2007	0.9748	57.7123	7	7.0555	7.004
1	1	33	13	New Hampshire	Merrimack County	33013	420	64	39	87	33.3124	100	800	160	800	9	1111264	0	29107317	11	2	15	2.4416e+06	7.08183e+06	7.19136e+06	8.38449e+06	0	9.66521e+06	8.98908e+06	0	1112793	13.9906	-13.9848	-0.472258	1.64167	-12.507	-0.073806	0.486306	-0.384801	0.015237	Established	2007	0.2567	30.9928	7	7.8575	8.107
2	4	27	169	Minnesota	Winona County	27169	555	556	31	0	41.7907	100	0	220	0	8	439478	0	12946092	6	1	14	4.53447e+06	6.87835e+06	8.185e+06	0	0	9.25576e+06	4.39766e+06	0	1214097	14.109	-15.9671	-1.31347	2.93317	-14.3683	-0.657067	0.524743	-0.49659	0.022495	Established	2007	1	70.9276	7	6.339	6.182
2	4	19	95	Iowa	Iowa County	19095	327	556	23	0	22.6751	100	0	180	0	6	382892	0	6366011	3	1	14	943586	2.67483e+06	6.00952e+06	243737	0	1.02253e+07	1.90805e+06	0	639298	16.3476	-15.1888	-1.5625	4.97083	-13.6361	-0.233642	0.613999	-0.529459	-0.00887	Established	2007	0.0203	49.0888	6	5.6005	5.4635
2	4	27	153	Minnesota	Todd County	27153	424	556	35	0	31.3008	100	0	400	0	8	514481	0	19064095	6	2	13	4.26281e+06	8.31728e+06	4.28996e+06	4.37227e+06	0	9.09158e+06	5.24331e+06	0	1833019	12.3408	-16.844	-1.20639	0.79919	-15.4185	-0.864976	0.451912	-0.473703	0.052021	Established	2007	0.711	32.5098	7	5.309	5.721
1	2	34	9	New Jersey	Cape May County	34009	563	450	33	7	36.3366	100	0	600	0	6	540857	0	5732290	7	1	15	1.11193e+06	4.51263e+06	8.16405e+06	4.96379e+06	1.63096e+06	9.78047e+06	9.54117e+06	0	156553	18.3081	-11.1757	-0.104737	8.26533	-10.9153	0.602616	0.661404	-0.410632	0.01948	Established	2007	0.2773	38.2798	7	7.548	7.584
3	5	24	31	Maryland	Montgomery County	24031	216	64	27	0	38.8019	100	0	800	0	7	1502311	1	10759577	7	3	14	3.10306e+06	8.9974e+06	9.82381e+06	5.30025e+06	3.63577e+06	1.02145e+07	7.55959e+06	0	963613	19.2805	-12.3815	-0.397937	7.53328	-11.4073	0.604229	0.812397	-0.530439	0.025771	Established	2007	0	51.6532	7	7.131	7.0045
3	5	24	3	Maryland	Anne Arundel County	24003	79	103	29	33	38.3453	100	0	800	0	7	1327755	1	10135360	8	2	15	3.50585e+06	9.04511e+06	9.71079e+06	5.98981e+06	4.51067e+06	1.02813e+07	9.19225e+06	0	713557	19.2393	-12.1026	-0.292663	8.36914	-11.3727	0.556412	0.803951	-0.53542	0.036585	Established	2007	0.864	37.9719	7	6.67	6.468
1	2	42	83	Pennsylvania	McKean County	42083	558	95	31	89	34.2017	100	800	400	800	8	623965	0	34522735	13	3	16	929283	3.77643e+06	3.91469e+06	9.65728e+06	0	1.01824e+07	9.50134e+06	0	583968	13.6946	-13.4712	-0.396745	1.76333	-10.9863	0.164609	0.423974	-0.35496	0.008111	Established	2007	0.1036	29.4204	7	7.3285	7.386
1	2	42	43	Pennsylvania	Dauphin County	42043	450	557	37	11	38.29	100	0	160	0	8	1099688	0	10782179	6	2	14	1.9898e+06	7.17968e+06	9.35603e+06	6.32365e+06	0	9.61392e+06	6.92542e+06	0	1028091	16.976	-13.3124	-0.510094	5.62643	-11.5061	0.436792	0.685297	-0.494535	0.015117	Established	2007	0.6376	31.4352	7	6.993	6.922
1	2	42	95	Pennsylvania	Northampton County	42095	130	556	45	0	39.048	100	0	700	0	6	1009585	1	6527213	5	1	14	2.93787e+06	7.14521e+06	8.2155e+06	5.13618e+06	0	9.3612e+06	5.57076e+06	0	488007	16.8089	-13.4551	-0.491743	4.63245	-11.4947	0.434879	0.645366	-0.474573	0.017198	Established	2007	0.9613	43.1279	7	6.7535	7.0995
1	1	33	3	New Hampshire	Carroll County	33003	563	98	35	89	31.7184	100	800	700	800	9	749500	0	31944013	12	2	16	1.90943e+06	5.4103e+06	5.4528e+06	8.4962e+06	0	9.185e+06	8.24672e+06	0	770489	13.0029	-13.8916	-0.34183	0.496295	-12.7162	-0.294543	0.433407	-0.346322	0.014688	Established	2007	0.0021	40.7271	7	7.706	7.811
2	3	55	75	Wisconsin	Marinette County	55075	333	98	36	81	37.6078	100	800	400	800	8	846158	0	35490810	9	0	15	4.33702e+06	8.57628e+06	0	7.92149e+06	0	9.46276e+06	7.96058e+06	0	2435682	12.9359	-15.5096	-0.654038	0.910036	-13.2917	-0.423187	0.452231	-0.468275	0.054316	Established	2007	0.1281	37.3396	7	6.4915	7.036
3	5	24	21	Maryland	Frederick County	24021	84	557	46	0	37.6894	100	0	100	0	8	824295	0	13427338	6	2	14	2.44046e+06	7.85512e+06	9.37668e+06	6.65514e+06	1.08263e+06	1.04293e+07	4.96783e+06	0	1069500	18.5549	-12.6706	-0.458097	6.7334	-11.3949	0.551679	0.772068	-0.516896	0.017976	Established	2007	1	99.4571	7	7.096	7.149
2	3	55	115	Wisconsin	Shawano County	55115	349	556	35	0	43.8344	100	0	500	0	7	581244	0	20039512	7	1	14	3.29435e+06	7.93795e+06	8.09577e+06	81506.9	0	9.58048e+06	5.63552e+06	0	1639038	12.8814	-15.6065	-0.920528	1.47397	-13.622	-0.45715	0.4394	-0.445307	0.03579	Reported	2007	0.4671	26.5463	7	6.2785	6.499
2	3	55	91	Wisconsin	Pepin County	55091	286	556	29	0	39.1281	100	0	120	0	8	128313	0	4986226	6	2	14	3.88834e+06	7.18374e+06	7.66317e+06	0	0	8.31038e+06	4.53571e+06	0	342157	14.1611	-16.1824	-1.31341	2.78826	-14.4632	-0.660833	0.539988	-0.521342	0.034971	No records	2007	0.4622	26.434	7	6.121	6.367
1	1	25	13	Massachusetts	Hampden County	25013	134	64	35	93	41.6371	100	500	380	800	10	1415016	0	17379789	10	2	15	2.8659e+06	7.74546e+06	8.24473e+06	7.39186e+06	0	9.54915e+06	9.28546e+06	0	944747	15.1823	-13.4854	-0.496694	3.26557	-11.9544	0.26513	0.549071	-0.407987	0.011431	Established	2007	0.2201	26.0221	7	7.786	8.009
2	3	17	85	Illinois	Jo Daviess County	17085	224	556	35	0	28.4809	100	0	100	0	8	442585	0	10248378	5	1	13	2.55824e+06	5.902e+06	8.02611e+06	0	0	9.1884e+06	3.17488e+06	0	929135	14.9716	-15.2052	-1.35997	4.26629	-13.4572	-0.266456	0.551853	-0.495655	0.001539	Established	2007	0.9449	39.6825	5	6.487	6.178
2	4	27	163	Minnesota	Washington County	27163	335	556	33	0	34.4776	100	0	180	0	9	966378	0	8181838	6	2	14	3.94855e+06	7.48258e+06	8.22692e+06	0	0	8.30425e+06	5.44553e+06	0	826380	13.5698	-16.4622	-1.25043	3.00711	-14.8623	-0.699817	0.52936	-0.52829	0.052459	Established	2007	0.4894	29.0946	7	5.3695	5.4015
1	2	36	113	New York	Warren County	36113	208	98	35	97	31.239	100	800	160	800	10	641789	0	30384522	12	2	16	1.28762e+06	4.30681e+06	4.40302e+06	8.44461e+06	0	9.16791e+06	8.85106e+06	0	542594	12.9353	-13.9707	-0.391449	1.09088	-12.8047	-0.047079	0.435258	-0.362341	0.019256	Established	2007	0.2166	30.672	4	7.753	7.667
1	1	50	21	Vermont	Rutland County	50021	79	98	34	94	38.8344	100	800	120	800	8	770834	0	29413265	12	2	16	2.09393e+06	5.97293e+06	6.16543e+06	8.70827e+06	0	9.77693e+06	7.9201e+06	0	1014753	12.92	-14.0901	-0.507334	0.968513	-12.6336	-0.245006	0.439964	-0.363113	0.008239	Established	2007	0.2374	25.3956	6	7.432	7.426
3	5	24	5	Maryland	Baltimore County	24005	79	64	32	0	42.1279	100	0	400	0	8	1681885	1	13566861	7	1	14	3.11727e+06	8.84919e+06	9.81826e+06	6.06186e+06	2.28622e+06	1.01567e+07	7.91339e+06	0	1054741	18.8446	-12.6803	-0.365548	7.32595	-11.5517	0.521814	0.792748	-0.54319	0.031733	Established	2007	0	33.8356	7	7.1475	7.1825
1	1	9	3	Connecticut	Hartford County	09003	90	64	34	71	43.9625	100	0	180	0	10	2688375	1	17345780	8	2	14	3.41806e+06	8.5382e+06	9.40343e+06	5.66971e+06	0	9.57226e+06	8.8658e+06	0	1430109	16.0578	-13.3506	-0.463997	4.45822	-11.7967	0.370938	0.600236	-0.436376	0.021527	Established	2007	0.0841	24.5991	7	7.072	7.25
1	2	36	119	New York	Westchester County	36119	375	581	37	84	40.4581	100	0	600	0	9	1796928	1	10947632	9	2	14	3.64746e+06	9.02199e+06	9.74195e+06	5.18637e+06	0	9.30091e+06	9.4709e+06	0	888060	16.6191	-13.0362	-0.323578	6.02627	-11.6595	0.468039	0.653908	-0.467441	0.036598	Established	2007	0.482	26.8909	7	7.3665	7.4565
3	5	51	99	Virginia	King George County	51099	563	103	31	76	39.6655	100	500	600	500	6	181429	0	5002776	10	3	14	3.25024e+06	8.71263e+06	8.68264e+06	9.31285e+06	6.21618e+06	1.06023e+07	8.27745e+06	0	242924	20.3952	-11.5563	-0.379841	8.99102	-11.2486	0.54127	0.841	-0.512334	0.019794	Established	2007	0.1031	39.0701	3	7.961	7.824
1	2	42	105	Pennsylvania	Potter County	42105	420	95	27	85	36.1681	100	800	380	800	7	434682	0	37299235	13	3	17	1.21407e+06	4.33299e+06	4.393e+06	9.69906e+06	0	1.02274e+07	8.94979e+06	0	806497	13.7028	-13.4831	-0.416504	1.775	-10.9338	0.147919	0.440126	-0.354067	0.0022	Established	2007	0	27.9111	7	7.323	7.369
2	4	19	5	Iowa	Allamakee County	19005	571	556	29	0	38.6961	100	0	400	0	6	319283	0	13152424	6	1	14	4.48326e+06	7.31137e+06	8.21798e+06	0	0	9.10945e+06	4.07881e+06	0	1213645	14.2539	-15.6694	-1.39301	3.84518	-14.0374	-0.480817	0.528889	-0.485058	0.011723	Established	2007	0.6871	34.7923	7	6.424	6.258
2	3	55	63	Wisconsin	La Crosse County	55063	349	556	32	0	42.5242	100	0	120	0	8	507559	0	10464321	7	2	14	4.65308e+06	7.2131e+06	8.32592e+06	0	0	8.42137e+06	5.71868e+06	0	745306	14.1861	-15.8284	-1.29249	3.40285	-14.069	-0.620608	0.536364	-0.497501	0.025437	Established	2007	0.3435	23.6415	7	6.648	6.472
2	4	27	29	Minnesota	Clearwater County	27029	334	285	34	71	38.06	100	100	400	0	8	319591	0	25198390	8	2	15	1.2949e+06	8.03417e+06	0	7.47589e+06	0	8.94059e+06	6.92114e+06	0	1308064	11.0897	-17.3711	-1.28863	-1.41844	-15.9232	-1.37508	0.398727	-0.42904	0.048233	Established	2007	0.3422	23.61	7	5.442	5.814
3	5	51	131	Virginia	Northampton County	51131	558	556	30	0	31.6432	100	0	800	0	7	218387	0	3516320	6	0	13	478185	7.11391e+06	8.54985e+06	5.42693e+06	1.39456e+06	1.0482e+07	5.48482e+06	0	187962	20.2135	-10.3859	0.059281	10.8292	-10.5585	0.544167	0.739134	-0.408249	0.022249	Established	2007	0	23.4907	6	6.749	6.4925
2	4	27	97	Minnesota	Morrison County	27097	559	556	34	0	34.4687	100	0	400	0	9	579066	0	22586783	6	2	14	4.37548e+06	7.99983e+06	7.98636e+06	6.81685e+06	0	9.27058e+06	5.88873e+06	0	2242928	12.658	-16.7356	-1.11414	0.805618	-15.3211	-0.836893	0.467806	-0.48729	0.061245	Established	2007	0.9906	58.1591	7	5.5385	5.8595
1	2	42	37	Pennsylvania	Columbia County	42037	558	557	33	65	41.554	100	0	160	0	9	662662	0	11425714	8	2	15	2.22777e+06	7.89434e+06	8.81864e+06	7.65979e+06	0	1.01839e+07	6.36153e+06	0	842334	15.7262	-13.521	-0.439617	4.01295	-11.535	0.332656	0.590833	-0.443487	0.015584	Established	2007	0.0478	35.0958	7	7.2465	7.2185
1	2	34	29	New Jersey	Ocean County	34029	91	134	30	53	37.6589	100	160	180	0	8	1934122	1	17424547	11	0	16	1.89466e+06	5.77667e+06	7.37949e+06	6.13184e+06	0	9.85507e+06	9.734e+06	0	515054	18.0904	-11.9041	-0.171796	7.3327	-11.1939	0.523634	0.667285	-0.431245	0.02014	Established	2007	0.6424	36.51	7	7.059	7.1885
1	2	36	93	New York	Schenectady County	36093	558	64	34	82	42.271	100	0	120	0	8	468815	0	4842652	8	2	14	3.73939e+06	8.82145e+06	9.51686e+06	6.91802e+06	0	9.26457e+06	8.05925e+06	0	436182	14.4065	-14.2714	-0.554418	3.07317	-12.712	0.098538	0.530787	-0.452393	0.030152	Established	2007	0.0745	22.6365	7	7.215	7.352
2	4	27	49	Minnesota	Goodhue County	27049	99	556	32	0	33.1169	100	0	100	0	7	580910	0	12336224	5	1	14	2.38365e+06	5.07065e+06	5.86714e+06	0	0	9.45674e+06	2.52117e+06	0	806077	13.914	-16.3588	-1.37325	2.75585	-14.5447	-0.610958	0.518518	-0.508088	0.034401	Established	2007	0.0951	22.0561	7	5.234	5.294
1	1	50	1	Vermont	Addison County	50001	237	98	35	72	46.0527	100	800	400	800	8	508288	0	20174843	8	2	17	1.58697e+06	4.90699e+06	6.28764e+06	6.72535e+06	0	9.40645e+06	5.5259e+06	0	885148	13.0281	-14.3842	-0.470004	1.31819	-13.0641	-0.322712	0.446514	-0.382257	0.020927	Established	2007	0.2414	21.8514	6	6.8245	6.802
1	2	42	55	Pennsylvania	Franklin County	42055	135	557	28	0	37.8728	99	0	700	0	5	1004890	0	14085093	5	1	14	1.3624e+06	5.91089e+06	9.41454e+06	5.85035e+06	0	1.04343e+07	5.45718e+06	0	1124033	17.1743	-13.0768	-0.498052	5.77176	-11.2499	0.472617	0.678772	-0.482865	0.009426	Established	2007	0.2614	21.5941	7	7.032	7.147
1	2	42	41	Pennsylvania	Cumberland County	42041	111	557	31	0	37.7415	98	0	100	0	6	1037228	0	9625733	5	1	14	1.26798e+06	5.95876e+06	9.47819e+06	5.55377e+06	0	1.03038e+07	5.74557e+06	0	860611	17.1548	-13.2397	-0.513134	5.89455	-11.4166	0.438883	0.692023	-0.496931	0.014015	Established	2007	0.6471	34.921	7	7.169	7.186
2	4	27	3	Minnesota	Anoka County	27003	288	556	31	0	35.9835	100	0	400	0	9	1210385	1	9369927	7	2	13	5.2305e+06	8.33671e+06	9.07006e+06	0	0	8.47153e+06	7.55611e+06	0	1013184	13.4525	-16.5194	-1.22126	2.66697	-15.0025	-0.695223	0.521883	-0.526589	0.053782	Established	2007	0.3074	31.5793	7	5.5105	5.59
1	1	23	9	Maine	Hancock County	23009	237	93	35	84	32.4931	100	120	400	120	8	1210038	0	45802732	10	1	15	3.09795e+06	8.33116e+06	0	7.25838e+06	0	8.94582e+06	4.56535e+06	0	20805	12.4923	-13.05	-0.256254	1.581	-11.934	-0.651344	0.411805	-0.342044	0.02925	Established	2007	0.0051	26.0489	4	8.067	8
1	2	42	27	Pennsylvania	Centre County	42027	558	78	31	75	34.5426	100	500	700	500	7	970511	0	27172692	9	2	15	2.02289e+06	8.31403e+06	9.25742e+06	8.7068e+06	0	1.02456e+07	8.64253e+06	0	2075357	15.2291	-13.5079	-0.413692	3.91552	-11.1015	0.298142	0.554936	-0.429133	0.010802	Established	2007	0.0683	19.9254	7	7.361	7.3585
1	2	42	127	Pennsylvania	Wayne County	42127	94	98	34	90	41.2625	100	800	120	800	7	694129	0	20933289	10	3	15	3.33562e+06	8.43486e+06	8.52629e+06	8.77283e+06	0	9.56058e+06	8.16414e+06	0	1255783	14.0199	-13.2049	-0.531614	2.22187	-11.8166	0.124324	0.480115	-0.350872	-0.011983	Established	2007	0	19.8377	7	7.15	7.407
1	1	23	1	Maine	Androscoggin County	23001	446	98	34	71	36.4467	100	400	700	800	8	690029	0	12500179	9	2	14	3.57451e+06	8.54325e+06	8.84643e+06	7.18301e+06	0	9.09802e+06	7.87131e+06	0	877558	12.9094	-13.8772	-0.367861	1.89256	-12.7408	-0.332331	0.435222	-0.355735	0.026247	Established	2007	0	19.5618	6	7.7095	7.518
3	5	24	45	Maryland	Wicomico County	24045	563	556	27	0	38.7795	100	0	800	0	7	495287	0	8396263	7	2	14	3.13981e+06	8.32892e+06	8.4794e+06	7.36432e+06	1.91147e+06	1.05405e+07	6.43812e+06	0	473195	19.7636	-11.5471	-0.191916	8.79877	-10.9998	0.605948	0.735433	-0.461289	0.020453	Established	2007	0.0976	19.4578	7	7.072	6.951
1	1	50	27	Vermont	Windsor County	50027	237	98	33	90	34.2654	100	800	700	800	8	1003624	0	32001432	12	4	16	1.78069e+06	5.75026e+06	5.76274e+06	9.12207e+06	0	9.88368e+06	8.46813e+06	0	878440	12.8644	-13.9564	-0.41994	0.603365	-12.5975	-0.243391	0.425623	-0.345522	0.006105	Established	2007	0	19.1608	6	7.511	7.512
1	2	42	89	Pennsylvania	Monroe County	42089	420	95	37	84	33.3105	100	500	380	500	9	1136219	0	16368880	9	3	15	2.94697e+06	8.98271e+06	9.15819e+06	7.99325e+06	0	9.88135e+06	9.54051e+06	0	1242682	15.0027	-13.1244	-0.476937	3.14217	-11.4814	0.255249	0.536391	-0.379738	-0.00656	Established	2007	0.051	19.1305	7	7.288	7.676
2	4	27	87	Minnesota	Mahnomen County	27087	559	556	38	0	36.6741	100	0	400	0	8	176477	0	9509106	5	0	15	2.4812e+06	5.08528e+06	0	3.69668e+06	0	8.79304e+06	4.72974e+06	0	717606	11.4558	-17.6934	-1.29608	-0.84426	-15.8483	-1.3304	0.433502	-0.472215	0.054736	Established	2007	0.1653	18.9286	5	4.376	4.875
1	2	34	31	New Jersey	Passaic County	34031	99	95	30	82	39.9087	100	0	800	0	4	654350	1	4891003	9	1	14	2.30413e+06	7.07111e+06	8.56502e+06	5.62585e+06	0	8.86598e+06	9.61365e+06	0	285800	16.5819	-13.0924	-0.44082	5.26479	-11.6843	0.390194	0.647494	-0.459712	0.023391	Established	2007	0	18.436	7	7.048	7.271
1	2	42	5	Pennsylvania	Armstrong County	42005	575	91	35	66	36.0211	100	500	380	500	8	855360	0	15074024	8	3	14	3.23708e+06	9.66609e+06	9.85737e+06	8.78245e+06	0	1.01075e+07	7.86445e+06	0	1547869	16.1384	-13.1976	-0.529063	3.91937	-11.1269	0.354953	0.554668	-0.436687	0.009694	Established	2007	0	18.4131	5	7.21	7.244
1	2	42	35	Pennsylvania	Clinton County	42035	126	95	38	83	30.5198	100	500	120	500	8	597926	0	28774456	12	2	16	1.21157e+06	5.5934e+06	5.94119e+06	9.45053e+06	0	1.0185e+07	9.46369e+06	0	858539	15.0702	-13.6121	-0.434993	3.36527	-11.1002	0.281296	0.534698	-0.419312	0.010484	Established	2007	0.1424	18.2206	7	7.756	7.787
3	5	24	47	Maryland	Worcester County	24047	558	556	30	2	40.4721	100	160	800	0	7	451728	0	11349788	8	1	15	2.96294e+06	7.9482e+06	7.92954e+06	7.31728e+06	2.19552e+06	1.05796e+07	7.0056e+06	0	477138	19.2397	-10.9064	-0.093067	9.09795	-10.7337	0.584433	0.677365	-0.401669	0.011145	Established	2007	0	17.9351	7	7.771	7.543
1	2	34	3	New Jersey	Bergen County	34003	561	581	30	44	35.6556	100	0	900	0	6	1403715	2	4340918	6	1	14	2.10536e+06	6.84396e+06	1.00809e+07	2.05229e+06	0	9.35208e+06	1.00553e+07	0	454294	17.2076	-13.0334	-0.330792	6.80352	-11.6318	0.491353	0.701933	-0.500696	0.042689	Established	2007	0.035	17.6118	7	7.0255	7.2515
2	4	27	119	Minnesota	Polk County	27119	98	556	39	0	19.416	100	0	120	0	6	1033309	0	17766058	3	0	13	387576	2.18392e+06	0	600440	0	9.0201e+06	1.59586e+06	0	907969	11.5241	-18.1649	-1.2983	-0.627753	-16.1295	-1.31176	0.458245	-0.509118	0.071044	Established	2007	0.0282	19.2629	5	4.159	4.485
2	4	27	45	Minnesota	Fillmore County	27045	333	556	24	0	34.6823	100	0	100	0	7	551332	0	14672569	5	2	14	2.92602e+06	6.24333e+06	7.04902e+06	0	0	9.83962e+06	2.582e+06	0	1261618	13.9775	-16.1134	-1.4138	2.89379	-14.4368	-0.671649	0.508684	-0.489465	0.01456	Established	2007	0.3441	23.6541	7	5.804	5.825
1	1	33	5	New Hampshire	Cheshire County	33005	78	98	34	95	32.4182	100	800	600	800	9	716036	0	23235674	12	2	15	1.98334e+06	6.22351e+06	6.27959e+06	8.92501e+06	0	9.74397e+06	9.05386e+06	0	676661	13.8332	-13.8663	-0.470235	1.57386	-12.3923	-0.001356	0.475041	-0.378456	0.009601	Established	2007	0.1017	16.8698	7	8.092	8.233
2	4	19	115	Iowa	Louisa County	19115	422	556	26	0	29.3994	100	0	180	0	7	233962	0	6193447	4	1	14	1.87396e+06	4.72992e+06	5.53975e+06	3.19212e+06	1.02299e+06	9.87437e+06	2.83392e+06	0	412009	17.0775	-15.0686	-1.50765	5.84742	-13.2175	-0.2009	0.672895	-0.572673	-0.008228	Established	2007	0.1023	16.8606	4	5.556	5.568
3	5	51	153	Virginia	Prince William County	51153	215	112	36	50	40.2526	100	500	180	500	6	757689	0	8840296	9	3	15	2.88546e+06	8.21992e+06	8.78092e+06	7.12464e+06	5.60174e+06	1.03656e+07	8.60986e+06	0	505110	19.9891	-11.9816	-0.454312	8.14081	-11.3024	0.584513	0.83912	-0.525072	0.018765	Established	2007	0	22.2468	7	7.442	7.23
1	2	42	107	Pennsylvania	Schuylkill County	42107	135	91	28	76	36.0918	98	500	700	500	6	964220	0	17786442	8	2	14	2.38226e+06	8.91779e+06	9.87125e+06	8.32231e+06	0	9.99236e+06	8.27448e+06	0	1722664	15.8058	-13.2578	-0.453559	4.34772	-11.4958	0.310338	0.603215	-0.434353	0.006638	Established	2007	0.0001	20.4115	7	7.167	7.4425
2	3	17	15	Illinois	Carroll County	17015	224	556	40	0	24.1313	98	0	600	0	9	321472	0	6514773	4	0	14	1.86869e+06	4.35779e+06	5.01253e+06	0	0	9.54957e+06	2.14156e+06	0	395031	15.3715	-15.2604	-1.41553	4.25528	-13.2236	-0.187715	0.571136	-0.515088	-0.002965	Established	2007	0	37.7027	5	5.6	5.367
3	5	51	59	Virginia	Fairfax County	51059	215	581	37	22	36.813	100	500	600	500	6	1820092	2	9222566	8	2	14	3.27448e+06	9.05863e+06	1.01133e+07	3.9235e+06	4.56997e+06	1.0165e+07	1.0274e+07	0	762621	19.7908	-12.0632	-0.421829	8.1873	-11.3788	0.63723	0.835341	-0.531523	0.025913	Established	2007	0	20.5004	7	6.887	6.8915
1	1	33	9	New Hampshire	Grafton County	33009	562	98	37	89	28.7618	100	800	700	800	9	1119239	0	59393956	12	2	16	1.40137e+06	4.73995e+06	4.78728e+06	8.9083e+06	0	9.62806e+06	7.3834e+06	0	1115631	12.1294	-14.0604	-0.422292	0.223843	-12.7914	-0.301418	0.400066	-0.330575	0.006532	Established	2007	0	16.2249	7	7.697	7.638
2	4	27	123	Minnesota	Ramsey County	27123	555	584	30	0	29.2437	100	0	120	0	7	1121104	3	2555212	5	1	13	2.00983e+06	4.97145e+06	8.81584e+06	0	0	7.54258e+06	8.645e+06	0	278431	13.7619	-16.6169	-1.25049	3.43363	-14.9496	-0.580255	0.556952	-0.56098	0.063889	Established	2007	0.0385	18.8922	7	4.602	4.4065
3	5	51	13	Virginia	Arlington County	51013	84	582	23	6	26.2236	100	0	500	0	2	196495	3	405060	5	2	13	1.81747e+06	5.94172e+06	1.06063e+07	286406	1.40425e+06	9.2874e+06	1.0567e+07	0	35594	19.7073	-12.1329	-0.390833	8.32103	-11.391	0.639643	0.827262	-0.53527	0.030476	Reported	2007	0	15.9778	3	6.532	6.532
2	3	55	93	Wisconsin	Pierce County	55093	100	556	34	0	35.1852	100	0	380	0	9	393343	0	11019749	6	2	14	3.01511e+06	6.97589e+06	7.28572e+06	0	0	8.99508e+06	3.51511e+06	0	732372	13.6704	-16.3146	-1.32468	2.57769	-14.5057	-0.675487	0.513021	-0.503285	0.036782	Reported	2007	0.3121	48.3239	7	5.839	6.068
2	4	27	53	Minnesota	Hennepin County	27053	422	584	33	0	27.8927	100	0	120	0	7	2789160	1	9669113	5	1	13	2.56731e+06	5.96038e+06	8.70621e+06	0	0	8.15341e+06	7.28306e+06	0	1112995	13.8518	-16.6211	-1.27721	2.95121	-15.0463	-0.644741	0.543278	-0.549482	0.057913	Established	2007	0.0065	17.4572	7	5.2095	5.337
1	2	42	87	Pennsylvania	Mifflin County	42087	575	95	27	74	37.981	100	500	100	500	5	436146	0	9668730	8	1	14	1.93642e+06	7.8635e+06	9.23205e+06	8.01901e+06	0	1.02867e+07	7.68785e+06	0	716298	16.0799	-13.3919	-0.454278	4.78593	-11.1892	0.373575	0.61438	-0.458902	0.010043	Established	2007	0	25.8749	7	7.434	7.426
2	3	55	25	Wisconsin	Dane County	55025	571	556	30	0	26.4022	100	0	120	0	8	1730835	0	17925470	5	1	13	2.1263e+06	5.02403e+06	7.44798e+06	0	0	9.33824e+06	3.26537e+06	0	1530498	14.3305	-15.4738	-1.16464	3.50924	-13.4381	-0.243553	0.522466	-0.494233	0.023037	Established	2007	0.1248	17.6452	7	5.844	5.777
1	1	50	15	Vermont	Lamoille County	50015	558	98	31	87	33.4223	100	800	500	800	7	338610	0	15228007	12	3	16	1.69026e+06	5.45959e+06	5.52428e+06	8.85214e+06	0	9.69183e+06	7.81655e+06	0	370542	10.9627	-14.4316	-0.520259	-0.048065	-13.2756	-0.584107	0.33166	-0.288603	-0.002996	Established	2007	0	17.0787	2	7.009	6.835
1	2	36	31	New York	Essex County	36031	133	98	36	97	32.9362	100	800	380	800	9	676283	0	62631790	12	0	16	1.33817e+06	4.27932e+06	4.34837e+06	8.48933e+06	0	9.11973e+06	7.33478e+06	0	990532	11.9496	-13.9929	-0.358964	0.118324	-12.8638	-0.222854	0.385038	-0.316881	0.010884	Established	2007	0.0001	15.259	5	7.475	7.544
2	4	27	137	Minnesota	St. Louis County	27137	74	288	30	80	30.9893	100	900	400	900	8	2171884	0	165714861	9	0	16	175949	7.67272e+06	0	5.4099e+06	0	8.41502e+06	7.83118e+06	0	1829225	10.5308	-16.5248	-0.997169	-1.65992	-15.0152	-1.31161	0.377343	-0.398894	0.04435	Established	2007	0.0039	15.1177	7	6.24	6.4085
2	3	17	175	Illinois	Stark County	17175	334	556	27	0	14.4569	94	0	700	0	5	158158	0	2982797	3	0	13	893032	2.61944e+06	3.23464e+06	111965	0	1.03018e+07	1.03207e+06	0	100145	16.6233	-15.0191	-1.51302	5.43141	-13.0701	-0.171316	0.652656	-0.578198	-0.010887	No records	2007	0	16.2973	1	5.386	5.431
1	1	50	9	Vermont	Essex County	50009	558	98	30	82	25.2467	100	800	700	800	6	212785	0	22433344	12	0	16	1.41131e+06	4.99932e+06	5.03341e+06	9.055e+06	0	9.63438e+06	6.78179e+06	0	62397	10.922	-14.3855	-0.454573	-0.898651	-13.1935	-0.635338	0.324702	-0.290118	0.001678	No records	2007	0	15.5039	5	7.0595	6.8745
2	4	19	191	Iowa	Winneshiek County	19191	571	556	25	0	29.0244	100	0	400	0	6	488320	0	10033074	5	1	13	2.04293e+06	4.8611e+06	6.90561e+06	0	0	9.70233e+06	2.29264e+06	0	883616	14.1998	-15.9106	-1.46139	3.39121	-14.1835	-0.594141	0.520711	-0.488823	0.005727	Established	2007	0	14.245	7	5.568	5.434
1	2	36	57	New York	Montgomery County	36057	133	557	35	0	43.4955	100	0	380	0	8	392508	0	7679069	6	2	14	2.9014e+06	7.40784e+06	8.77412e+06	6.23968e+06	0	9.57876e+06	4.54595e+06	0	705317	14.2091	-14.3602	-0.509819	2.6675	-12.5654	0.124015	0.50703	-0.437438	0.030715	Established	2007	0	14.14	4	6.89	6.894
1	2	36	61	New York	New York County	36061	558	584	21	0	24.8547	100	0	500	0	3	191079	3	202494	3	0	13	573103	1.50942e+06	1.02753e+07	0	0	4.6211e+06	1.02569e+07	0	4918	17.2168	-12.6784	-0.157569	8.34326	-11.4832	0.616007	0.722639	-0.5043	0.055694	Established	2007	0.0025	14.0445	4	4.036	3.703
3	5	51	33	Virginia	Caroline County	51033	450	120	29	83	38.3208	100	500	800	500	7	431601	0	15317619	11	3	15	3.59776e+06	8.70868e+06	8.50014e+06	1.00264e+07	6.03854e+06	1.06913e+07	9.03234e+06	0	760086	20.7302	-11.3733	-0.443906	8.6926	-11.1564	0.539825	0.849848	-0.496556	0.007234	Established	2007	0	15.7017	5	7.934	7.9155
3	5	51	63	Virginia	Floyd County	51063	77	557	32	81	41.7882	100	500	160	500	6	327241	0	10270929	10	3	15	3.88163e+06	9.98322e+06	1.00844e+07	9.97687e+06	1.45959e+06	8.86801e+06	7.59548e+06	0	781848	18.1792	-10.4395	-0.530027	5.4684	-9.93902	0.703025	0.631092	-0.328894	-0.028738	Established	2007	0	13.7099	1	8.0845	8.028
2	4	27	171	Minnesota	Wright County	27171	90	556	33	0	25.8986	100	0	120	0	8	817409	0	12784045	6	2	14	3.39001e+06	7.60992e+06	7.38367e+06	0	0	8.77306e+06	4.09655e+06	0	1075639	13.6314	-16.7974	-1.28973	2.34679	-15.0891	-0.747903	0.523845	-0.535887	0.054865	Established	2007	0.1978	19.8782	7	5.06	5.198
3	5	51	137	Virginia	Orange County	51137	574	557	33	55	41.8828	100	500	700	500	5	272396	0	8667950	9	3	15	3.49446e+06	8.86172e+06	9.34853e+06	9.10834e+06	5.39546e+06	1.02148e+07	6.96558e+06	0	627546	20.3121	-11.537	-0.516023	7.92077	-11.1326	0.530807	0.835168	-0.491266	-0.003355	No records	2007	0	13.3378	4	7.703	7.594
1	1	44	5	Rhode Island	Newport County	44005	565	79	37	0	42.7633	100	0	180	0	8	433263	1	2079616	6	2	14	2.78911e+06	6.97002e+06	9.67721e+06	3.37293e+06	0	9.51163e+06	8.33278e+06	0	152688	15.1773	-11.1011	0.089175	6.15477	-10.5164	0.624983	0.489627	-0.307363	0.02033	Established	2007	0.001	13.1012	7	7.02	6.891
2	4	27	145	Minnesota	Stearns County	27145	98	556	33	0	25.0493	100	0	100	0	7	1041030	0	23158963	5	2	14	2.56328e+06	6.59256e+06	7.49834e+06	0	0	9.13381e+06	3.61704e+06	0	2126641	13.0808	-16.9543	-1.16912	1.86853	-15.3045	-0.705551	0.506684	-0.53124	0.067165	Established	2007	0.0019	20.4495	7	5.141	5.495
2	4	27	111	Minnesota	Otter Tail County	27111	193	556	41	0	29.9758	100	0	400	0	8	1359340	0	39726621	6	0	14	3.24565e+06	6.81394e+06	0	121941	0	8.12249e+06	4.27629e+06	0	3010087	11.988	-17.1411	-1.29547	0.442373	-15.8069	-1.05672	0.443774	-0.476356	0.053077	Established	2007	0	17.4155	5	4.923	4.831
2	4	27	157	Minnesota	Wabasha County	27157	287	556	29	0	37.1141	100	0	220	0	8	317867	0	9462554	5	1	14	3.01666e+06	5.49129e+06	7.0926e+06	0	0	9.20083e+06	3.0407e+06	0	786424	14.0976	-16.1872	-1.29689	2.80664	-14.4379	-0.621701	0.526022	-0.508632	0.0325	Established	2007	0.0339	13.8211	7	5.612	5.534
1	2	42	97	Pennsylvania	Northumberland County	42097	135	557	35	14	38.4087	100	0	160	0	8	763999	0	9426044	6	1	15	1.98762e+06	7.39077e+06	8.99989e+06	6.69954e+06	0	9.79461e+06	5.8977e+06	0	836883	16.4733	-13.5886	-0.498501	4.67774	-11.5517	0.378159	0.641383	-0.483424	0.019625	Established	2007	0	12.8283	7	6.878	6.882
3	5	51	47	Virginia	Culpeper County	51047	450	557	35	0	40.7171	100	500	180	500	8	326338	0	8987079	8	2	14	3.13535e+06	8.83429e+06	9.52712e+06	8.40669e+06	4.6095e+06	1.04888e+07	5.99992e+06	0	666704	20.2026	-11.7372	-0.493326	7.69018	-11.2173	0.506204	0.835482	-0.501784	0.000258	Reported	2007	0.085	28.6437	5	7.5315	7.3655
1	2	36	77	New York	Otsego County	36077	208	98	35	87	45.6196	100	800	120	800	8	666264	0	27292375	10	2	15	2.74754e+06	7.88262e+06	8.03156e+06	8.58215e+06	0	9.90787e+06	6.89293e+06	0	1527886	13.2827	-13.7584	-0.476416	1.75822	-12.0285	0.123227	0.457664	-0.365277	0.008945	Established	2007	0	12.6845	3	6.897	7.19
2	4	27	109	Minnesota	Olmsted County	27109	327	556	25	0	29.4813	100	0	400	0	6	749957	0	9719177	5	1	14	1.92164e+06	4.95123e+06	6.5569e+06	0	0	9.8049e+06	2.46059e+06	0	797280	13.8284	-16.2775	-1.3881	2.83191	-14.4692	-0.596505	0.508251	-0.49542	0.02605	Established	2007	0.0009	12.597	7	5.477	5.5005
1	2	42	67	Pennsylvania	Juniata County	42067	135	95	27	73	37.6541	100	500	100	500	6	352168	0	9093793	8	3	15	2.35229e+06	8.69035e+06	9.6004e+06	8.57669e+06	0	1.03024e+07	7.55323e+06	0	794427	16.5291	-13.3804	-0.489607	5.09104	-11.3279	0.409711	0.643941	-0.477139	0.011933	Established	2007	0	12.5073	7	7.45	7.3805
1	2	42	71	Pennsylvania	Lancaster County	42071	248	556	27	0	33.1173	100	0	900	0	6	2024061	1	16126437	5	1	15	2.00522e+06	5.79955e+06	8.81125e+06	5.16046e+06	0	9.98253e+06	3.96466e+06	0	1249633	17.7134	-13.025	-0.474933	6.47495	-11.6927	0.472266	0.733345	-0.513803	0.020915	Established	2007	0.8276	51.1398	7	6.816	7.004
2	4	19	103	Iowa	Johnson County	19103	327	556	26	0	27.2739	100	0	180	0	6	690895	0	7890539	4	1	14	1.40523e+06	3.66456e+06	6.26026e+06	1.70182e+06	7857.95	1.00205e+07	2.71444e+06	0	724902	16.3326	-15.2658	-1.55718	5.28061	-13.4928	-0.236907	0.626622	-0.541786	-0.008044	Established	2007	0	23.2751	6	5.733	5.642
3	5	11	1	District of Columbia	District of Columbia	11001	558	583	26	0	27.5914	100	0	160	0	4	472807	3	889200	4	1	14	1.33864e+06	4.46245e+06	1.0525e+07	602230	1.45033e+06	8.35648e+06	1.05796e+07	0	54684	19.6881	-12.1748	-0.370813	8.30526	-11.4074	0.62629	0.824544	-0.536887	0.032222	Established	2007	0.003	20.4536	3	5.895	5.775
1	2	42	109	Pennsylvania	Snyder County	42109	135	95	27	54	39.7489	99	0	700	0	5	435159	0	7135120	7	2	14	2.05303e+06	8.30798e+06	9.45814e+06	8.08315e+06	0	1.02526e+07	6.68102e+06	0	638280	16.549	-13.5791	-0.494287	4.72648	-11.4032	0.423727	0.64556	-0.487811	0.018046	Established	2007	0.142	18.2064	7	7.235	7.114
2	4	27	37	Minnesota	Dakota County	27037	327	556	40	0	27.1416	100	0	400	0	6	1423723	0	9286843	5	2	14	2.4255e+06	5.83214e+06	6.96786e+06	0	0	9.1633e+06	4.37354e+06	0	721992	13.947	-16.5717	-1.33576	3.127	-14.8609	-0.641479	0.540078	-0.542761	0.050576	Established	2007	0.093	19.6423	7	5.048	5.072
3	5	24	33	Maryland	Prince George's County	24033	215	103	31	22	39.2166	100	0	600	0	6	1659331	1	11344308	8	2	15	3.24941e+06	8.90124e+06	9.90873e+06	5.57761e+06	4.39595e+06	1.02349e+07	9.33428e+06	0	808582	19.6325	-12.0325	-0.351898	8.3609	-11.3993	0.593102	0.814423	-0.52225	0.027335	Established	2007	0.0021	11.954	7	6.5535	6.322
1	2	34	13	New Jersey	Essex County	34013	100	581	29	36	35.857	100	0	400	0	5	815412	3	2101943	5	1	15	1.38941e+06	5.6272e+06	9.95749e+06	1.56694e+06	0	9.14261e+06	1.01286e+07	0	198465	17.521	-13.0006	-0.384067	6.59443	-11.6142	0.49244	0.707946	-0.503285	0.038274	Established	2007	0	11.5726	7	6.789	6.994
1	2	42	119	Pennsylvania	Union County	42119	558	91	29	50	38.0639	100	500	100	0	6	348824	0	6633676	6	2	14	1.62345e+06	7.4898e+06	9.30358e+06	7.71862e+06	0	1.02772e+07	7.09679e+06	0	572242	16.1692	-13.6179	-0.46668	4.2502	-11.3153	0.389512	0.617424	-0.470141	0.017563	Established	2007	0	11.4443	7	7.7585	7.713
2	3	18	171	Indiana	Warren County	18171	563	556	28	0	27.5689	98	0	900	0	6	236579	0	5075827	4	1	14	2.12854e+06	4.48357e+06	4.49175e+06	0	61456.2	1.01193e+07	2.16821e+06	0	282608	17.0071	-14.2437	-1.13072	5.96817	-12.2641	0.194741	0.591736	-0.566015	0.007708	Established	2007	0.0062	11.5929	2	5.522	5.549
2	4	27	139	Minnesota	Scott County	27139	287	556	31	0	29.4299	100	0	100	0	6	616029	0	6966468	6	2	13	3.94697e+06	8.3724e+06	8.32805e+06	0	0	9.17561e+06	4.98866e+06	0	646773	13.9314	-16.5076	-1.3445	2.8125	-15.1609	-0.692195	0.525254	-0.53176	0.047852	Established	2007	0.0016	15.37	5	5.389	5.139
3	5	51	165	Virginia	Rockingham County	51165	64	77	32	66	40.009	99	500	120	500	8	922484	0	23394548	11	2	16	1.97731e+06	5.95342e+06	7.11873e+06	8.51171e+06	1.86338e+06	9.237e+06	7.16371e+06	0	1173144	18.2556	-11.5307	-0.367012	5.63168	-10.6412	0.503682	0.696594	-0.424498	-0.008812	Reported	2007	0	11.1065	2	7.785	7.997
2	4	27	131	Minnesota	Rice County	27131	98	556	36	0	26.0873	100	0	900	0	5	504883	0	8391580	5	1	14	2.51598e+06	6.39092e+06	6.47726e+06	0	0	9.41153e+06	3.08257e+06	0	632987	13.8681	-16.4807	-1.31232	2.80135	-14.9431	-0.683179	0.517989	-0.52042	0.042814	Reported	2007	0	14.7948	7	5.103	5.331
1	2	42	131	Pennsylvania	Wyoming County	42131	288	64	32	79	39.3906	100	800	900	800	7	350916	0	11809786	11	3	15	2.15745e+06	6.82394e+06	6.5463e+06	8.76665e+06	0	1.00888e+07	7.64927e+06	0	392968	14.3953	-13.4589	-0.431511	3.09445	-11.4163	0.254093	0.511507	-0.382331	0.002896	Established	2007	0	10.6534	6	7.429	7.41
1	1	23	17	Maine	Oxford County	23017	237	98	35	87	30.3927	100	800	160	800	9	1002447	0	69525399	12	0	16	2.05235e+06	5.52782e+06	5.34531e+06	8.74331e+06	0	9.11471e+06	7.1571e+06	0	1486093	11.6987	-14.0627	-0.328469	-0.03649	-13.1061	-0.500279	0.380848	-0.31924	0.015012	Established	2007	0	10.4831	7	7.587	7.4045
1	2	34	39	New Jersey	Union County	34039	120	582	31	13	32.6509	100	0	180	0	6	733421	3	1678212	5	1	13	1.85808e+06	5.49476e+06	1.03148e+07	735295	0	8.54437e+06	1.03426e+07	0	120023	17.8806	-12.985	-0.375652	6.70571	-11.502	0.55401	0.720471	-0.511281	0.04099	Established	2007	0	10.4531	7	6.229	6.3015
2	4	27	19	Minnesota	Carver County	27019	287	556	32	0	25.5733	100	0	120	0	6	507502	0	6965589	6	2	13	3.43939e+06	8.3956e+06	8.04688e+06	0	0	9.13741e+06	4.3057e+06	0	595816	13.8903	-16.6352	-1.32753	2.62531	-15.2137	-0.711634	0.526196	-0.536145	0.052818	Established	2007	0	13.2119	5	5.1335	5.2865
1	2	42	101	Pennsylvania	Philadelphia County	42101	552	583	27	0	23.4233	100	0	700	0	3	1055379	3	1707362	4	1	13	898076	3.29911e+06	1.04301e+07	585153	1.02995e+06	6.41876e+06	1.03829e+07	0	92725	18.1457	-12.837	-0.342611	7.50512	-11.6082	0.649778	0.761889	-0.533567	0.037741	Established	2007	0	11.537	7	5.824	5.964
2	3	55	47	Wisconsin	Green Lake County	55047	349	556	31	0	25.5025	100	0	400	0	8	261347	0	5822511	5	1	13	3.36478e+06	6.10858e+06	6.73317e+06	0	0	8.74555e+06	3.54675e+06	0	458677	13.9991	-15.572	-1.05357	3.19209	-13.5127	-0.372059	0.509519	-0.490972	0.031859	Established	2007	0.0006	26.0593	7	5.946	5.9195
2	4	19	89	Iowa	Howard County	19089	336	556	23	0	18.0972	100	0	800	0	5	229070	0	5669148	4	1	13	802266	3.02643e+06	4.22769e+06	0	0	9.98512e+06	1.37912e+06	0	281921	13.8802	-16.1109	-1.44892	3.27937	-14.4046	-0.515568	0.508608	-0.48964	0.014454	Reported	2007	0.2199	20.4918	4	5.1	5.004
2	4	27	39	Minnesota	Dodge County	27039	336	556	24	0	18.7039	100	0	900	0	5	297053	0	5030394	4	1	13	751360	2.67779e+06	3.66808e+06	0	0	9.88217e+06	1.25526e+06	0	212465	13.6899	-16.4647	-1.42589	2.77761	-14.5586	-0.577444	0.502821	-0.497457	0.028654	No records	2007	0	10.3141	7	4.7715	5.0245
1	2	42	81	Pennsylvania	Lycoming County	42081	288	95	35	83	36.9519	100	500	380	500	9	1108002	0	37974925	12	2	16	1.42301e+06	5.25112e+06	5.75821e+06	8.90726e+06	0	1.01899e+07	8.37575e+06	0	1273192	15.0812	-13.5608	-0.457784	3.3529	-11.2932	0.304566	0.543271	-0.41808	0.009985	Established	2007	0.0001	10.2102	7	7.6705	7.7605
3	6	1	1	Alabama	Autauga County	01001	353	36	31	73	36.4531	100	160	140	160	7	378476	0	15215674	9	3	14	19280.4	1.03131e+07	1.05074e+07	1.01469e+07	4.80075e+06	0	8.93799e+06	2.2956e+06	1183427	24.5668	-9.24107	-0.445491	11.9114	-9.63809	0.627508	0.942311	-0.488974	0.003341	Established	2007	0	0	0	7.968	7.869
3	6	1	3	Alabama	Baldwin County	01003	103	38	40	77	37.8027	100	140	700	140	7	1477665	0	42816250	10	1	15	0	8.7805e+06	9.08018e+06	9.11097e+06	352298	0	9.03275e+06	0	2134735	25.4789	-8.07694	-0.385624	13.8479	-8.74222	0.453874	0.849558	-0.336175	-0.033429	Established	2007	0	0	0	8.158	8.19
3	6	1	5	Alabama	Barbour County	01005	17	36	36	75	34.1003	100	160	700	160	7	496704	0	23812931	9	2	15	0	1.00574e+07	1.00233e+07	1.04395e+07	4.49083e+06	0	9.49059e+06	0	1595619	25.0894	-8.7088	-0.481549	12.0944	-9.3981	0.548833	0.948603	-0.453766	-0.01511	Established	2007	0	0	0	8.2945	8.404
3	6	1	7	Alabama	Bibb County	01007	35	36	38	86	31.0642	100	160	700	160	7	372911	0	18788622	11	3	15	3.23662e+06	9.26319e+06	9.29981e+06	1.07469e+07	7.13261e+06	0	1.05539e+07	0	938169	23.9315	-9.64582	-0.426732	11.0816	-9.91068	0.677866	0.883027	-0.490464	0.011332	Established	2007	0	0	0	8.446	8.445
3	6	1	9	Alabama	Blount County	01009	34	557	23	46	42.1203	100	160	800	500	7	656634	0	16017093	9	3	14	3.97993e+06	1.00957e+07	1.03986e+07	9.24922e+06	5.38813e+06	0	7.35321e+06	0	1345153	22.9129	-10.0987	-0.45779	9.78547	-10.1902	0.709987	0.827611	-0.487912	0.008437	No records	2007	0	0	0	7.864	7.693
3	6	1	11	Alabama	Bullock County	01011	580	36	27	73	34.5818	100	160	140	160	7	181954	0	16701385	10	3	14	0	1.00868e+07	1.03162e+07	1.07258e+07	4.6356e+06	0	9.46263e+06	0	1148763	24.9131	-8.93647	-0.457568	11.9921	-9.41275	0.565937	0.950536	-0.470241	-0.008385	Established	2007	0	0	0	8.2345	8.239
3	6	1	13	Alabama	Butler County	01013	552	36	23	88	34.3917	100	160	700	160	7	369167	0	22107461	11	3	14	0	9.90944e+06	9.93598e+06	1.09307e+07	4.10705e+06	0	1.01826e+07	0	1349037	25.4109	-8.73577	-0.480471	11.7952	-9.25221	0.589679	0.960085	-0.449819	-0.015012	Established	2007	0	0	0	8.469	8.552
3	6	1	15	Alabama	Calhoun County	01015	34	87	35	79	41.5382	100	160	700	500	7	909688	0	16132569	10	2	14	3.20734e+06	9.58864e+06	1.0028e+07	8.59125e+06	6.39365e+06	0	9.16773e+06	0	1105291	23.4023	-9.75657	-0.47338	9.90924	-10.0479	0.777819	0.86231	-0.474982	0.004543	No records	2007	0	0.873538	0	7.9705	7.8325
3	6	1	17	Alabama	Chambers County	01017	561	38	24	79	38.724	100	160	700	160	6	502507	0	16542898	10	3	15	3.16726e+06	9.8915e+06	1.00369e+07	1.00637e+07	4.61344e+06	0	9.60484e+06	0	1159021	24.2174	-9.23421	-0.431419	10.4773	-9.71375	0.678625	0.901492	-0.456037	0.000147	Established	2007	0	5.66909	0	8.254	8.245
3	6	1	19	Alabama	Cherokee County	01019	524	87	24	47	43.2188	100	160	700	0	6	679984	0	14750838	9	2	15	3.45847e+06	9.10174e+06	9.10704e+06	8.19023e+06	4.90787e+06	0	7.50376e+06	0	992074	22.9862	-10.0788	-0.510574	9.56519	-10.1493	0.771618	0.840925	-0.483502	0.004159	No records	2007	0	0	0	7.531	7.463
3	6	1	21	Alabama	Chilton County	01021	84	36	46	81	37.9462	100	160	140	160	7	537737	0	18817554	10	3	15	3.37897e+06	9.98973e+06	1.01131e+07	1.04368e+07	4.93073e+06	0	9.3881e+06	0	1336705	24.1575	-9.4208	-0.432565	11.0506	-9.79838	0.642047	0.902162	-0.480402	0.004864	Reported	2007	0	0	0	8.0965	7.942
3	6	1	23	Alabama	Choctaw County	01023	34	36	28	86	25.9777	100	160	140	160	7	326930	0	27904493	11	3	15	1.27614e+06	8.90974e+06	8.91445e+06	1.11235e+07	5.63215e+06	0	1.09126e+07	0	1292687	25.3004	-9.17629	-0.514195	11.3633	-9.57274	0.62939	0.921835	-0.475817	-0.002006	Established	2007	0	0	0	8.509	8.529
3	6	1	25	Alabama	Clarke County	01025	34	38	28	88	24.3296	100	160	800	160	8	494255	0	39891552	12	3	15	0	7.95868e+06	7.95518e+06	1.11307e+07	5.5937e+06	0	1.10463e+07	0	1405884	25.662	-8.82902	-0.493172	11.6735	-9.28314	0.620521	0.942456	-0.439715	-0.017969	Established	2007	0	0	0	8.426	8.3585
3	6	1	27	Alabama	Clay County	01027	561	112	26	91	35.6585	100	400	700	500	7	348091	0	18178856	11	4	15	2.9927e+06	9.04447e+06	9.06941e+06	1.09751e+07	6.46434e+06	0	1.05109e+07	0	949430	23.4029	-9.30839	-0.40698	9.7931	-9.88612	0.733685	0.844309	-0.434292	0.001392	Reported	2007	0	0	0	8.604	8.5435
3	6	1	29	Alabama	Cleburne County	01029	76	112	34	86	35.6978	100	400	600	500	6	540267	0	16136664	11	3	15	3.66061e+06	9.80255e+06	9.85004e+06	1.05131e+07	6.8253e+06	0	1.02532e+07	0	1024020	23.1108	-9.52891	-0.481742	9.42738	-9.89004	0.788587	0.834607	-0.435026	-0.002911	Reported	2007	0	0	0	8.371	8.19
3	6	1	31	Alabama	Coffee County	01031	263	38	27	72	39.5839	100	160	700	0	7	423351	0	17150477	9	3	14	0	1.03433e+07	1.02539e+07	1.00769e+07	4.35856e+06	0	8.60009e+06	0	1198749	25.5698	-8.4811	-0.510609	12.2564	-9.13744	0.543629	0.950104	-0.414105	-0.039081	Reported	2007	0	0	0	7.635	7.78
3	6	1	33	Alabama	Colbert County	01033	552	67	28	44	39.0163	100	500	600	500	6	548801	0	14570688	8	2	14	3.70116e+06	8.45004e+06	9.32229e+06	7.93149e+06	3.0738e+06	0	7.50292e+06	0	1044834	22.8566	-10.6755	-0.590677	9.70067	-10.2648	0.68432	0.833498	-0.520575	0.001786	Established	2007	0	0	0	7.043	6.894
3	6	1	35	Alabama	Conecuh County	01035	552	38	28	87	33.9299	100	160	0	160	6	395765	0	24478347	11	3	14	0	9.93319e+06	9.89548e+06	1.11173e+07	5.43767e+06	0	1.01322e+07	0	1405170	25.6129	-8.48289	-0.498421	11.8452	-9.26043	0.62846	0.946216	-0.420334	-0.027597	Established	2007	0	0	0	8.398	8.374
3	6	1	37	Alabama	Coosa County	01037	552	112	34	91	35.6456	100	160	180	160	8	334544	0	20542691	11	3	15	2.18566e+06	8.25862e+06	8.26671e+06	1.07225e+07	5.49459e+06	0	1.07888e+07	0	872886	24.1994	-9.32681	-0.426726	10.6887	-9.71972	0.682179	0.903765	-0.468411	0.002489	Established	2007	0	0	0	8.29	8.3045
3	6	1	39	Alabama	Covington County	01039	552	38	29	79	37.6983	100	160	700	160	7	672102	0	27156739	9	3	15	0	1.06742e+07	1.06834e+07	1.05521e+07	5.05991e+06	0	9.25566e+06	0	2155151	25.8656	-8.36235	-0.491827	11.9944	-9.15178	0.597272	0.941967	-0.398495	-0.038379	Established	2007	0	0	0	8.1765	8.1565
3	6	1	41	Alabama	Crenshaw County	01041	552	36	25	87	37.2327	100	160	140	160	7	250395	0	16883078	10	3	14	0	1.00652e+07	1.00507e+07	1.08278e+07	3.92769e+06	0	9.6549e+06	0	1073624	25.5289	-8.7077	-0.472987	11.7845	-9.18061	0.571111	0.96738	-0.447638	-0.018551	Established	2007	0	0	0	8.329	8.342
3	6	1	43	Alabama	Cullman County	01043	34	557	21	0	40.534	100	0	700	0	6	929675	0	16796998	7	2	14	4.14234e+06	9.91293e+06	1.061e+07	8.34923e+06	4.07679e+06	0	6.43513e+06	0	1673560	22.9424	-10.2265	-0.484575	9.66046	-10.2307	0.694754	0.827034	-0.49557	0.006459	No records	2007	0	0	0	7.647	7.6935
3	6	1	45	Alabama	Dale County	01045	103	38	26	74	37.9429	100	160	700	160	7	512092	0	14164436	9	2	14	0	1.03558e+07	1.03539e+07	1.00297e+07	4.29831e+06	0	9.0762e+06	0	1001837	25.3225	-8.50336	-0.518969	12.5555	-9.12455	0.521686	0.945153	-0.42092	-0.037567	Reported	2007	0	0	0	8.029	8.103
3	6	1	47	Alabama	Dallas County	01047	66	36	33	72	37.2488	100	160	140	160	8	662667	0	25841203	9	2	15	126060	9.94422e+06	1.01516e+07	1.01097e+07	5.06035e+06	0	8.74693e+06	0	1763536	24.8266	-9.247	-0.419075	11.9743	-9.6106	0.627261	0.94313	-0.492937	0.007476	Established	2007	0	0	0	8.01	7.965
3	6	1	49	Alabama	DeKalb County	01049	552	557	22	0	42.9645	100	0	700	0	6	1090001	0	18387814	8	3	15	3.87197e+06	1.00224e+07	1.02967e+07	8.52995e+06	4.78798e+06	0	6.40262e+06	0	1629955	21.8147	-10.1614	-0.476621	8.89294	-10.1789	0.665108	0.762041	-0.44875	-0.001684	No records	2007	0	0	0	7.4185	7.456
3	6	1	51	Alabama	Elmore County	01051	561	36	41	77	40.1238	100	160	140	160	7	577166	0	16911640	9	2	15	271435	9.56824e+06	9.69693e+06	9.6063e+06	4.53393e+06	0	8.57575e+06	0	1164549	24.7587	-9.13323	-0.456386	11.844	-9.62821	0.638853	0.960473	-0.487329	-0.000289	Established	2007	0	0	0	7.896	7.904
3	6	1	53	Alabama	Escambia County	01053	103	38	29	73	35.6579	100	140	500	140	6	693911	0	24998009	9	2	14	0	1.00922e+07	9.97439e+06	1.03939e+07	5.92939e+06	0	9.3775e+06	0	1597133	25.7208	-8.24554	-0.478342	12.3846	-9.07363	0.622913	0.920319	-0.380623	-0.03624	Established	2007	0	0	0	7.75	7.894
3	6	1	55	Alabama	Etowah County	01055	523	87	23	44	42.3883	100	400	700	500	6	794976	0	13353546	8	2	14	3.84899e+06	9.82211e+06	1.02591e+07	8.21524e+06	5.35148e+06	0	7.94404e+06	0	1102855	22.9596	-10.0302	-0.472425	9.86647	-10.2318	0.73853	0.839391	-0.489074	0.007634	No records	2007	0	0	0	7.796	7.748
3	6	1	57	Alabama	Fayette County	01057	428	105	29	85	31.3659	100	500	140	500	8	364137	0	18862029	11	3	15	3.43398e+06	9.07647e+06	9.0504e+06	1.07348e+07	5.62753e+06	0	1.03401e+07	0	916643	23.7322	-10.1415	-0.514074	9.70025	-10.2263	0.753395	0.849613	-0.508002	0.007828	Established	2007	0	0	0	8.235	8.146
3	6	1	59	Alabama	Franklin County	01059	61	67	33	55	36.6877	100	500	140	500	7	476761	0	16345328	9	3	14	4.94069e+06	1.00773e+07	1.03913e+07	9.82324e+06	2.98678e+06	0	8.67878e+06	0	1373212	22.8138	-10.4308	-0.559426	9.39987	-10.2368	0.665078	0.813232	-0.495481	-0.001038	Established	2007	0	0	0	7.82	7.8275
3	6	1	61	Alabama	Geneva County	01061	103	38	28	32	38.6218	100	0	400	0	6	386531	0	12810139	7	3	14	0	1.03889e+07	1.02547e+07	9.52341e+06	3.84415e+06	0	6.93961e+06	0	1053205	25.7158	-8.20208	-0.54833	12.7212	-9.07119	0.560537	0.93321	-0.379379	-0.051426	Reported	2007	0	0	0	7.2455	7.4735
3	6	1	63	Alabama	Greene County	01063	34	219	32	78	35.0531	100	160	140	160	8	304429	0	18493451	11	2	14	3.45315e+06	9.2486e+06	9.46369e+06	1.01285e+07	5.97404e+06	0	9.03727e+06	0	1035008	24.4474	-9.6937	-0.480597	11.2469	-9.99631	0.674597	0.898645	-0.510312	0.010106	No records	2007	0	10.3359	1	8.063	8.154
3	6	1	65	Alabama	Hale County	01065	34	36	33	78	38.7425	100	160	140	160	8	249171	0	17441820	10	2	15	3.02919e+06	8.77273e+06	9.44035e+06	9.61019e+06	5.3947e+06	0	8.23827e+06	0	1045945	24.4123	-9.66063	-0.428213	11.3846	-9.88654	0.680227	0.904335	-0.508706	0.015146	Established	2007	0	0	1	8.375	8.32
3	6	1	67	Alabama	Henry County	01067	239	38	38	61	37.8807	100	160	700	0	7	501642	0	13289940	8	2	14	0	1.00986e+07	9.88074e+06	9.6636e+06	3.82947e+06	0	7.97484e+06	0	960117	25.442	-8.52383	-0.512527	12.4325	-9.1955	0.52035	0.951866	-0.431854	-0.029719	Established	2007	0	0	0	7.627	7.57
3	6	1	69	Alabama	Houston County	01069	412	556	38	9	38.0975	100	0	700	0	7	886493	0	12016492	6	2	14	0	1.0145e+07	9.83888e+06	8.54165e+06	2.9961e+06	0	6.52232e+06	0	958438	25.8757	-8.30788	-0.534419	12.7491	-9.03162	0.528535	0.955754	-0.402571	-0.044785	Established	2007	0	0	0	6.721	6.735
3	6	1	71	Alabama	Jackson County	01071	552	87	23	84	42.5812	100	500	700	500	7	744792	0	31187278	10	2	16	2.76549e+06	7.2043e+06	7.31317e+06	9.16921e+06	6.66118e+06	259513	7.94072e+06	0	1505316	21.9295	-10.4376	-0.49257	8.96102	-10.2543	0.648222	0.777264	-0.4781	0.000284	Established	2007	0	1.87505	0	7.9805	7.878
3	6	1	73	Alabama	Jefferson County	01073	524	87	23	71	40.0435	100	160	140	500	7	2618382	0	29047075	9	1	15	2.70346e+06	8.58719e+06	9.71887e+06	7.32467e+06	5.84981e+06	0	1.04043e+07	0	1845938	23.4503	-9.88958	-0.43711	10.4329	-10.0774	0.698182	0.859845	-0.491849	0.010674	Established	2007	0	0.305381	0	7.81	7.796
3	6	1	75	Alabama	Lamar County	01075	552	105	20	80	28.2673	100	500	140	500	7	393946	0	17830519	11	3	14	3.76559e+06	9.5508e+06	9.56801e+06	1.07229e+07	5.12393e+06	0	1.03346e+07	0	988298	23.7852	-10.2083	-0.557162	9.86424	-10.2488	0.729527	0.851771	-0.512026	0.004893	No records	2007	0	0	0	8.157	8.154
3	6	1	77	Alabama	Lauderdale County	01077	519	557	28	0	38.4033	100	0	700	0	6	692171	0	15314318	7	1	14	3.81952e+06	8.76581e+06	9.65579e+06	7.26435e+06	3.00259e+06	0	5.97157e+06	0	1348666	22.6699	-10.7455	-0.601223	9.60071	-10.2928	0.688025	0.828377	-0.52156	0.000499	No records	2007	0	0	0	7.1245	7.126
3	6	1	79	Alabama	Lawrence County	01079	552	557	20	0	42.0413	100	0	400	0	6	433899	0	16919749	7	2	16	3.25325e+06	7.52994e+06	8.38006e+06	8.07771e+06	4.66506e+06	0	6.44017e+06	0	1163029	22.7876	-10.5023	-0.520299	9.79183	-10.2316	0.677309	0.832843	-0.514123	0.005327	Reported	2007	0	0	0	6.949	6.957
3	6	1	81	Alabama	Lee County	01081	525	112	41	71	37.5605	100	160	180	160	8	826112	0	16228104	9	2	14	119664	1.01568e+07	1.03413e+07	9.26964e+06	4.64759e+06	0	9.52882e+06	0	1195745	24.4353	-9.00565	-0.407728	11.2651	-9.66511	0.624953	0.922723	-0.456858	-0.000798	Established	2007	0	0.792814	0	8.099	8.106
3	6	1	83	Alabama	Limestone County	01083	552	557	17	0	36.8822	100	0	400	0	6	521396	0	11756241	6	1	14	3.34934e+06	8.27548e+06	9.23684e+06	6.12171e+06	3.08982e+06	0	4.62094e+06	0	1060833	22.5697	-10.6301	-0.521449	9.72246	-10.3394	0.673557	0.830872	-0.521785	0.006033	No records	2007	0	0	0	6.777	6.831
3	6	1	85	Alabama	Lowndes County	01085	552	36	31	64	38.6341	100	160	180	160	7	368254	0	18213357	9	2	15	0	9.78197e+06	1.01771e+07	1.02262e+07	3.5711e+06	0	8.51244e+06	0	1249192	25.0458	-8.971	-0.430897	12.212	-9.43854	0.619108	0.966055	-0.478378	0.000148	Reported	2007	0	0	0	7.793	7.835
3	6	1	87	Alabama	Macon County	01087	353	36	39	75	33.7259	100	160	140	160	7	340628	0	16378028	10	3	14	0	1.00325e+07	1.02007e+07	1.0485e+07	5.20755e+06	0	9.44797e+06	0	1124285	24.8984	-9.01882	-0.432668	11.9293	-9.60099	0.609905	0.962002	-0.482441	-0.001764	No records	2007	0	0	0	8.061	8.061
3	6	1	89	Alabama	Madison County	01089	34	556	22	0	39.5115	100	0	160	0	7	1277729	0	16781112	6	1	16	2.47022e+06	6.97883e+06	8.5107e+06	5.38857e+06	3.6408e+06	0	6.33629e+06	0	1113321	22.3607	-10.5731	-0.498975	9.52811	-10.3356	0.673298	0.813554	-0.509904	0.006187	Reported	2007	0	0	0	6.6605	6.7065
3	6	1	91	Alabama	Marengo County	01091	34	36	33	83	35.2686	100	160	140	160	8	363634	0	27591767	11	3	15	427474	9.00444e+06	9.38995e+06	1.03974e+07	5.57278e+06	0	9.38936e+06	0	1579896	24.9617	-9.35709	-0.460696	11.5099	-9.67428	0.617278	0.922525	-0.493452	0.003764	Reported	2007	0	4.63628	1	8.178	8.178
3	6	1	93	Alabama	Marion County	01093	552	105	27	71	35.4043	100	500	140	500	7	656396	0	20369660	10	3	15	4.40885e+06	9.95048e+06	1.00478e+07	1.01711e+07	4.49118e+06	0	9.88133e+06	0	1419511	23.3421	-10.28	-0.562625	9.30538	-10.3244	0.697629	0.829452	-0.501197	0.000673	No records	2007	0	0	0	7.9725	7.9505
3	6	1	95	Alabama	Marshall County	01095	34	557	23	0	41.9476	100	0	700	0	6	785832	0	13966300	7	2	15	3.39949e+06	8.86893e+06	9.35762e+06	7.62554e+06	4.36857e+06	0	6.10302e+06	0	1168790	22.4267	-10.3309	-0.468315	9.53318	-10.2344	0.68472	0.806339	-0.491068	0.006821	No records	2007	0	0	0	7.592	7.671
3	6	1	97	Alabama	Mobile County	01097	220	38	38	79	35.3836	100	140	500	0	6	1895147	0	31022167	9	0	15	0	9.51123e+06	1.02118e+07	8.91174e+06	1.26633e+06	0	9.87199e+06	0	2096228	25.5933	-8.20265	-0.454596	13.763	-8.81186	0.394938	0.800832	-0.323563	-0.028342	Established	2007	0	0	0	7.6705	7.893
3	6	1	99	Alabama	Monroe County	01099	552	38	29	85	33.3985	100	160	180	160	8	453862	0	29959657	11	3	15	0	9.23587e+06	9.11596e+06	1.07824e+07	5.20075e+06	0	1.00826e+07	0	1447615	25.5303	-8.6552	-0.463003	11.8362	-9.26688	0.603582	0.941912	-0.431534	-0.017576	Established	2007	0	0	0	8.47	8.441
3	6	1	101	Alabama	Montgomery County	01101	519	557	33	45	40.361	100	0	180	0	8	1025635	0	18411843	8	2	15	0	8.95644e+06	1.0275e+07	8.77323e+06	3.46845e+06	0	7.87585e+06	0	1425470	25.0725	-8.99763	-0.462195	12.3574	-9.4477	0.61315	0.981846	-0.489487	-0.002638	Reported	2007	0	0	0	7.3	7.379
3	6	1	103	Alabama	Morgan County	01103	34	557	22	0	40.2982	100	0	700	0	6	696530	0	13046394	7	2	14	3.88834e+06	9.14746e+06	1.02782e+07	7.77697e+06	4.17866e+06	0	6.45733e+06	0	1206347	22.6907	-10.4184	-0.495315	9.75101	-10.2783	0.672081	0.82684	-0.507116	0.006509	No records	2007	0	0.87747	0	7.221	7.296
3	6	1	105	Alabama	Perry County	01105	34	36	33	81	35.6088	100	160	140	160	8	254994	0	19780256	10	3	15	2.62573e+06	9.4132e+06	9.6955e+06	1.03607e+07	5.63456e+06	0	9.13595e+06	0	1194569	24.3321	-9.48508	-0.417462	11.5493	-9.81532	0.639406	0.90619	-0.49491	0.010936	No records	2007	0	0	0	8.543	8.447
3	6	1	107	Alabama	Pickens County	01107	353	105	28	82	32.3922	100	160	140	160	8	423383	0	25745536	11	2	15	3.47345e+06	9.27845e+06	9.36026e+06	1.04377e+07	5.41468e+06	0	9.75476e+06	0	1325977	24.0429	-9.93791	-0.558246	10.741	-10.1265	0.723825	0.873627	-0.50943	0.0045	Established	2007	0	0	1	8.339	8.316
3	6	1	109	Alabama	Pike County	01109	263	36	23	80	37.729	100	160	700	160	7	381001	0	17856477	10	3	15	0	1.0346e+07	1.03105e+07	1.06102e+07	4.47615e+06	0	9.33969e+06	0	1231922	25.1481	-8.80687	-0.464758	12.0234	-9.22402	0.538908	0.953103	-0.456761	-0.014683	No records	2007	0	0	0	7.992	8.111
3	6	1	111	Alabama	Randolph County	01111	563	112	28	77	39.2832	100	400	700	500	7	644108	0	15783562	10	3	15	3.67965e+06	1.00519e+07	1.01005e+07	1.01082e+07	5.0481e+06	0	9.07665e+06	0	1164379	23.6787	-9.33771	-0.455914	9.74142	-9.81351	0.743157	0.865056	-0.439661	-0.002043	Reported	2007	0	0	0	8.081	7.891
3	6	1	113	Alabama	Russell County	01113	512	36	43	71	32.9687	100	160	700	160	7	675011	0	16425037	9	3	15	0	1.03455e+07	1.04682e+07	9.90436e+06	4.12294e+06	0	9.71175e+06	0	1300150	25.003	-8.84334	-0.463894	11.8238	-9.63939	0.626931	0.954722	-0.467193	-0.005688	Established	2007	0	0	0	8.1155	8.0835
3	6	1	115	Alabama	St. Clair County	01115	34	87	23	79	41.4811	100	500	700	500	6	704586	0	17671460	10	3	14	3.29657e+06	9.52703e+06	9.70287e+06	9.34004e+06	6.60096e+06	0	8.90212e+06	0	1152542	23.395	-9.8628	-0.429167	10.07	-10.0974	0.737805	0.859291	-0.487454	0.010342	No records	2007	0	0	0	8.029	7.875
3	6	1	117	Alabama	Shelby County	01117	563	87	36	81	41.0408	100	160	700	160	7	1037202	0	21972505	10	3	15	3.00243e+06	9.37145e+06	9.68197e+06	8.90263e+06	6.37287e+06	0	9.49553e+06	0	1359437	23.9587	-9.67693	-0.425521	10.5786	-9.89203	0.703659	0.892108	-0.490158	0.009197	No records	2007	0	0.582442	0	8.038	7.861
3	6	1	119	Alabama	Sumter County	01119	34	36	36	75	34.6422	100	160	140	160	8	267277	0	25245528	10	2	15	3.55555e+06	9.16898e+06	9.59139e+06	1.02699e+07	5.23317e+06	0	9.08855e+06	0	1519624	24.7226	-9.54459	-0.49536	11.2844	-9.90789	0.635502	0.907393	-0.503797	0.005395	Reported	2007	0	0	1	8.2775	8.289
3	6	1	121	Alabama	Talladega County	01121	91	87	36	73	42.5577	100	160	700	500	7	874868	0	19675802	9	2	15	3.16444e+06	9.56088e+06	9.86669e+06	8.69562e+06	5.67306e+06	0	8.79111e+06	0	1363196	24.0441	-9.58914	-0.423893	10.2582	-9.92829	0.739039	0.897691	-0.484469	0.007878	Reported	2007	0	0	0	7.695	7.678
3	6	1	123	Alabama	Tallapoosa County	01123	35	112	40	84	38.5654	100	160	140	160	7	559714	0	21660421	11	2	15	2.34751e+06	9.02273e+06	9.07545e+06	9.9144e+06	5.13448e+06	0	9.90073e+06	0	1235615	24.2957	-9.1914	-0.428222	10.7726	-9.76555	0.65616	0.910974	-0.463153	-0.000321	Established	2007	0	2.44756	0	8.3165	8.195
3	6	1	125	Alabama	Tuscaloosa County	01125	35	105	40	84	34.7314	100	160	140	160	7	1130375	0	39301737	11	2	15	3.25617e+06	8.87172e+06	9.07461e+06	1.00223e+07	6.2688e+06	0	1.01982e+07	0	2016064	23.9163	-9.89504	-0.501215	10.6469	-10.0651	0.753727	0.873107	-0.504264	0.010163	Established	2007	0	0	1	8.049	8.043
3	6	1	127	Alabama	Walker County	01127	34	87	19	78	39.6133	100	500	700	500	6	769486	0	22432455	10	2	15	3.71525e+06	9.33446e+06	9.54568e+06	1.00096e+07	6.35801e+06	0	9.76721e+06	0	1429896	23.5706	-10.0588	-0.497077	9.88035	-10.3114	0.766449	0.849406	-0.503491	0.009224	No records	2007	0	0	0	8.136	8.033
3	6	1	129	Alabama	Washington County	01129	103	38	28	85	27.955	100	160	800	160	8	570667	0	32613014	11	3	15	0	9.2453e+06	9.24706e+06	1.10822e+07	5.63049e+06	0	1.07305e+07	0	1616455	25.8944	-8.68169	-0.515523	11.9703	-9.1707	0.572707	0.912404	-0.412252	-0.020356	Established	2007	0	0	0	8.4905	8.4975
3	6	1	131	Alabama	Wilcox County	01131	66	38	32	85	31.9601	100	160	140	160	8	358292	0	26830392	11	3	15	0	8.9915e+06	9.01844e+06	1.08372e+07	5.45546e+06	0	1.02148e+07	0	1296888	25.2933	-9.02951	-0.435576	11.7392	-9.47739	0.611109	0.950272	-0.475511	-0.000621	Reported	2007	0	0	0	8.48	8.298
3	6	1	133	Alabama	Winston County	01133	428	110	26	85	39.8765	100	500	700	500	6	444726	0	18152521	11	3	15	3.37551e+06	8.6307e+06	8.74365e+06	1.00239e+07	6.77305e+06	0	9.56046e+06	0	1006171	22.9771	-10.2106	-0.509572	9.52633	-10.2977	0.693333	0.819807	-0.492597	0.003073	Established	2007	0	0	0	8.131	8.17
3	7	5	1	Arkansas	Arkansas County	05001	575	556	24	0	39.1304	99	0	990	0	7	485960	0	20713213	5	1	16	2.11649e+06	5.0356e+06	4.26469e+06	5.5662e+06	1.14351e+06	0	4.74029e+06	0	572317	23.2818	-11.0664	-0.788412	12.1088	-10.6465	0.289225	0.916581	-0.591921	0.004683	No records	2007	0	0	0	6.159	6.431
3	7	5	3	Arkansas	Ashley County	05003	34	556	38	52	36.925	99	160	990	160	7	826532	0	24810847	10	1	15	1.93396e+06	7.75495e+06	7.44925e+06	7.66045e+06	1.76401e+06	0	8.49403e+06	0	774881	24.2474	-10.3303	-0.760129	11.8656	-10.2406	0.357031	0.884544	-0.51326	-0.021317	Established	2007	0	0	0	8.004	8.066
3	7	5	5	Arkansas	Baxter County	05005	237	83	24	81	36.3143	100	500	800	500	6	543384	0	17590613	11	2	16	3.08873e+06	7.68917e+06	7.2845e+06	9.21159e+06	7.23912e+06	1.03513e+07	8.76481e+06	0	729356	22.2127	-11.464	-0.640918	8.65011	-11.2229	0.154839	0.880831	-0.551833	0.018622	Established	2007	0	0	0	7.411	7.157
3	7	5	7	Arkansas	Benton County	05007	34	557	25	0	40.5238	100	0	800	0	6	1371597	0	20092374	8	2	15	3.12062e+06	8.2948e+06	9.77896e+06	6.0943e+06	4.46795e+06	1.05477e+07	5.84921e+06	0	1664960	21.6504	-11.1696	-0.687925	8.86106	-11.3945	-0.160083	0.853949	-0.51332	0.016772	Established	2007	0	0.535458	0	6.985	7.4035
3	7	5	9	Arkansas	Boone County	05009	333	83	25	51	40.9693	100	0	160	0	6	470517	0	15105254	9	3	15	3.61578e+06	9.09228e+06	9.67984e+06	8.40416e+06	5.36431e+06	1.08156e+07	6.43353e+06	0	1191624	21.5178	-11.1988	-0.68195	8.7606	-11.1786	0.102178	0.847914	-0.513372	0.013069	Established	2007	0	0	1	7.459	7.4585
3	7	5	11	Arkansas	Bradley County	05011	34	90	33	74	31.6361	99	160	700	160	6	490103	0	21367290	12	3	15	1.57861e+06	7.34572e+06	7.37777e+06	1.02967e+07	3.07445e+06	0	1.09216e+07	0	485672	24.1916	-10.2833	-0.679125	11.5436	-10.389	0.284761	0.88594	-0.509479	-0.009117	No records	2007	0	0	0	8.2275	8.3765
3	7	5	13	Arkansas	Calhoun County	05013	34	90	36	75	31.7777	99	160	180	160	7	578522	0	20704439	12	3	15	1.56828e+06	7.35526e+06	7.3763e+06	1.01517e+07	2.68656e+06	0	1.09676e+07	0	469680	24.2452	-10.2412	-0.653278	11.5034	-10.4746	0.313606	0.899847	-0.511894	-0.003743	Reported	2007	0	0	0	8.2615	8.473
3	7	5	15	Arkansas	Carroll County	05015	34	83	25	66	40.9105	100	500	700	500	7	471339	0	16803352	9	2	15	3.64731e+06	8.67519e+06	9.02343e+06	8.83676e+06	5.71072e+06	1.08452e+07	6.86541e+06	0	1151884	21.2653	-11.1841	-0.7139	8.69569	-11.1959	-0.028982	0.834774	-0.501925	0.010822	Reported	2007	0	0	1	7.4985	7.7075
3	7	5	17	Arkansas	Chicot County	05017	574	556	26	0	29.4241	98	0	990	0	6	307501	0	10891174	5	1	15	1.70365e+06	5.01858e+06	3.6802e+06	3.30545e+06	1.12611e+06	0	2.66845e+06	0	285321	24.1146	-10.6094	-0.848386	12.4567	-10.2758	0.333331	0.90686	-0.565046	-0.01454	No records	2007	0	0	0	5.42	5.8815
3	7	5	19	Arkansas	Clark County	05019	268	90	47	84	33.6904	100	160	700	160	6	450045	0	27512995	12	3	16	3.58403e+06	7.5149e+06	6.8705e+06	1.03223e+07	3.83234e+06	0	9.77673e+06	0	966550	23.8994	-10.4947	-0.682393	11.1201	-10.5196	0.284557	0.905157	-0.5259	0.008213	Established	2007	0	0	0	8.199	8.3985
3	7	5	21	Arkansas	Clay County	05021	73	556	31	0	33.6552	97	0	160	0	7	323803	0	10461043	4	1	15	1.29921e+06	4.40848e+06	3.8342e+06	1.30366e+06	600709	1.02654e+07	2.89231e+06	0	324871	21.8143	-12.3967	-0.740972	10.0138	-11.3427	0.341803	0.882958	-0.636506	0.02776	No records	2007	0	0	0	5.3485	5.189
3	7	5	23	Arkansas	Cleburne County	05023	235	83	29	76	37.2877	100	500	700	500	7	448556	0	17141712	11	2	15	4.88585e+06	8.66217e+06	7.53004e+06	9.29028e+06	5.533e+06	1.04464e+07	8.19994e+06	0	807240	22.3444	-11.2215	-0.587275	9.92449	-10.9314	0.251093	0.889926	-0.554177	0.021426	Established	2007	0	0	0	7.627	7.834
3	7	5	25	Arkansas	Cleveland County	05025	251	90	34	77	31.3508	100	160	700	160	6	419587	0	19866015	12	4	15	1.58736e+06	7.23741e+06	7.22872e+06	1.0659e+07	3.46511e+06	0	1.08552e+07	0	428649	23.784	-10.5233	-0.695159	11.6479	-10.4506	0.263183	0.898294	-0.535584	0.007129	No records	2007	0	0	0	8.416	8.518
3	7	5	27	Arkansas	Columbia County	05027	552	90	33	78	32.3509	100	160	700	160	6	537876	0	25020518	12	3	15	1.57012e+06	7.4806e+06	7.52013e+06	1.07131e+07	1.94855e+06	0	1.08049e+07	0	585366	24.4901	-9.94887	-0.703238	11.8382	-10.1783	0.256504	0.868225	-0.465446	-0.010916	Reported	2007	0	0	0	8.3955	8.5665
3	7	5	29	Arkansas	Conway County	05029	74	557	31	56	40.0531	100	0	180	0	7	361822	0	14236539	9	2	15	5.31613e+06	9.29376e+06	8.76036e+06	8.65072e+06	3.50675e+06	1.09386e+07	6.9195e+06	0	973005	23.2852	-11.1512	-0.613205	10.3204	-10.8019	0.156728	0.937152	-0.575038	0.022998	Reported	2007	0	0	0	7.59	7.783
3	7	5	31	Arkansas	Craighead County	05031	368	556	25	0	29.2538	96	0	400	0	5	685170	0	9651521	4	0	15	1.09762e+06	3.71287e+06	3.57661e+06	806748	496695	9.54411e+06	2.41495e+06	0	327423	22.2478	-12.1452	-0.695005	11.0785	-11.0952	0.390558	0.92252	-0.651369	0.033144	No records	2007	0	0	0	5.304	5.5445
3	7	5	33	Arkansas	Crawford County	05033	29	83	30	72	40.0546	100	500	600	500	6	558819	0	16521346	10	2	15	2.88869e+06	7.18621e+06	7.61893e+06	8.34595e+06	5.98074e+06	1.09315e+07	7.38735e+06	0	856308	22.8681	-11.038	-0.675405	10.0202	-11.0659	-0.070422	0.920924	-0.551329	0.021423	Established	2007	0	0	0	7.7865	7.7325
3	7	5	35	Arkansas	Crittenden County	05035	574	556	24	0	24.0556	97	0	990	0	5	518756	0	8807322	4	1	15	1.14646e+06	4.03069e+06	3.31077e+06	2.15675e+06	650598	0	2.04254e+06	0	174590	22.6038	-11.5403	-0.64876	11.7763	-11.0103	0.366882	0.919473	-0.628072	0.021489	No records	2007	0	0	0	5.4975	5.712
3	7	5	37	Arkansas	Cross County	05037	552	556	27	0	28.7692	99	0	990	0	6	289976	0	9292767	4	1	15	1.19063e+06	4.08494e+06	3.20303e+06	1.22303e+06	723451	6.00088e+06	2.44449e+06	0	197133	22.7842	-11.7871	-0.684236	11.4128	-10.9367	0.363472	0.93807	-0.643428	0.026209	No records	2007	0	0	0	5.64	6.059
3	7	5	39	Arkansas	Dallas County	05039	73	90	38	78	31.7594	99	160	700	160	6	516223	0	22305538	12	3	15	1.60388e+06	7.38953e+06	7.32104e+06	1.06928e+07	2.42923e+06	0	1.10359e+07	0	442215	23.9157	-10.4544	-0.651786	11.2741	-10.5085	0.326413	0.903063	-0.523713	0.007865	Reported	2007	0	0	0	8.326	8.398
3	7	5	41	Arkansas	Desha County	05041	34	556	25	0	35.8132	99	0	400	0	6	299612	0	15609739	5	1	16	1.27619e+06	4.39384e+06	3.34907e+06	4.35449e+06	1.41787e+06	0	4.01118e+06	0	276545	23.6534	-10.9136	-0.85093	12.2097	-10.4293	0.309591	0.906556	-0.581325	-0.006685	No records	2007	0	0	0	5.552	6.131
3	7	5	43	Arkansas	Drew County	05043	34	90	38	68	36.8358	99	160	990	160	7	594897	0	24003516	11	1	15	2.06794e+06	8.20692e+06	7.70386e+06	9.12524e+06	2.12147e+06	0	9.07711e+06	0	756343	23.8986	-10.5728	-0.75991	11.8251	-10.3466	0.2827	0.887522	-0.538868	-0.007528	Reported	2007	0	0	0	8.1475	8.355
3	7	5	45	Arkansas	Faulkner County	05045	74	557	31	14	38.3351	100	0	400	0	6	640920	0	14653669	7	2	14	3.89137e+06	9.37176e+06	1.02529e+07	7.85776e+06	3.77919e+06	1.0823e+07	5.82064e+06	0	1404883	23.0912	-11.1023	-0.623403	10.8677	-10.8527	0.237081	0.931282	-0.5765	0.023155	Established	2007	0	0	0	6.986	7.23
3	7	5	47	Arkansas	Franklin County	05047	81	83	29	55	40.5032	100	400	180	500	7	411525	0	16375410	9	2	16	4.31995e+06	7.76544e+06	8.00354e+06	8.04784e+06	4.3143e+06	1.09507e+07	6.86996e+06	0	935346	22.7447	-11.0055	-0.673777	9.87335	-10.9995	-0.0218	0.907284	-0.54453	0.018566	Established	2007	0	0	0	7.4375	7.596
3	7	5	49	Arkansas	Fulton County	05049	333	83	23	67	37.6424	100	500	800	500	6	350979	0	16903774	10	3	15	3.36826e+06	9.21572e+06	9.38582e+06	9.39878e+06	6.44887e+06	1.09538e+07	7.52052e+06	0	1146078	22.0752	-11.6672	-0.687906	8.26939	-11.2697	0.212985	0.868205	-0.556246	0.012887	Established	2007	0	0	0	7.3835	7.0835
3	7	5	51	Arkansas	Garland County	05051	34	83	30	84	34.9094	100	160	700	160	5	960249	0	23192773	12	2	16	7.03039e+06	9.19694e+06	5.847e+06	9.01228e+06	4.34684e+06	1.51145e+06	9.58599e+06	0	668092	23.084	-10.6362	-0.576432	10.4122	-10.5516	0.169943	0.874019	-0.509359	0.01684	Established	2007	0	0	0	7.881	7.985
3	7	5	53	Arkansas	Grant County	05053	571	90	35	80	33.6891	97	160	500	160	5	586168	0	20840776	12	3	16	1.80566e+06	7.5867e+06	7.55655e+06	1.06314e+07	3.60309e+06	0	1.08097e+07	0	500179	23.7026	-10.6252	-0.696902	11.4945	-10.5373	0.280288	0.920966	-0.54573	0.010884	Established	2007	0	0	0	8.077	8.319
3	7	5	55	Arkansas	Greene County	05055	368	556	22	0	35.6162	97	0	990	0	6	421015	0	10262604	5	1	15	1.58727e+06	5.26814e+06	4.44195e+06	486516	1.1629e+06	9.64552e+06	3.41313e+06	0	368440	21.9905	-12.2432	-0.72486	10.5734	-11.2084	0.371154	0.902598	-0.640457	0.029686	No records	2007	0	0	0	5.274	5.175
3	7	5	57	Arkansas	Hempstead County	05057	240	557	49	71	39.1554	100	160	700	0	6	472735	0	19976440	10	1	15	3.05865e+06	9.15741e+06	9.42628e+06	9.70864e+06	2.84969e+06	0	8.39319e+06	0	1184225	24.0264	-10.286	-0.697119	11.5339	-10.4602	0.189494	0.898703	-0.506884	-0.00271	Established	2007	0	0	0	7.836	8.105
3	7	5	59	Arkansas	Hot Spring County	05059	34	90	50	80	35.8601	100	160	700	160	6	532792	0	19225897	12	3	15	4.3429e+06	9.11228e+06	7.92033e+06	1.02924e+07	3.57623e+06	0	9.71131e+06	0	729949	23.6641	-10.5435	-0.641408	10.9014	-10.4981	0.249962	0.902036	-0.521876	0.013403	No records	2007	0	0	0	8.02	8.138
3	7	5	61	Arkansas	Howard County	05061	34	557	42	77	37.127	99	160	700	160	6	439639	0	17193255	11	2	15	5.90346e+06	9.73667e+06	7.95676e+06	9.74562e+06	3.83304e+06	0	8.57354e+06	0	828860	23.6942	-10.355	-0.638124	10.8202	-10.5826	0.100149	0.872486	-0.493487	0.004175	Reported	2007	0	0	0	8.061	8.194
3	7	5	63	Arkansas	Independence County	05063	31	83	40	53	39.7806	100	0	800	0	8	485903	0	19675732	9	2	16	3.45655e+06	8.35833e+06	7.92225e+06	8.39604e+06	5.01513e+06	1.09892e+07	6.66609e+06	0	1144479	22.6365	-11.6575	-0.59832	10.064	-11.0126	0.287769	0.924083	-0.608065	0.029616	No records	2007	0	0	0	7.506	7.578
3	7	5	65	Arkansas	Izard County	05065	577	83	25	73	35.4112	100	500	700	500	6	371895	0	17229468	11	3	15	3.79555e+06	8.5199e+06	8.23202e+06	9.8077e+06	6.78377e+06	1.10108e+07	8.39991e+06	0	886338	22.4967	-11.5826	-0.617042	8.84406	-11.0263	0.219184	0.89852	-0.570523	0.020213	Reported	2007	0	0	0	7.4545	7.3275
3	7	5	67	Arkansas	Jackson County	05067	333	556	37	0	30.7896	100	0	180	0	8	331251	0	10066660	4	1	15	1.49105e+06	4.93638e+06	3.7349e+06	3.09777e+06	709722	1.09485e+07	2.59665e+06	0	266167	22.6858	-11.9607	-0.686341	10.8873	-10.9676	0.388516	0.939958	-0.645598	0.032992	No records	2007	0	0	0	5.1335	5.568
3	7	5	69	Arkansas	Jefferson County	05069	571	556	38	0	37.4613	98	0	990	0	7	931287	0	19268251	6	1	15	1.93415e+06	6.53588e+06	5.15728e+06	5.46726e+06	974561	0	5.30569e+06	0	561341	23.4701	-10.9101	-0.799918	12.1717	-10.5977	0.260969	0.935557	-0.581945	0.006042	Reported	2007	0	0	0	6.099	6.4235
3	7	5	71	Arkansas	Johnson County	05071	367	83	29	84	37.8888	100	500	700	500	6	462984	0	20988768	12	2	16	4.59869e+06	7.38124e+06	6.10827e+06	9.3267e+06	5.63735e+06	1.08397e+07	8.46187e+06	0	776992	22.3152	-10.9402	-0.669016	9.67598	-10.9662	0.055122	0.879751	-0.524005	0.014274	Reported	2007	0	0	0	8.153	7.99
3	7	5	73	Arkansas	Lafayette County	05073	223	90	37	74	40.64	100	160	700	160	6	385945	0	14928048	11	2	14	1.72717e+06	7.35387e+06	7.52707e+06	8.51797e+06	1.18213e+06	0	8.20544e+06	0	447084	24.5785	-10.036	-0.692988	12.0324	-10.2195	0.199209	0.882699	-0.483769	-0.004826	Reported	2007	0	0	0	7.871	8.257
3	7	5	75	Arkansas	Lawrence County	05075	31	556	38	0	37.1864	99	0	180	0	8	314077	0	11242163	5	1	15	1.95306e+06	5.63911e+06	5.11419e+06	4.74668e+06	2.62065e+06	1.09617e+07	4.07173e+06	0	483563	22.4332	-12.1152	-0.706591	10.0773	-11.1195	0.397542	0.921667	-0.636282	0.030711	Established	2007	0	0	0	7.221	7.34
3	7	5	77	Arkansas	Lee County	05077	574	556	30	0	30.9995	98	0	400	0	6	238927	0	10380973	5	1	16	1.49177e+06	5.15063e+06	3.68534e+06	2.47514e+06	906194	0	2.82101e+06	0	209729	22.9569	-11.3778	-0.695823	11.707	-10.8908	0.342502	0.914861	-0.616379	0.015451	No records	2007	0	0	0	5.556	5.828
3	7	5	79	Arkansas	Lincoln County	05079	225	556	37	0	37.4452	100	0	700	0	6	345252	0	12756750	7	1	15	1.79079e+06	6.48643e+06	5.3984e+06	6.32132e+06	1.4242e+06	0	5.72959e+06	0	339538	23.669	-10.8105	-0.813481	12.0676	-10.4478	0.209302	0.916531	-0.568801	-0.003006	Reported	2007	0	0	0	6.752	7.087
3	7	5	81	Arkansas	Little River County	05081	217	29	48	60	38.3376	100	0	700	0	6	248281	0	14314772	9	1	15	2.91642e+06	7.69066e+06	8.37217e+06	8.687e+06	4.69276e+06	0	7.35013e+06	0	841754	24.3582	-10.1958	-0.72515	11.7731	-10.6278	0.109086	0.923728	-0.518207	-0.003656	No records	2007	0	0	0	7.8055	8.115
3	7	5	83	Arkansas	Logan County	05083	34	83	28	61	38.7804	100	160	180	0	7	451501	0	20093233	10	2	16	6.18724e+06	9.18556e+06	7.66971e+06	8.81236e+06	3.32841e+06	1.09253e+07	7.50876e+06	0	1056577	23.1879	-10.9727	-0.683438	10.2455	-10.9526	0.065791	0.923424	-0.557858	0.020204	Reported	2007	0	0	0	7.47	7.642
3	7	5	85	Arkansas	Lonoke County	05085	251	556	44	0	34.6396	100	0	400	0	6	584252	0	13319869	5	1	15	2.18511e+06	6.161e+06	5.40865e+06	4.70466e+06	1.23637e+06	5.08983e+06	3.26601e+06	0	747929	23.0458	-11.1166	-0.70587	11.8979	-10.8009	0.298624	0.93293	-0.592941	0.018433	No records	2007	0	0	0	5.99	6.359
3	7	5	87	Arkansas	Madison County	05087	237	83	27	85	38.9842	99	500	800	500	6	413702	0	24606863	11	2	16	2.85781e+06	7.62568e+06	7.78272e+06	9.79026e+06	7.24364e+06	1.10916e+07	8.00867e+06	0	1225063	20.9275	-10.8919	-0.687718	8.95226	-10.8601	-0.073797	0.813076	-0.463768	0.00285	Established	2007	0	0	0	7.8745	7.714
3	7	5	89	Arkansas	Marion County	05089	333	83	23	84	38.6138	100	500	160	500	7	356118	0	18738113	11	2	16	2.8083e+06	7.43484e+06	7.4887e+06	9.35617e+06	7.18174e+06	1.02967e+07	8.1888e+06	0	859346	22.2614	-11.309	-0.632449	8.59683	-11.232	0.137902	0.885124	-0.544034	0.019024	Established	2007	0	0	1	7.513	7.3345
3	7	5	91	Arkansas	Miller County	05091	73	557	41	0	39.9603	99	0	700	0	6	540527	0	15177444	8	2	15	2.26978e+06	8.05597e+06	8.40182e+06	7.27498e+06	1.60064e+06	0	6.7009e+06	0	751251	24.4881	-10.0949	-0.712239	12.3163	-10.3021	0.182666	0.900247	-0.498782	-0.002628	No records	2007	0	0	0	7.187	7.582
3	7	5	93	Arkansas	Mississippi County	05093	38	556	26	0	21.5852	97	0	990	0	5	593025	0	9837627	3	0	16	548874	2.03506e+06	2.11268e+06	1.14179e+06	366231	3928.38	1.41993e+06	0	137087	22.1115	-12.024	-0.655302	11.2831	-11.1676	0.380161	0.90348	-0.646175	0.029227	No records	2007	0	0	0	5.386	5.374
3	7	5	95	Arkansas	Monroe County	05095	574	556	23	0	38.478	100	0	400	0	7	263223	0	13377633	6	1	15	1.81796e+06	5.91226e+06	4.33926e+06	5.37392e+06	113869	735659	4.81097e+06	0	280047	23.0413	-11.3281	-0.748801	11.82	-10.8362	0.332607	0.921424	-0.611781	0.015361	No records	2007	0	0	0	6.439	6.717
3	7	5	97	Arkansas	Montgomery County	05097	235	83	24	86	31.2069	100	160	600	160	7	342060	0	27649989	13	3	16	6.73075e+06	8.66397e+06	4.53171e+06	1.04524e+07	5.85709e+06	161997	9.87975e+06	0	584596	22.9106	-10.4777	-0.569393	9.87225	-10.5964	0.11108	0.84365	-0.480003	0.013323	Reported	2007	0	0	0	8.2125	8.3775
3	7	5	99	Arkansas	Nevada County	05099	108	90	42	79	36.692	100	160	140	160	7	363828	0	19093814	12	3	15	2.0182e+06	8.34055e+06	8.55328e+06	1.045e+07	2.14325e+06	0	9.99943e+06	0	660361	24.1792	-10.2973	-0.713227	11.5011	-10.3651	0.241672	0.908992	-0.51277	-0.005798	Reported	2007	0	0	0	8.0465	8.2985
3	7	5	101	Arkansas	Newton County	05101	74	83	25	87	27.5626	100	500	180	500	4	333434	0	28749912	13	3	16	2.23448e+06	5.3566e+06	4.76424e+06	1.06594e+07	9.13928e+06	1.11081e+07	1.00659e+07	0	593327	20.9815	-10.8536	-0.668248	8.9644	-10.8017	0.04165	0.811969	-0.463725	0.001206	Reported	2007	0	0	0	8.174	7.961
3	7	5	103	Arkansas	Ouachita County	05103	571	90	35	77	30.5693	99	160	700	160	6	657109	0	24277190	12	3	15	1.56729e+06	7.19632e+06	7.23937e+06	1.03106e+07	3.26724e+06	0	1.08631e+07	0	543714	24.321	-10.2103	-0.687178	11.5311	-10.4922	0.333473	0.910015	-0.510866	-0.006099	Reported	2007	0	0	0	8.418	8.616
3	7	5	105	Arkansas	Perry County	05105	74	83	31	84	33.8396	99	160	700	160	6	305329	0	18545699	13	2	16	7.57063e+06	9.75815e+06	5.04638e+06	1.02257e+07	4.00749e+06	1.10027e+07	9.44517e+06	0	485965	23.203	-10.9182	-0.605945	10.5317	-10.6967	0.123534	0.914457	-0.548407	0.018713	Reported	2007	0	0	0	7.5495	7.7745
3	7	5	107	Arkansas	Phillips County	05107	568	556	30	0	30.1013	99	0	160	0	7	350938	0	11045275	4	0	15	1.26908e+06	4.41519e+06	3.57598e+06	2.3708e+06	792149	0	2.66244e+06	0	223763	23.1109	-11.2541	-0.735643	11.8456	-10.7765	0.319867	0.900667	-0.605499	0.009392	No records	2007	0	0	0	5.5135	6.058
3	7	5	109	Arkansas	Pike County	05109	34	83	35	83	34.4636	100	160	700	160	6	426187	0	19147359	12	3	15	6.41807e+06	9.72533e+06	7.24586e+06	1.03029e+07	3.92152e+06	0	9.73366e+06	0	704241	23.4814	-10.4407	-0.623194	10.5794	-10.552	0.166163	0.867323	-0.498496	0.010958	Reported	2007	0	0	0	8.171	8.2265
3	7	5	111	Arkansas	Poinsett County	05111	552	556	22	0	28.6471	98	0	990	0	6	428764	0	10541024	4	0	16	903203	3.33875e+06	2.85229e+06	1.33777e+06	284908	7.1825e+06	2.11436e+06	0	208770	22.4832	-11.9844	-0.67809	11.3203	-11.0178	0.382897	0.931021	-0.650212	0.031345	Established	2007	0	0	0	5.343	5.56
3	7	5	113	Arkansas	Polk County	05113	347	83	28	83	34.4628	100	160	180	160	6	515976	0	28022724	12	3	16	6.22863e+06	8.98932e+06	6.09272e+06	1.02249e+07	5.40916e+06	0	9.42388e+06	0	923106	22.6654	-10.3143	-0.65926	9.97265	-10.4078	0.018129	0.818597	-0.440913	-0.002442	Established	2007	0	0	0	8.303	8.486
3	7	5	115	Arkansas	Pope County	05115	577	83	29	84	38.854	100	500	180	500	7	568571	0	25149858	11	2	16	5.34927e+06	8.06918e+06	6.57324e+06	9.31114e+06	4.92953e+06	1.09001e+07	8.28856e+06	0	1029874	22.7532	-11.0195	-0.644526	9.79603	-10.8557	0.119229	0.901978	-0.541542	0.016435	Established	2007	0	0	0	7.8565	7.973
3	7	5	117	Arkansas	Prairie County	05117	575	556	41	0	37.4798	97	0	990	0	7	300633	0	11799680	5	1	15	2.8446e+06	6.04007e+06	4.83524e+06	5.20981e+06	1.30192e+06	5.29095e+06	3.84634e+06	0	452358	23.038	-11.2954	-0.697013	11.8146	-10.8591	0.302117	0.93607	-0.611548	0.020651	Established	2007	0	0	0	5.91	6.331
3	7	5	119	Arkansas	Pulaski County	05119	200	83	55	47	39.4436	100	0	180	0	7	1653833	0	19340653	8	1	15	3.63657e+06	8.33143e+06	8.19221e+06	6.59982e+06	3.56278e+06	7.57931e+06	7.9964e+06	0	1046273	23.1469	-10.9452	-0.670104	11.591	-10.7226	0.24749	0.930885	-0.571304	0.018163	Reported	2007	0	0	0	6.697	6.665
3	7	5	121	Arkansas	Randolph County	05121	71	83	36	55	40.085	99	0	160	0	6	308728	0	16509997	9	1	15	2.84049e+06	7.65102e+06	7.39714e+06	8.29193e+06	5.15742e+06	1.09464e+07	6.60239e+06	0	888210	22.1243	-12.1376	-0.739811	9.2185	-11.3341	0.363103	0.887361	-0.612772	0.022749	Reported	2007	0	0	0	7.53	7.268
3	7	5	123	Arkansas	St. Francis County	05123	575	556	26	0	31.5874	100	0	160	0	6	480608	0	11049357	5	2	15	1.70267e+06	5.61641e+06	4.40599e+06	2.50568e+06	638144	435306	3.21911e+06	0	284850	22.8726	-11.5479	-0.687866	11.6221	-10.926	0.354501	0.928595	-0.629515	0.020235	No records	2007	0	0	0	6.135	6.352
3	7	5	125	Arkansas	Saline County	05125	34	83	51	82	34.099	100	160	180	160	7	828420	0	23511182	12	3	16	5.67512e+06	9.57878e+06	7.10107e+06	9.97818e+06	4.52002e+06	5.19709e+06	1.02528e+07	0	781088	23.2972	-10.6818	-0.630826	10.9963	-10.5677	0.175177	0.91287	-0.533269	0.01186	Established	2007	0	0	0	7.996	8.05
3	7	5	127	Arkansas	Scott County	05127	34	83	29	85	31.1132	100	160	600	160	6	327910	0	28403953	12	3	16	7.84061e+06	1.00204e+07	6.84466e+06	1.03932e+07	4.56069e+06	5.81089e+06	9.7669e+06	0	933019	23.1477	-10.6242	-0.66588	9.98053	-10.6453	-0.012273	0.892918	-0.506941	0.008625	Reported	2007	0	0	0	8.243	8.431
3	7	5	129	Arkansas	Searcy County	05129	347	83	26	85	37.1392	100	500	700	500	7	258287	0	20352196	11	3	16	3.14461e+06	7.65532e+06	7.46369e+06	1.018e+07	7.53862e+06	1.10946e+07	8.52625e+06	0	928515	21.7787	-10.9878	-0.626269	8.93794	-10.9423	0.133032	0.851195	-0.500372	0.008621	Established	2007	0	0	0	7.878	7.696
3	7	5	131	Arkansas	Sebastian County	05131	34	83	28	19	36.7534	100	0	700	0	6	740228	0	13117097	8	2	16	5.09919e+06	9.04551e+06	9.54465e+06	7.86479e+06	3.62468e+06	1.08965e+07	7.29527e+06	0	1024458	23.6012	-10.9521	-0.742875	10.4415	-11.0094	-0.001825	0.956278	-0.572735	0.019386	Established	2007	0	0	0	6.928	7.327
3	7	5	133	Arkansas	Sevier County	05133	74	29	35	74	36.5085	98	160	700	0	6	421140	0	16268691	11	1	15	4.1298e+06	8.9531e+06	8.54879e+06	9.70728e+06	4.98657e+06	0	8.57542e+06	0	892484	24.1395	-10.2672	-0.676554	11.0069	-10.7038	0.069769	0.894673	-0.502536	-0.000165	Established	2007	0	0	0	7.921	8.202
3	7	5	135	Arkansas	Sharp County	05135	347	83	26	82	35.4586	100	500	700	500	7	403997	0	18329869	11	3	15	2.91289e+06	7.96389e+06	7.93091e+06	9.79277e+06	7.60475e+06	1.10265e+07	8.79353e+06	0	868489	22.4191	-11.8062	-0.655626	8.94008	-11.1305	0.292754	0.898528	-0.59037	0.020839	Reported	2007	0	0	0	7.603	7.368
3	7	5	137	Arkansas	Stone County	05137	235	83	27	84	32.2889	100	500	600	500	6	290245	0	19740448	12	4	15	3.67889e+06	7.6594e+06	6.54853e+06	1.03816e+07	7.69286e+06	1.1079e+07	9.57296e+06	0	649670	22.0617	-11.2808	-0.598078	9.18765	-10.9361	0.20544	0.870765	-0.536169	0.017068	Established	2007	0	0	0	8.0555	7.874
3	7	5	139	Arkansas	Union County	05139	34	90	34	76	32.0852	99	160	700	160	6	1010166	0	33823144	12	2	15	1.81524e+06	8.13424e+06	8.18126e+06	1.01097e+07	2.62026e+06	0	1.10707e+07	0	894226	24.502	-10.0583	-0.71372	11.8349	-10.3095	0.326882	0.89699	-0.494418	-0.017078	Established	2007	0	0	0	8.517	8.67
3	7	5	141	Arkansas	Van Buren County	05141	34	83	28	85	34.1819	100	500	600	500	7	440814	0	22912445	12	3	16	4.68359e+06	8.18946e+06	6.72218e+06	9.97749e+06	6.61569e+06	1.09845e+07	9.21362e+06	0	807012	22.0907	-11.0186	-0.607222	9.54195	-10.8117	0.171695	0.867474	-0.51674	0.012763	Reported	2007	0	0	0	8.1235	7.9195
3	7	5	143	Arkansas	Washington County	05143	90	83	27	46	40.6553	100	0	700	0	5	1115989	0	23588929	8	2	15	2.98137e+06	8.30728e+06	9.41051e+06	7.75906e+06	5.35902e+06	1.09825e+07	6.52371e+06	0	1726157	21.5637	-10.9382	-0.6615	9.2218	-11.0927	-0.109544	0.844828	-0.489931	0.012254	Established	2007	0	0	0	7.233	7.522
3	7	5	145	Arkansas	White County	05145	200	557	45	0	39.4675	100	0	180	0	7	719745	0	23498015	7	2	15	3.65646e+06	8.85748e+06	8.41238e+06	7.64623e+06	3.09802e+06	1.10085e+07	5.53599e+06	0	1663810	22.9003	-11.3953	-0.617566	10.9667	-10.9333	0.294488	0.935053	-0.606057	0.027694	No records	2007	0	0	0	6.993	7.35
3	7	5	147	Arkansas	Woodruff County	05147	553	556	21	0	32.3285	98	0	400	0	6	260079	0	9957637	5	1	15	1.58162e+06	5.26883e+06	3.67181e+06	3.74088e+06	5411.3	1.04451e+07	2.93294e+06	0	219321	22.9486	-11.682	-0.695765	11.4197	-10.943	0.349984	0.946299	-0.640183	0.027092	No records	2007	0	0	0	5.587	5.866
3	7	5	149	Arkansas	Yell County	05149	577	83	30	83	37.2184	100	160	180	160	7	451700	0	28510877	12	2	16	7.04204e+06	9.71276e+06	6.496e+06	9.80507e+06	3.54053e+06	1.08714e+07	8.63006e+06	0	1144626	23.1602	-10.8813	-0.627153	10.2108	-10.8669	0.112657	0.901234	-0.542535	0.020557	Reported	2007	0	0	0	7.9715	8.1265
3	5	12	1	Florida	Alachua County	12001	353	38	47	50	40.062	100	140	160	0	6	1219601	0	19443624	6	1	14	0	9.69503e+06	9.74819e+06	8.54458e+06	2.06561e+06	0	8.18803e+06	0	2237150	27.417	-6.48853	-0.462388	14.2067	-7.81688	0.250299	0.91216	-0.290717	-0.05539	Established	2007	0	0.427797	0	7.8685	7.8775
3	5	12	3	Florida	Baker County	12003	34	38	39	88	34.9762	100	140	160	140	6	562976	0	16528182	10	2	16	0	9.28305e+06	9.37386e+06	1.06941e+07	2.54215e+06	0	1.02618e+07	0	1040272	27.0082	-6.98144	-0.32537	13.2825	-8.24614	0.35601	0.923631	-0.310326	-0.037477	Established	2007	0	0	0	8.418	8.262
3	5	12	5	Florida	Bay County	12005	512	260	39	73	31.8099	100	140	800	140	7	1062151	0	14875681	6	1	15	0	1.04783e+07	1.13785e+07	9.22042e+06	6.41827e+06	0	1.0778e+07	0	1154453	26.0123	-7.49876	-0.461221	13.9927	-8.70643	0.480357	0.854927	-0.325889	-0.039724	Established	2007	0	0	0	8.3845	8.411
3	5	12	7	Florida	Bradford County	12007	36	38	37	82	41.554	100	140	400	140	6	278204	0	7231409	8	2	14	0	1.0618e+07	1.09845e+07	9.76985e+06	2.71532e+06	0	1.01347e+07	0	655578	27.05	-6.63388	-0.354214	13.9446	-7.9677	0.240189	0.894693	-0.295292	-0.045638	Reported	2007	0	0	0	8.166	7.957
3	5	12	9	Florida	Brevard County	12009	3	262	38	3	35.9548	100	0	700	0	9	1897875	0	17638519	5	0	15	0	6.93243e+06	1.05448e+07	6.36238e+06	2.14049e+06	0	8.85702e+06	0	2005712	27.5029	-5.25259	-0.100505	17.4804	-6.16201	-0.190578	0.831781	-0.212693	-0.044464	Established	2007	0	0	0	7.556	7.677
3	5	12	11	Florida	Broward County	12011	5	293	34	0	17.7593	100	0	980	0	5	2898462	0	7673286	2	0	13	0	1.19596e+06	1.17915e+07	492219	0	0	1.11883e+07	0	348695	29.2536	-4.14952	-0.185985	19.1277	-4.89602	-0.188405	0.998074	-0.19661	-0.056536	Reported	2007	0	0.0572444	0	6.104	6.0315
3	5	12	13	Florida	Calhoun County	12013	22	38	46	82	31.7972	100	140	400	140	7	469358	0	14378333	9	2	15	0	1.04603e+07	1.03784e+07	1.0838e+07	6.29573e+06	0	1.03989e+07	0	904717	26.4123	-7.76631	-0.509613	13.154	-8.71616	0.534293	0.915713	-0.347771	-0.045478	Established	2007	0	0	0	8.327	8.223
3	5	12	15	Florida	Charlotte County	12015	577	557	36	0	28.9601	100	0	160	0	7	1129052	0	11705037	5	1	15	0	7.80379e+06	1.09663e+07	6.54144e+06	0	0	8.85692e+06	0	1275957	29.2491	-4.85866	-0.374054	17.2881	-5.81349	0.001981	0.958609	-0.223066	-0.056603	Reported	2007	0	1.28815	0	7.064	6.994
3	5	12	17	Florida	Citrus County	12017	353	16	44	18	36.6964	100	0	990	0	9	1293400	1	11791222	6	1	15	0	9.38807e+06	1.12929e+07	6.91209e+06	5.7233e+06	0	7.73093e+06	0	1281003	28.2842	-5.97268	-0.484266	15.1497	-7.20754	0.25737	0.921287	-0.245423	-0.055765	Reported	2007	0	0	0	7.194	7.206
3	5	12	19	Florida	Clay County	12019	34	38	37	70	38.9736	100	140	980	140	7	991695	0	13717527	8	2	15	0	1.02598e+07	1.12389e+07	8.60874e+06	2.43212e+06	0	1.08638e+07	0	1423431	26.8671	-6.70909	-0.295976	14.5247	-7.79296	0.14987	0.876878	-0.300202	-0.036672	Established	2007	0	0	0	7.834	7.768
3	5	12	21	Florida	Collier County	12021	27	293	43	26	37.2689	100	600	160	600	10	1574540	0	36504842	5	1	15	0	1.00891e+07	1.14461e+07	6.86706e+06	0	0	1.07507e+07	0	2363372	29.3956	-4.17533	-0.334228	18.1398	-5.27886	-0.141962	0.955608	-0.186905	-0.062888	Established	2007	0	0	0	7.2375	7.3415
3	5	12	23	Florida	Columbia County	12023	16	38	48	80	40.0937	100	140	160	140	6	860357	0	19997516	9	2	16	0	9.46585e+06	1.01442e+07	9.53699e+06	2.47951e+06	0	9.78828e+06	0	1564069	27.1726	-6.98966	-0.443327	13.3834	-8.25005	0.399726	0.951093	-0.323659	-0.046139	Established	2007	0	0	0	8.003	7.966
3	5	12	27	Florida	DeSoto County	12027	27	557	36	0	29.4986	100	0	400	0	6	300052	0	11420265	5	1	14	0	7.24544e+06	1.05896e+07	7.10597e+06	0	0	5.57952e+06	0	1201736	29.1968	-4.95805	-0.39471	16.7386	-5.96504	0.015668	0.964515	-0.220321	-0.063394	Established	2007	0	0	0	7.501	7.636
3	5	12	29	Florida	Dixie County	12029	13	38	37	61	38.1415	100	140	700	140	8	579719	0	17000881	8	1	15	0	1.01956e+07	1.1075e+07	1.0089e+07	4.95986e+06	0	9.02969e+06	0	1303967	27.1349	-6.63688	-0.47453	13.8289	-8.02589	0.376809	0.857424	-0.27758	-0.040556	Established	2007	0	0	0	8.19	8.2195
3	5	12	31	Florida	Duval County	12031	254	38	46	51	39.6196	100	140	980	140	7	2403081	1	16297341	7	1	14	0	8.56901e+06	1.11549e+07	4.82837e+06	2.62664e+06	0	1.10211e+07	0	1381103	26.5824	-6.85046	-0.261412	14.8762	-7.93108	0.101359	0.869238	-0.301443	-0.028479	Established	2007	0	0	0	7.1245	7.139
3	5	12	33	Florida	Escambia County	12033	247	38	39	61	37.4735	100	140	700	140	7	1239332	0	15007913	8	0	15	0	8.8153e+06	1.00534e+07	7.71072e+06	2.3295e+06	0	9.3059e+06	0	1045113	25.4081	-8.02641	-0.394783	13.9836	-8.75016	0.452246	0.847374	-0.333084	-0.038266	Established	2007	0	0	0	7.6935	7.7685
3	5	12	35	Florida	Flagler County	12035	14	38	37	57	39.3344	100	140	700	140	8	547739	0	11526888	8	1	15	0	9.62173e+06	1.0598e+07	8.82815e+06	1.45432e+06	0	8.52201e+06	0	1035737	27.0664	-6.14804	-0.199863	15.5909	-7.19458	0.010507	0.819301	-0.256956	-0.038144	Established	2007	0	0	0	7.8775	8.163
3	5	12	37	Florida	Franklin County	12037	373	260	41	81	35.6593	100	140	980	140	8	429752	0	14036818	9	0	15	0	9.68442e+06	1.072e+07	9.73598e+06	5.47888e+06	0	9.91933e+06	0	806820	25.6439	-7.07075	-0.408654	14.2522	-8.1929	0.408617	0.791495	-0.285658	-0.037491	Established	2007	0	0	0	8.578	8.491
3	5	12	39	Florida	Gadsden County	12039	9	38	43	80	36.4243	100	160	500	140	6	623469	0	13700987	9	3	14	0	1.06272e+07	1.05822e+07	9.81239e+06	3.74246e+06	0	1.02559e+07	0	1051787	26.2149	-7.7184	-0.527294	13.0864	-8.75749	0.533974	0.932271	-0.343727	-0.047971	Established	2007	0	0	0	8.334	8.127
3	5	12	41	Florida	Gilchrist County	12041	353	38	37	25	38.6455	100	140	160	140	6	295291	0	6827239	6	1	14	0	9.22522e+06	1.03887e+07	8.36996e+06	3.04594e+06	0	6.795e+06	0	713231	27.6971	-6.66758	-0.593491	13.8982	-8.09028	0.301772	0.938156	-0.303346	-0.062016	Reported	2007	0	0	0	8.115	8.013
3	5	12	43	Florida	Glades County	12043	577	557	40	0	27.798	100	0	160	0	9	288954	0	11070462	3	0	14	0	4.60096e+06	1.00358e+07	5.62689e+06	0	0	5.63617e+06	0	1473627	29.3825	-4.71383	-0.295958	17.0112	-5.59282	-0.077956	0.997592	-0.216078	-0.067897	Established	2007	0	0	0	7.24	7.143
3	5	12	45	Florida	Gulf County	12045	17	260	42	83	28.1663	100	140	700	140	7	270993	0	13333637	8	2	15	0	9.90136e+06	1.00994e+07	1.06845e+07	7.85487e+06	0	1.1076e+07	0	624144	25.9823	-7.35381	-0.390864	14.5147	-8.41386	0.444791	0.813988	-0.303919	-0.03615	Established	2007	0	0	0	8.649	8.734
3	5	12	47	Florida	Hamilton County	12047	221	38	32	77	40.0518	100	140	400	140	6	665655	0	12463614	8	2	15	0	1.03201e+07	1.06719e+07	9.64495e+06	3.134e+06	0	9.05235e+06	0	1055949	26.8954	-7.33619	-0.434424	13.2055	-8.43382	0.484779	0.965579	-0.34433	-0.039629	Established	2007	0	0	0	8.009	7.906
3	5	12	49	Florida	Hardee County	12049	27	557	32	0	33.8303	100	0	700	0	7	319482	0	12786387	6	1	14	0	8.72175e+06	1.11405e+07	8.23242e+06	0	0	6.01668e+06	0	1316235	29.1143	-5.0925	-0.364597	16.4645	-6.07728	0.061985	0.9868	-0.226482	-0.061701	Reported	2007	0	3.72107	0	7.358	7.551
3	5	12	51	Florida	Hendry County	12051	580	556	41	0	28.6906	100	0	160	0	8	539781	0	19614550	5	0	16	0	6.0696e+06	8.223e+06	7.33843e+06	0	0	5.42853e+06	0	1653815	29.5393	-4.42589	-0.296321	17.3931	-5.39614	-0.099848	1.00276	-0.199992	-0.06781	Established	2007	0	0	0	7.275	7.177
3	5	12	53	Florida	Hernando County	12053	7	38	44	31	39.6923	100	140	990	0	8	953250	0	10571503	7	1	16	0	9.01942e+06	1.08901e+07	7.63866e+06	5.24162e+06	0	9.05372e+06	0	971519	28.1461	-5.82685	-0.470556	15.7325	-6.91822	0.174004	0.913635	-0.238839	-0.058228	Established	2007	0	1.27262	0	7.4635	7.65
3	5	12	55	Florida	Highlands County	12055	258	557	37	0	29.3962	100	0	700	0	9	925006	0	16762156	4	1	15	0	5.87648e+06	1.00803e+07	5.82102e+06	0	0	5.83233e+06	0	1974381	29.3542	-4.94292	-0.317721	16.4574	-5.88284	-0.009411	1.00154	-0.230067	-0.065736	Established	2007	0	0	0	7.189	7.308
3	5	12	57	Florida	Hillsborough County	12057	353	581	38	0	35.7651	100	0	990	0	9	3256619	1	19796840	6	1	15	0	8.43914e+06	1.11022e+07	5.2396e+06	0	0	8.60059e+06	0	1939604	28.0512	-5.44582	-0.389227	17.0066	-6.35445	0.089897	0.917338	-0.23696	-0.048823	Established	2007	0	0.0874773	0	6.84	7.049
3	5	12	59	Florida	Holmes County	12059	512	38	29	75	35.4545	100	500	400	600	6	325174	0	12860852	9	3	15	0	1.05685e+07	1.03072e+07	1.08817e+07	5.90202e+06	0	9.25497e+06	0	845028	25.8863	-8.04423	-0.53977	12.9535	-8.99578	0.573205	0.91526	-0.360021	-0.049803	Reported	2007	0	0	0	8.1125	8.225
3	5	12	61	Florida	Indian River County	12061	3	34	38	0	31.7996	100	0	990	0	8	646800	0	8788586	5	0	15	0	6.46227e+06	8.97902e+06	7.15937e+06	0	0	7.24659e+06	0	832415	28.341	-4.84807	-0.15493	17.467	-5.83391	-0.162925	0.891453	-0.202416	-0.052912	Established	2007	0	0	0	7.662	7.725
3	5	12	63	Florida	Jackson County	12063	9	38	39	56	37.7233	100	160	700	600	7	1038523	0	22720250	8	2	15	0	1.03641e+07	1.00301e+07	9.79098e+06	4.37245e+06	0	8.05886e+06	0	1710670	26.2648	-7.99242	-0.531256	12.8769	-8.89366	0.557419	0.94129	-0.363024	-0.048674	Established	2007	0	0	0	7.3725	7.343
3	5	12	65	Florida	Jefferson County	12065	363	38	41	82	35.1245	100	160	700	140	8	388787	0	16024443	9	1	15	0	9.6926e+06	9.89617e+06	1.05053e+07	5.75076e+06	0	1.01324e+07	0	1088189	26.5973	-7.48112	-0.51663	13.2126	-8.62269	0.503376	0.927999	-0.325572	-0.043597	Established	2007	0	0	0	8.422	8.228
3	5	12	67	Florida	Lafayette County	12067	26	38	33	74	36.4342	100	140	160	140	6	435232	0	14062226	9	3	15	0	1.03119e+07	1.04565e+07	1.04304e+07	4.85788e+06	0	8.65636e+06	0	1036003	27.1338	-6.94558	-0.507006	13.5671	-8.30645	0.469314	0.91773	-0.300993	-0.043659	Established	2007	0	0	0	8.614	8.131
3	5	12	69	Florida	Lake County	12069	103	557	43	0	39.0783	100	0	990	0	9	1244892	0	24643994	7	1	15	0	9.09296e+06	9.64648e+06	8.54662e+06	2.90993e+06	0	7.84387e+06	0	2287347	27.9902	-5.82488	-0.360711	15.7097	-6.83937	0.110345	0.931696	-0.256811	-0.062374	Established	2007	0	0	0	7.252	7.261
3	5	12	71	Florida	Lee County	12071	27	581	43	0	29.2622	100	0	990	0	10	2551636	1	12309662	5	0	15	0	7.49357e+06	1.14222e+07	4.11044e+06	0	0	9.99109e+06	0	1382641	29.4039	-4.56126	-0.366963	17.8888	-5.60309	-0.040278	0.978565	-0.208801	-0.057643	Established	2007	0	0.540512	0	6.023	5.99
3	5	12	73	Florida	Leon County	12073	24	38	41	69	34.3802	100	140	700	140	7	1376209	0	15696246	8	2	14	0	1.07534e+07	1.12262e+07	8.49701e+06	5.13999e+06	0	1.03753e+07	0	1550474	26.5253	-7.57304	-0.52466	13.3221	-8.73235	0.508689	0.939956	-0.339101	-0.044084	Established	2007	0	0	0	8.228	8.056
3	5	12	75	Florida	Levy County	12075	7	38	48	51	39.4148	100	140	700	140	8	960330	0	24009300	7	1	14	0	8.89443e+06	1.01601e+07	8.70171e+06	3.73224e+06	0	7.67186e+06	0	1897282	27.8672	-6.39163	-0.506345	14.3501	-7.65114	0.324882	0.900307	-0.263595	-0.052174	Established	2007	0	0	0	7.8745	7.8555
3	5	12	77	Florida	Liberty County	12077	9	260	46	87	25.8778	100	140	700	140	7	356911	0	23334471	10	3	15	0	1.0432e+07	1.04228e+07	1.1344e+07	7.00234e+06	0	1.09609e+07	0	1261148	26.2991	-7.58741	-0.487362	13.5471	-8.60051	0.488913	0.896464	-0.331535	-0.044876	Established	2007	0	0	0	8.742	8.7605
3	5	12	79	Florida	Madison County	12079	399	38	36	78	38.2052	100	140	160	140	6	679066	0	17475866	9	3	15	0	1.06062e+07	1.05758e+07	9.95424e+06	4.47203e+06	0	8.899e+06	0	1405499	26.6925	-7.46546	-0.512478	13.3193	-8.48701	0.525563	0.950721	-0.334273	-0.043587	Established	2007	0	0	0	8.229	8.156
3	5	12	81	Florida	Manatee County	12081	27	557	38	0	32.0236	100	0	160	0	7	1103878	0	12654642	5	1	14	0	7.78229e+06	1.04287e+07	5.99558e+06	0	0	6.74739e+06	0	1382021	28.7451	-5.24875	-0.369964	17.1164	-6.17866	0.028398	0.94532	-0.236378	-0.053213	Reported	2007	0	0.651795	0	7.111	7.196
3	5	12	83	Florida	Marion County	12083	14	38	47	49	38.7524	100	140	990	0	9	2574567	0	32605056	6	1	14	0	9.21731e+06	8.88082e+06	8.08944e+06	2.40096e+06	0	6.95969e+06	0	3813446	27.831	-6.18568	-0.436863	14.7886	-7.36622	0.18133	0.922797	-0.27115	-0.061387	Established	2007	0	0.329426	0	7.7955	7.871
3	5	12	85	Florida	Martin County	12085	291	557	42	0	23.3347	100	0	990	0	8	737395	0	9436475	4	0	15	0	4.98908e+06	8.59815e+06	6.77449e+06	0	0	5.5286e+06	0	1034462	28.8839	-4.50161	-0.202906	17.9506	-5.42147	-0.149461	0.9346	-0.19573	-0.059889	Established	2007	0	2.81865	0	7.193	7.306
3	5	12	86	Florida	Miami-Dade County	12086	410	293	37	0	25.2998	100	0	400	0	7	3585812	0	17578364	3	0	14	0	3.15903e+06	1.09302e+07	840037	0	0	1.02362e+07	0	503862	29.2608	-3.88488	-0.189559	19.9352	-4.67124	-0.203452	0.978245	-0.192205	-0.047466	Established	2007	0	0	0	5.527	5.673
3	5	12	87	Florida	Monroe County	12087	568	4	32	34	41.109	100	600	700	600	6	375601	0	12118510	3	0	14	0	8.99015e+06	1.05861e+07	869677	0	0	1.04783e+07	0	164111	28.4346	-3.73139	-0.197541	19.7451	-4.47815	-0.151115	0.901817	-0.182405	-0.035197	Established	2007	0	0	0	6.2655	6.45
3	5	12	89	Florida	Nassau County	12089	34	38	44	82	38.7415	100	140	500	140	6	933133	0	16338777	9	1	14	0	9.90998e+06	1.08036e+07	9.16788e+06	3.45364e+06	0	1.09706e+07	0	1263256	26.4835	-7.1217	-0.248673	14.0635	-8.27855	0.223033	0.875528	-0.318196	-0.013204	Established	2007	0	0	0	8.406	8.315
3	5	12	91	Florida	Okaloosa County	12091	103	38	39	54	34.5331	100	140	400	140	6	1203276	0	20736778	8	1	15	0	1.00267e+07	1.09643e+07	9.3614e+06	6.7588e+06	0	9.98971e+06	0	1843131	25.3854	-7.89266	-0.409657	13.7686	-8.94743	0.496275	0.839221	-0.341593	-0.032976	Established	2007	0	0	0	8.025	8.096
3	5	12	93	Florida	Okeechobee County	12093	5	557	39	0	26.2339	100	0	700	0	9	388740	0	10340323	3	0	15	0	4.36379e+06	1.03006e+07	5.84239e+06	0	0	4.38802e+06	0	1689790	28.9562	-4.79791	-0.257878	17.035	-5.80035	-0.05125	0.964513	-0.213928	-0.061872	Established	2007	0	0	0	7.233	7.314
3	5	12	95	Florida	Orange County	12095	293	581	38	2	36.5758	100	0	990	0	8	2707645	0	18585086	6	0	15	0	8.24002e+06	1.03867e+07	5.70534e+06	3.99269e+06	0	9.31817e+06	0	1863291	27.9867	-5.54993	-0.271976	16.5082	-6.4523	-0.02336	0.923889	-0.238401	-0.059329	Established	2007	0	0.189872	0	6.406	6.61
3	5	12	97	Florida	Osceola County	12097	580	557	38	0	33.5262	100	0	990	0	8	870675	0	24709012	5	1	15	0	7.51723e+06	1.0736e+07	7.54275e+06	687978	0	6.58814e+06	0	3267315	28.3972	-5.20222	-0.22207	16.6064	-6.21646	-0.034122	0.93261	-0.224695	-0.053836	Established	2007	0	0	0	7.2585	7.4975
3	5	12	99	Florida	Palm Beach County	12099	15	556	44	0	20.3695	100	0	160	0	8	3901106	0	14978410	2	0	15	0	1.78126e+06	6.50282e+06	1.5991e+06	0	0	5.76622e+06	0	1119944	29.2323	-4.27356	-0.184741	18.1157	-5.02614	-0.114731	0.981988	-0.182348	-0.058699	Established	2007	0	0.312896	0	7.0715	7.129
3	5	12	101	Florida	Pasco County	12101	7	557	46	9	36.9591	100	0	990	0	9	1560683	0	15796438	6	2	15	0	9.87506e+06	1.13974e+07	7.48637e+06	995849	0	8.46593e+06	0	1652294	28.0911	-5.74962	-0.412263	16.4147	-6.65113	0.122806	0.92288	-0.242896	-0.052365	Reported	2007	0	0	0	7.131	7.4215
3	5	12	103	Florida	Pinellas County	12103	556	582	33	0	29.9389	100	0	160	0	8	1959392	3	3539654	4	0	13	0	4.35751e+06	1.17284e+07	648015	0	0	1.12686e+07	0	229705	27.7769	-5.66253	-0.37947	17.9809	-6.30795	-0.004904	0.906278	-0.247181	-0.047485	Established	2007	0	0.430373	0	5.748	5.858
3	5	12	105	Florida	Polk County	12105	228	557	39	0	34.3267	100	0	700	0	9	2430405	0	36023160	5	1	15	0	7.94295e+06	1.07052e+07	7.08975e+06	193535	0	8.3035e+06	0	4176631	28.7101	-5.33845	-0.323014	16.3351	-6.29996	0.067576	0.97715	-0.240903	-0.056534	Established	2007	0	0	0	6.93	7.108
3	5	12	107	Florida	Putnam County	12107	242	38	38	65	39.1307	100	140	700	140	8	1097169	0	17192840	7	1	15	0	9.51298e+06	1.01996e+07	8.49243e+06	2.70981e+06	0	9.53351e+06	0	1719895	27.1502	-6.44456	-0.306774	14.8803	-7.43731	0.113705	0.871518	-0.283759	-0.043176	Established	2007	0	0	0	8.116	8.041
3	5	12	109	Florida	St. Johns County	12109	26	38	44	72	40.4847	100	140	700	140	8	692841	0	14289289	8	2	15	0	9.35628e+06	1.04002e+07	8.16668e+06	2.85267e+06	0	9.46482e+06	0	1160557	26.631	-6.52518	-0.187878	15.3621	-7.47008	0.051966	0.814631	-0.278678	-0.026521	Reported	2007	0	0.623963	0	8.036	8.01
3	5	12	111	Florida	St. Lucie County	12111	580	34	36	0	24.3419	100	0	160	0	7	1090079	0	11458493	5	1	15	0	6.56734e+06	9.09325e+06	7.42388e+06	0	0	5.56975e+06	0	880056	28.6638	-4.5973	-0.172188	17.751	-5.63389	-0.196445	0.914419	-0.194761	-0.058071	Reported	2007	0	0	0	7.343	7.386
3	5	12	113	Florida	Santa Rosa County	12113	512	38	39	65	35.3299	100	140	700	140	7	1125625	0	24356272	8	1	15	0	9.8878e+06	1.02151e+07	9.0361e+06	6.40204e+06	0	9.48522e+06	0	1733677	25.4656	-7.96328	-0.395489	13.7285	-8.81092	0.491763	0.840479	-0.331524	-0.034868	Established	2007	0	0	0	7.634	7.708
3	5	12	115	Florida	Sarasota County	12115	27	581	36	6	30.6862	100	0	160	0	7	1503034	0	9801531	5	1	14	0	8.49508e+06	1.18531e+07	6.08811e+06	0	0	9.4518e+06	0	1276324	28.582	-5.04917	-0.411078	17.1452	-5.96128	0.002748	0.927229	-0.230783	-0.057624	Established	2007	0	0	0	6.633	6.749
3	5	12	117	Florida	Seminole County	12117	293	581	36	22	38.8485	100	0	160	0	8	1039027	1	7085207	6	1	15	0	8.84425e+06	1.02702e+07	5.34419e+06	4.33744e+06	0	9.79783e+06	0	643293	27.7583	-5.7023	-0.234702	16.4362	-6.52985	-0.02358	0.897078	-0.238968	-0.055283	Established	2007	0	0	0	6.7865	6.909
3	5	12	119	Florida	Sumter County	12119	353	557	38	26	40.2158	100	0	980	0	6	566308	0	12907810	7	2	15	0	9.58162e+06	1.09398e+07	9.68744e+06	5.01337e+06	0	7.42095e+06	0	1288837	28.2575	-5.80186	-0.467079	15.3734	-6.93434	0.203293	0.943727	-0.244668	-0.065383	Established	2007	0	0	0	7.552	7.824
3	5	12	121	Florida	Suwannee County	12121	409	38	34	0	40.6814	100	140	400	140	6	734751	0	13776125	6	2	14	0	9.75681e+06	1.00347e+07	8.14982e+06	1.82158e+06	0	6.5067e+06	0	1538570	27.2803	-7.08044	-0.535714	13.5528	-8.32999	0.437734	0.979506	-0.330568	-0.050897	Reported	2007	0	0	0	7.715	7.732
3	5	12	123	Florida	Taylor County	12123	13	38	36	79	35.4946	100	140	160	140	7	816263	0	28210090	10	1	16	0	9.86085e+06	1.04193e+07	1.04411e+07	5.33739e+06	0	9.65331e+06	0	1771314	26.9842	-7.13047	-0.505119	13.5594	-8.38939	0.490124	0.900948	-0.303435	-0.038896	Established	2007	0	0	0	8.518	8.354
3	5	12	125	Florida	Union County	12125	411	38	37	83	40.7462	100	140	160	140	6	169568	0	6136605	9	3	15	0	1.04577e+07	1.08977e+07	1.01451e+07	2.96838e+06	0	1.02377e+07	0	532747	27.1737	-6.71964	-0.398919	13.6349	-8.10444	0.313146	0.918769	-0.300773	-0.048686	Reported	2007	0	0	0	8.254	8.233
3	5	12	127	Florida	Volusia County	12127	242	38	47	47	38.9348	100	140	990	140	9	1820637	0	26979440	8	0	15	0	9.12168e+06	1.01784e+07	7.81031e+06	3.3793e+06	0	9.75247e+06	0	2370189	27.3945	-5.83429	-0.20064	16.0102	-6.86276	-0.047271	0.835362	-0.237616	-0.048154	Established	2007	0	0	0	7.745	7.8675
3	5	12	129	Florida	Wakulla County	12129	24	38	48	84	32.9184	100	140	160	140	8	376209	0	16140804	9	1	15	0	1.02251e+07	1.09246e+07	1.01299e+07	6.42665e+06	0	1.06001e+07	0	1015414	26.52	-7.40571	-0.503942	13.6588	-8.60402	0.477371	0.885873	-0.320153	-0.040224	Established	2007	0	0	0	8.8125	8.879
3	5	12	131	Florida	Walton County	12131	512	38	39	72	34.9669	100	160	800	140	7	828558	0	24998415	8	1	15	0	1.02549e+07	1.07473e+07	1.00657e+07	6.70636e+06	0	9.97612e+06	0	1849564	25.6231	-7.8872	-0.468789	13.4432	-8.88419	0.542993	0.845515	-0.33974	-0.038489	Established	2007	0	2.02462	0	8.06	8.044
3	5	12	133	Florida	Washington County	12133	453	38	34	72	34.4859	100	500	700	600	7	535550	0	15807461	9	3	15	0	1.02922e+07	1.04671e+07	1.05125e+07	5.38664e+06	0	9.78119e+06	0	1203410	26.0565	-7.82818	-0.509585	13.151	-8.90236	0.553442	0.894049	-0.341495	-0.046211	Reported	2007	0	0	0	8.285	8.087
3	5	13	1	Georgia	Appling County	13001	9	38	38	65	41.7687	100	140	700	140	7	551557	0	11131930	7	3	14	0	1.084e+07	1.0111e+07	9.46926e+06	3.07984e+06	0	8.66997e+06	0	1049284	26.3285	-8.04298	-0.452255	12.4342	-9.01196	0.598968	0.983737	-0.426223	-0.006895	Reported	2007	0	0	0	7.76	7.751
3	5	13	3	Georgia	Atkinson County	13003	10	38	36	76	40.0444	100	140	700	140	7	289735	0	7896901	8	2	13	0	1.09552e+07	1.05918e+07	9.86617e+06	2.75398e+06	0	9.19658e+06	0	733648	26.1397	-7.90812	-0.397736	12.8205	-8.85507	0.509306	0.956653	-0.41416	-0.009593	Reported	2007	0	0	0	7.897	7.7285
3	5	13	5	Georgia	Bacon County	13005	254	38	28	56	41.7773	100	140	500	140	6	291267	0	6192016	7	2	14	0	1.09994e+07	1.03531e+07	9.5576e+06	2.70464e+06	0	8.51457e+06	0	598292	26.3245	-7.99706	-0.457694	12.6172	-8.94711	0.599322	0.980111	-0.425049	-0.007444	Reported	2007	0	0	0	7.624	7.5465
3	5	13	7	Georgia	Baker County	13007	17	556	39	30	39.0156	100	160	140	0	6	184029	0	6760686	6	3	14	0	9.61428e+06	9.00876e+06	8.21074e+06	3.1433e+06	0	7.17337e+06	0	613114	26.174	-8.33464	-0.527203	12.6489	-9.09912	0.56928	0.975443	-0.431639	-0.025687	Reported	2007	0	0	0	7.4455	7.3435
3	5	13	9	Georgia	Baldwin County	13009	247	112	38	74	38.9769	100	160	140	160	7	234504	0	7022726	9	3	15	4.01567e+06	1.00557e+07	1.01317e+07	9.54011e+06	6.04348e+06	1.02257e+07	9.71368e+06	0	550210	25.0035	-9.11024	-0.440187	10.9734	-9.71825	0.718521	0.965948	-0.477719	0.008291	Reported	2007	0	0	0	7.926	8.016
3	5	13	11	Georgia	Banks County	13011	91	112	26	79	41.73	100	500	700	500	6	215363	0	6145549	9	4	15	3.76315e+06	1.04797e+07	1.05539e+07	9.93167e+06	6.09721e+06	1.09785e+07	8.892e+06	0	519635	22.7235	-9.57166	-0.467453	9.69816	-9.90639	0.721131	0.840854	-0.422723	0.000542	No records	2007	0	0	0	8.06	7.913
3	5	13	13	Georgia	Barrow County	13013	91	557	23	24	39.3173	100	400	700	500	6	274694	0	3690244	8	3	13	4.1258e+06	1.08592e+07	1.11796e+07	8.33252e+06	3.97195e+06	1.08655e+07	7.66122e+06	0	418153	23.0028	-9.58908	-0.441101	10.1658	-9.81612	0.689325	0.863046	-0.440026	0.006498	No records	2007	0	0	0	7.287	7.184
3	5	13	15	Georgia	Bartow County	13015	75	87	39	66	40.4585	100	160	700	0	7	532950	0	11885045	9	2	15	3.37394e+06	9.29354e+06	9.80956e+06	8.05594e+06	4.81514e+06	0	8.64269e+06	0	886428	22.7074	-9.85049	-0.470621	9.66805	-10.1148	0.725027	0.834043	-0.453546	0.005223	No records	2007	0	0	0	7.84	7.7195
3	5	13	17	Georgia	Ben Hill County	13017	9	38	36	59	39.8541	100	160	700	0	7	235786	0	5478359	7	2	14	0	1.05828e+07	1.01272e+07	9.29934e+06	2.93628e+06	0	8.50025e+06	0	521939	25.7106	-8.35989	-0.409479	12.6413	-9.17652	0.525951	0.976674	-0.460008	-0.004243	No records	2007	0	0	0	7.858	8.128
3	5	13	19	Georgia	Berrien County	13019	9	38	38	63	40.7352	100	140	700	140	7	278602	0	10607387	8	2	15	0	1.06257e+07	9.81016e+06	9.52125e+06	2.86799e+06	0	8.09318e+06	0	828140	25.8474	-8.04206	-0.408135	13.092	-8.87562	0.435448	0.936663	-0.407802	-0.017143	No records	2007	0	0	0	7.502	7.445
3	5	13	21	Georgia	Bibb County	13021	525	581	41	56	37.7841	100	160	140	160	7	626376	1	6013510	8	2	15	3.86834e+06	9.56236e+06	1.03808e+07	6.28956e+06	5.66488e+06	3.72254e+06	9.90598e+06	0	522435	24.9765	-9.01701	-0.442669	11.4831	-9.72685	0.683659	0.968955	-0.479676	0.006987	Reported	2007	0	0	0	7.3165	7.312
3	5	13	23	Georgia	Bleckley County	13023	9	556	35	38	40.2259	100	140	700	0	7	130303	0	4571352	7	3	14	3.28769e+06	1.00339e+07	9.83541e+06	8.64796e+06	3.13234e+06	0	7.55119e+06	0	426935	25.4475	-8.88659	-0.422156	11.7972	-9.56785	0.592646	0.988063	-0.491971	0.004883	Established	2007	0	0	0	7.489	7.599
3	5	13	25	Georgia	Brantley County	13025	27	38	38	83	36.0025	100	140	500	140	6	436192	0	11602776	9	3	14	0	1.10116e+07	1.09988e+07	1.07202e+07	3.42394e+06	0	1.07853e+07	0	970744	26.4359	-7.50353	-0.3509	13.0048	-8.726	0.462644	0.918726	-0.348046	-0.002104	Established	2007	0	0	0	8.448	8.3385
3	5	13	27	Georgia	Brooks County	13027	37	556	34	46	40.354	100	140	500	0	6	365937	0	10893320	7	3	14	0	1.03307e+07	9.59267e+06	8.97329e+06	3.20052e+06	0	7.8556e+06	0	859573	26.3727	-7.88147	-0.484192	13.1073	-8.63998	0.464341	0.959804	-0.373012	-0.040249	Reported	2007	0	0	0	7.5385	7.517
3	5	13	29	Georgia	Bryan County	13029	388	38	48	82	36.587	100	160	700	160	7	320176	0	11193783	9	1	15	0	9.61275e+06	1.06597e+07	9.45077e+06	4.40924e+06	0	1.10403e+07	0	835194	25.415	-7.85866	-0.226285	13.2713	-9.10104	0.42242	0.896941	-0.373663	0.011014	Reported	2007	0	0	0	8.576	8.367
3	5	13	31	Georgia	Bulloch County	13031	404	556	40	35	41.7347	100	160	700	160	7	671006	0	14620735	7	2	14	2842.95	1.02305e+07	9.39455e+06	8.78155e+06	3.6054e+06	0	7.63439e+06	0	1239782	25.5665	-8.30275	-0.34682	12.3497	-9.22724	0.562909	0.955099	-0.409548	0.002319	Established	2007	0	0	0	7.135	7.051
3	5	13	33	Georgia	Burke County	13033	562	556	40	47	40.5497	100	160	700	160	7	541025	0	17516508	7	2	14	4.9349e+06	1.00899e+07	9.76296e+06	9.10514e+06	3.54256e+06	0	8.31325e+06	0	1639670	25.0781	-8.71874	-0.430975	11.1198	-9.77781	0.716912	0.948047	-0.435009	0.001442	Established	2007	0	0	0	7.508	7.462
3	5	13	35	Georgia	Butts County	13035	563	38	24	76	38.4758	100	160	180	160	7	152535	0	5030004	10	3	14	3.58778e+06	1.01516e+07	1.02291e+07	1.01193e+07	4.20788e+06	1.03265e+07	9.15252e+06	0	384307	24.0276	-9.21425	-0.416178	10.7893	-9.88618	0.692205	0.905968	-0.453226	0.009444	No records	2007	0	0	0	7.8105	7.7195
3	5	13	37	Georgia	Calhoun County	13037	120	556	31	41	39.4535	100	160	140	0	6	128950	0	6317302	7	2	15	0	1.01381e+07	8.94906e+06	8.99948e+06	3.54111e+06	0	7.18481e+06	0	449166	25.8814	-8.41551	-0.508668	12.4402	-9.27737	0.582273	0.967398	-0.436493	-0.025907	Reported	2007	0	0	0	7.0115	6.925
3	5	13	39	Georgia	Camden County	13039	16	38	45	83	41.4415	100	160	700	140	7	604438	0	15411727	9	1	15	0	8.30518e+06	1.06297e+07	8.21524e+06	3.83342e+06	0	1.12886e+07	0	1015285	25.995	-7.22682	-0.226101	14.1533	-8.53789	0.218991	0.844939	-0.320995	0.003132	Reported	2007	0	0	0	8.5715	8.5035
3	5	13	43	Georgia	Candler County	13043	239	556	25	28	41.8691	100	160	500	0	6	228793	0	5041185	6	2	14	0	1.0139e+07	9.79113e+06	8.74207e+06	3.4357e+06	0	7.69541e+06	0	505041	25.7046	-8.43276	-0.393902	12.0993	-9.21884	0.623534	0.972972	-0.43201	0.001337	Established	2007	0	0	0	7.094	7.2245
3	5	13	45	Georgia	Carroll County	13045	34	557	25	58	39.1761	100	500	700	500	6	600640	0	12643428	9	3	14	4.50904e+06	1.07039e+07	1.08246e+07	9.49823e+06	4.28753e+06	0	8.37576e+06	0	1177027	23.1843	-9.39669	-0.4766	9.68341	-9.84295	0.760584	0.846992	-0.428339	-0.003008	No records	2007	0	0	0	8.019	7.831
3	5	13	47	Georgia	Catoosa County	13047	552	87	21	45	41.7606	100	0	600	0	5	266515	0	3902323	8	3	15	3.7918e+06	9.8954e+06	1.04124e+07	7.38649e+06	5.04966e+06	4.59428e+06	8.10273e+06	0	353256	22.1638	-10.4342	-0.54484	9.12108	-10.3743	0.769495	0.803586	-0.486547	0.004217	No records	2007	0	0	0	7.239	7.0505
3	5	13	49	Georgia	Charlton County	13049	26	38	40	87	32.1023	100	140	700	140	7	468152	0	25345709	12	3	17	0	7.14247e+06	7.20943e+06	1.11722e+07	1.78112e+06	0	1.11428e+07	0	1050533	26.7501	-7.36043	-0.340496	13.1238	-8.4021	0.375888	0.926361	-0.338467	-0.021646	Established	2007	0	0	0	8.517	8.303
3	5	13	51	Georgia	Chatham County	13051	261	447	48	0	40.6317	100	140	700	0	7	836482	0	8313584	6	1	14	0	6.09589e+06	1.05532e+07	3.58496e+06	2.84998e+06	0	1.06472e+07	0	538690	25.2055	-7.69317	-0.236995	13.7984	-9.19691	0.328113	0.869749	-0.364967	0.007768	Established	2007	0	0	0	7.1335	6.9765
3	5	13	53	Georgia	Chattahoochee County	13053	217	36	36	75	31.8041	100	160	140	160	6	291763	0	6083681	9	2	14	0	1.1062e+07	1.13524e+07	1.01928e+07	6.13424e+06	0	1.11853e+07	0	624948	24.9719	-8.85691	-0.453942	11.6455	-9.61958	0.633803	0.953657	-0.464794	-0.003188	Reported	2007	0	0	0	7.9515	7.896
3	5	13	55	Georgia	Chattooga County	13055	524	87	23	87	41.0671	100	500	700	500	6	184700	0	8700757	10	3	15	3.31956e+06	9.3025e+06	9.4761e+06	9.64958e+06	6.68913e+06	0	9.07295e+06	0	549020	22.523	-10.1235	-0.519562	9.03374	-10.2311	0.765732	0.807842	-0.465471	0.00101	No records	2007	0	0	0	8.0325	8.005
3	5	13	57	Georgia	Cherokee County	13057	34	581	34	80	35.1235	100	500	800	500	7	618335	0	11946546	10	3	15	3.5413e+06	9.5446e+06	9.63413e+06	8.51868e+06	6.09351e+06	2.03888e+06	9.83543e+06	0	839772	22.2868	-9.72454	-0.478238	9.67191	-10.0205	0.669349	0.814735	-0.42935	-0.000145	No records	2007	0	0	1	7.84	7.7315
3	5	13	59	Georgia	Clarke County	13059	91	112	26	56	37.5925	100	400	700	500	6	353501	1	2847052	8	2	14	3.58951e+06	1.05193e+07	1.09745e+07	5.71557e+06	4.48638e+06	1.06817e+07	9.78815e+06	0	284725	23.3514	-9.56479	-0.441898	10.5288	-9.88947	0.686516	0.893484	-0.457941	0.009514	Reported	2007	0	0	0	7.258	7.1325
3	5	13	61	Georgia	Clay County	13061	17	38	40	59	39.9433	100	160	140	0	6	108415	0	4698132	7	1	14	0	9.60719e+06	8.86407e+06	8.75452e+06	2.50092e+06	0	7.63886e+06	0	372984	25.5709	-8.53685	-0.506687	12.3299	-9.26926	0.565938	0.96075	-0.440078	-0.024736	No records	2007	0	0	0	7.182	7.197
3	5	13	63	Georgia	Clayton County	13063	558	582	20	40	35.122	100	0	700	0	6	682349	1	2975826	7	2	14	3.23139e+06	9.41069e+06	1.1053e+07	2.25624e+06	2.45522e+06	10719.2	1.04147e+07	0	312047	23.2511	-9.42778	-0.446181	10.8832	-9.94609	0.619931	0.887231	-0.455039	0.005443	No records	2007	0	0	0	6.5235	6.3925
3	5	13	65	Georgia	Clinch County	13065	12	38	35	89	32.1166	100	140	500	140	6	621331	0	23358157	10	1	17	0	9.93136e+06	1.00556e+07	1.09233e+07	3.57646e+06	0	1.07164e+07	0	1518663	26.4735	-7.5854	-0.37383	12.8498	-8.59932	0.472895	0.940773	-0.367736	-0.024683	Established	2007	0	0	0	8.4535	8.3745
3	5	13	67	Georgia	Cobb County	13067	563	581	27	49	32.8506	100	0	140	0	7	1569253	1	7260343	7	3	14	3.57804e+06	1.02659e+07	1.11403e+07	1.73653e+06	2.66469e+06	0	1.05556e+07	0	836420	22.8123	-9.67941	-0.456773	10.285	-10.0075	0.635176	0.862644	-0.456042	0.005125	No records	2007	0	0.309237	0	6.8505	6.6795
3	5	13	69	Georgia	Coffee County	13069	9	38	42	55	41.2404	100	140	700	140	7	438445	0	12848226	7	2	14	0	1.06459e+07	1.00135e+07	9.61156e+06	3.07264e+06	0	8.04078e+06	0	1211032	26.1479	-8.11445	-0.440805	12.6313	-9.04312	0.555955	0.982347	-0.443805	-0.007887	Reported	2007	0	0	0	7.5325	7.5425
3	5	13	71	Georgia	Colquitt County	13071	9	556	30	0	40.0662	100	140	500	0	6	534776	0	11775666	7	2	14	0	1.03711e+07	9.14564e+06	8.47106e+06	2.42301e+06	0	6.53092e+06	0	902015	26.0124	-8.19565	-0.46227	12.9352	-8.845	0.461481	0.955782	-0.410591	-0.023761	No records	2007	0	0	0	6.985	7.0675
3	5	13	73	Georgia	Columbia County	13073	525	38	41	71	38.3185	100	160	700	160	7	418777	0	7890236	9	2	15	3.41376e+06	9.53869e+06	9.78398e+06	8.6635e+06	4.14238e+06	3.07266e+06	9.6301e+06	0	602374	24.354	-9.28291	-0.472485	10.3996	-9.96053	0.758997	0.917973	-0.46185	0.007212	Reported	2007	0	0	0	7.9695	7.8205
3	5	13	75	Georgia	Cook County	13075	104	556	31	0	40.2043	100	0	500	0	6	216559	0	4945322	7	3	14	0	1.03548e+07	9.42788e+06	8.14669e+06	2.79844e+06	0	6.79479e+06	0	388415	25.9673	-8.07936	-0.428167	13.2091	-8.82798	0.4285	0.946653	-0.405576	-0.021924	Reported	2007	0	0	0	7.0395	6.9005
3	5	13	77	Georgia	Coweta County	13077	34	38	25	77	37.6377	100	160	700	160	6	506633	0	11986604	10	3	15	3.83894e+06	1.01189e+07	1.02571e+07	9.38813e+06	4.43257e+06	0	9.28545e+06	0	913088	23.6356	-9.27116	-0.459612	10.3183	-9.86701	0.726103	0.879711	-0.439994	0.001275	No records	2007	0	0	0	7.709	7.635
3	5	13	79	Georgia	Crawford County	13079	220	38	44	72	36.12	100	160	140	160	7	85785	0	8746988	10	3	15	3.82286e+06	1.00257e+07	1.0084e+07	1.05067e+07	5.77117e+06	0	1.00201e+07	0	625522	24.9329	-8.96344	-0.445871	11.3048	-9.68238	0.654254	0.955517	-0.467217	0.002342	No records	2007	0	7.76699	0	7.997	7.953
3	5	13	81	Georgia	Crisp County	13081	17	556	39	0	37.1284	100	0	500	0	6	277613	0	5534430	6	2	14	0	9.9767e+06	8.62864e+06	7.5685e+06	1.92092e+06	0	5.80675e+06	0	417167	25.5679	-8.69872	-0.441693	12.4517	-9.33094	0.505935	0.991517	-0.483369	-0.006768	Reported	2007	0	0	0	6.4975	6.8385
3	5	13	83	Georgia	Dade County	13083	552	87	22	89	39.7224	100	500	600	500	5	134230	0	5126309	11	3	15	2.85534e+06	8.27905e+06	8.36474e+06	9.70667e+06	7.86804e+06	1.98394e+06	9.40156e+06	0	262565	21.3728	-10.2429	-0.509092	8.55654	-10.2365	0.65467	0.741847	-0.439927	-0.006862	No records	2007	0	0	0	7.997	7.973
3	5	13	85	Georgia	Dawson County	13085	558	112	31	88	32.787	100	500	100	500	6	157038	0	6700348	12	4	16	2.49329e+06	7.76226e+06	7.78574e+06	1.01114e+07	8.12274e+06	9.63246e+06	1.02851e+07	0	281581	21.3557	-9.5405	-0.535928	8.70499	-9.83137	0.70836	0.745644	-0.370789	-0.014661	No records	2007	0	0	1	8.29	8.143
3	5	13	87	Georgia	Decatur County	13087	255	556	42	48	40.2222	100	160	160	0	6	536356	0	13265570	7	2	14	0	9.32272e+06	8.81781e+06	8.00286e+06	2.78905e+06	0	7.60701e+06	0	996122	26.3687	-8.00112	-0.5546	12.8751	-8.84203	0.560884	0.968913	-0.383088	-0.043474	Reported	2007	0	0	0	6.5985	6.4885
3	5	13	89	Georgia	DeKalb County	13089	563	581	24	50	32.8328	100	0	600	0	6	1388946	2	5562739	7	3	14	3.30889e+06	9.99026e+06	1.11997e+07	1.5427e+06	2.43861e+06	7.03375e+06	1.08516e+07	0	632730	23.0704	-9.54285	-0.466314	10.7094	-9.97412	0.620579	0.885243	-0.457892	0.004734	No records	2007	0	0.149477	0	6.575	6.447
3	5	13	91	Georgia	Dodge County	13091	239	38	34	69	39.3461	100	160	700	160	7	297996	0	11194702	7	3	15	295621	1.0621e+07	1.04218e+07	9.85497e+06	3.42521e+06	0	8.93495e+06	0	1103713	25.7156	-8.73077	-0.432576	12.0654	-9.40083	0.59971	0.992235	-0.488222	0.002506	No records	2007	0	0	0	7.573	7.682
3	5	13	93	Georgia	Dooly County	13093	17	556	47	0	38.5472	100	0	700	0	7	275729	0	7949057	6	3	14	0	9.34302e+06	8.02755e+06	7.27876e+06	2.39813e+06	0	5.65054e+06	0	500310	25.4877	-8.86742	-0.438402	12.1397	-9.50581	0.541302	0.993607	-0.496077	-0.000387	No records	2007	0	0	0	6.6935	6.877
3	5	13	95	Georgia	Dougherty County	13095	17	230	39	52	37.3272	100	160	500	0	6	579254	0	7136451	7	2	15	0	9.42019e+06	1.035e+07	7.95803e+06	3.73232e+06	0	9.69992e+06	0	682111	25.8605	-8.40644	-0.498442	12.7242	-9.2121	0.532688	0.971637	-0.439671	-0.025828	Established	2007	0	0	0	7.785	7.757
3	5	13	97	Georgia	Douglas County	13097	84	112	27	73	34.9184	100	500	600	500	6	396471	0	5264715	9	3	14	4.22166e+06	1.04409e+07	1.05924e+07	7.6531e+06	5.25309e+06	0	1.00766e+07	0	435811	22.9786	-9.48582	-0.461641	10.1075	-9.91676	0.686102	0.853038	-0.438031	0.001259	No records	2007	0	0	0	7.489	7.271
3	5	13	99	Georgia	Early County	13099	239	556	39	36	40.0213	100	140	400	0	6	360353	0	11174889	7	2	14	0	1.02064e+07	9.04829e+06	8.79057e+06	3.03266e+06	0	7.08866e+06	0	829632	26.0244	-8.43405	-0.506048	12.4787	-9.0609	0.543829	0.96731	-0.429819	-0.028404	No records	2007	0	0	0	7.3625	7.236
3	5	13	101	Georgia	Echols County	13101	104	38	33	87	32.6309	100	140	160	140	6	190919	0	11632520	10	3	15	0	1.07829e+07	1.06896e+07	1.11414e+07	4.38599e+06	0	1.01092e+07	0	834359	26.5254	-7.49578	-0.399086	12.981	-8.52727	0.47031	0.936075	-0.349164	-0.03622	Reported	2007	0	0	0	8.615	8.733
3	5	13	103	Georgia	Effingham County	13103	241	38	36	80	37.0095	100	160	700	160	7	300082	0	12640600	9	3	15	0	1.04828e+07	1.02325e+07	1.0272e+07	4.86433e+06	0	1.01284e+07	0	952020	25.346	-8.11489	-0.279414	12.6419	-9.22317	0.523462	0.913012	-0.376484	0.00626	Established	2007	0	0	0	8.1275	8.0745
3	5	13	105	Georgia	Elbert County	13105	561	112	24	62	40.9726	100	160	700	160	6	222908	0	9619190	9	3	14	3.29478e+06	9.76353e+06	9.91423e+06	9.53905e+06	4.18724e+06	1.02523e+07	8.62546e+06	0	755831	23.5717	-9.58647	-0.493754	10.0177	-10.0559	0.784531	0.892934	-0.460797	0.007088	No records	2007	0	0	1	7.875	7.718
3	5	13	107	Georgia	Emanuel County	13107	217	38	34	63	40.642	100	160	700	160	7	435141	0	14314084	7	3	14	2.30961e+06	1.04065e+07	1.05386e+07	9.50652e+06	3.51071e+06	0	9.16817e+06	0	1589465	25.5412	-8.57303	-0.416384	11.7298	-9.40882	0.666133	0.971288	-0.444832	0.001699	Established	2007	0	0	0	7.904	7.954
3	5	13	109	Georgia	Evans County	13109	409	38	29	69	41.558	100	160	500	600	6	337168	1	4086319	7	3	14	0	1.05507e+07	1.03248e+07	8.93337e+06	3.58197e+06	0	8.65644e+06	0	400537	25.7773	-8.1996	-0.329552	12.5633	-9.10376	0.532477	0.961181	-0.41287	0.004653	Established	2007	0	0	0	7.6355	7.7075
3	5	13	111	Georgia	Fannin County	13111	558	84	27	89	27.3577	100	500	800	500	6	241491	0	12983410	12	3	16	1.95679e+06	6.65632e+06	6.645e+06	1.0516e+07	9.31282e+06	7.32597e+06	1.05013e+07	0	384748	20.4002	-9.66029	-0.564265	7.20064	-9.73861	0.715004	0.675511	-0.337402	-0.026769	No records	2007	0	0	1	8.17	8.221
3	5	13	113	Georgia	Fayette County	13113	563	38	23	57	36.685	100	160	700	160	6	422465	1	4927530	9	3	14	4.34232e+06	1.06585e+07	1.0793e+07	7.31094e+06	3.89922e+06	0	8.99615e+06	0	464204	23.4029	-9.31268	-0.436435	10.6519	-9.9045	0.662269	0.878318	-0.442993	0.004506	No records	2007	0	0.980767	0	7.061	7.059
3	5	13	115	Georgia	Floyd County	13115	552	87	21	73	41.5603	100	160	600	500	6	532282	0	13523029	9	3	16	3.66478e+06	9.51532e+06	9.84565e+06	8.75566e+06	5.80586e+06	0	8.9169e+06	0	977314	22.9324	-9.95923	-0.529811	9.4783	-10.1935	0.801935	0.838737	-0.46815	0.001976	No records	2007	0	0	0	7.872	7.678
3	5	13	117	Georgia	Forsyth County	13117	34	112	30	52	39.479	100	160	700	0	6	487419	1	5845861	8	2	14	4.20409e+06	9.9258e+06	1.0108e+07	6.7096e+06	4.63361e+06	9.67917e+06	8.40906e+06	0	558178	22.2742	-9.58416	-0.525672	9.7009	-9.94877	0.695581	0.816072	-0.41572	-0.005556	Reported	2007	0	1.45303	1	7.304	7.271
3	5	13	119	Georgia	Franklin County	13119	561	557	23	22	41.1827	100	500	700	500	6	329890	0	6232736	8	3	14	3.88667e+06	1.07637e+07	1.09972e+07	9.06655e+06	4.50427e+06	1.08958e+07	7.58647e+06	0	669294	22.9855	-9.60887	-0.446093	9.94285	-9.96073	0.698842	0.865626	-0.439463	0.003983	No records	2007	0	0	1	7.931	7.836
3	5	13	121	Georgia	Fulton County	13121	84	581	25	58	34.8225	100	160	600	0	6	2100798	1	12070567	8	1	15	3.40083e+06	9.56482e+06	1.08631e+07	3.55994e+06	3.55791e+06	2.23881e+06	1.05404e+07	0	1134649	22.9968	-9.54502	-0.474991	10.4967	-9.98267	0.645797	0.873254	-0.452372	0.002921	No records	2007	0	0.122139	0	6.9305	6.7795
3	5	13	123	Georgia	Gilmer County	13123	561	84	27	88	26.9703	100	500	800	500	6	256843	0	14385881	12	4	16	1.89755e+06	6.50481e+06	6.4991e+06	1.03888e+07	9.22188e+06	5.29781e+06	1.05491e+07	0	430614	20.7385	-9.7157	-0.52838	7.93156	-9.80602	0.685883	0.702828	-0.359665	-0.01897	No records	2007	0	0	1	8.505	8.497
3	5	13	125	Georgia	Glascock County	13125	558	104	40	72	37.2404	100	160	700	160	7	72154	0	3619985	9	3	14	5.71211e+06	1.07744e+07	1.06194e+07	1.04717e+07	6.15158e+06	8.13771e+06	9.62123e+06	0	319308	24.3989	-9.01162	-0.453578	10.8781	-9.83707	0.712978	0.913667	-0.446776	0.004444	No records	2007	0	0	0	8.215	8.1015
3	5	13	127	Georgia	Glynn County	13127	261	447	46	59	42.5535	100	160	700	0	7	496743	0	9277595	8	1	15	0	7.45995e+06	1.06455e+07	6.49645e+06	3.47443e+06	0	1.11048e+07	0	630926	25.6536	-7.37075	-0.183967	14.1834	-8.82446	0.237187	0.8437	-0.341109	0.01625	Established	2007	0	0	0	7.902	7.867
3	5	13	129	Georgia	Gordon County	13129	558	557	28	57	41.6638	100	160	700	0	6	374451	0	8928187	8	3	16	3.48629e+06	9.28153e+06	9.69543e+06	7.93028e+06	4.64179e+06	0	7.75874e+06	0	695820	22.6507	-10.0848	-0.492072	9.3884	-10.2362	0.749369	0.827848	-0.469457	0.006022	No records	2007	0	0	0	7.833	7.6575
3	5	13	131	Georgia	Grady County	13131	37	556	35	49	39.6588	100	160	500	0	6	588227	0	10065677	7	3	14	0	1.04951e+07	9.67853e+06	8.95401e+06	3.09567e+06	0	7.79068e+06	0	822240	26.2822	-7.95151	-0.521519	12.8451	-8.80648	0.53667	0.959237	-0.373667	-0.041011	Established	2007	0	0	0	7.312	7.099
3	5	13	133	Georgia	Greene County	13133	91	38	25	80	38.4939	100	160	700	160	6	208973	0	11426845	11	3	15	2.68262e+06	8.98873e+06	9.06248e+06	1.00094e+07	4.48849e+06	9.95128e+06	9.69488e+06	0	667771	23.9332	-9.31096	-0.425612	10.6838	-9.87293	0.687834	0.911087	-0.457081	0.008973	No records	2007	0	0	0	8.4275	8.3125
3	5	13	135	Georgia	Gwinnett County	13135	525	582	26	41	34.986	100	160	700	500	6	1763775	1	9339414	7	3	14	3.72612e+06	1.02602e+07	1.11058e+07	3.07598e+06	2.91416e+06	1.03199e+07	1.00805e+07	0	1044633	22.8305	-9.55856	-0.483791	10.2672	-9.93069	0.651212	0.861325	-0.440853	0.001513	No records	2007	0	0	0	6.465	6.284
3	5	13	137	Georgia	Habersham County	13137	91	112	35	84	39.1432	100	500	600	500	8	322000	0	7796829	10	4	15	3.17525e+06	9.32078e+06	9.40643e+06	9.54342e+06	6.884e+06	9.99817e+06	9.42605e+06	0	518832	21.5064	-9.32207	-0.497952	8.42108	-9.82775	0.714134	0.751672	-0.353429	-0.017184	No records	2007	0	0	0	8.166	7.984
3	5	13	139	Georgia	Hall County	13139	561	112	27	62	40.4337	100	160	700	500	6	725392	0	10435639	8	2	14	4.05191e+06	9.87303e+06	1.00466e+07	7.44038e+06	5.04e+06	9.98026e+06	8.44133e+06	0	936894	22.2139	-9.51951	-0.510728	9.54935	-9.87492	0.733709	0.807065	-0.402114	-0.004929	No records	2007	0	0	1	7.37	7.126
3	5	13	141	Georgia	Hancock County	13141	561	38	40	83	37.1833	100	160	140	160	7	235397	0	13679563	11	3	15	3.22585e+06	9.61185e+06	9.64875e+06	1.07169e+07	5.29113e+06	1.0559e+07	1.05788e+07	0	827564	24.3958	-9.10424	-0.428175	10.784	-9.81296	0.709079	0.921663	-0.454388	0.007771	Reported	2007	0	0	0	8.17	8.052
3	5	13	143	Georgia	Haralson County	13143	556	112	25	79	37.2357	100	500	700	500	7	273320	0	7795104	10	4	15	3.88429e+06	1.01448e+07	1.0167e+07	1.02224e+07	4.99008e+06	0	9.60195e+06	0	567216	22.7781	-9.52754	-0.48965	9.37769	-9.86431	0.781183	0.820917	-0.42268	-0.0046	No records	2007	0	0	0	8.025	8.182
3	5	13	145	Georgia	Harris County	13145	563	112	26	81	35.3274	100	160	700	160	6	325281	0	13805497	11	3	15	1.75333e+06	9.19118e+06	9.23338e+06	1.03556e+07	5.1602e+06	0	1.00653e+07	0	774546	24.309	-8.99476	-0.42549	10.9001	-9.6911	0.67845	0.91064	-0.444925	0.000113	No records	2007	0	0	0	8.2	8.205
3	5	13	147	Georgia	Hart County	13147	563	557	23	0	39.4536	100	0	700	0	6	343987	0	5579082	7	2	14	3.63852e+06	9.71963e+06	1.01337e+07	8.20121e+06	3.48676e+06	9.99784e+06	6.46559e+06	0	602475	23.0468	-9.56889	-0.445757	9.98772	-10.0313	0.707996	0.872784	-0.443083	0.005195	No records	2007	0	0	1	7.553	7.422
3	5	13	149	Georgia	Heard County	13149	563	38	24	80	37.3707	100	160	700	160	6	134873	0	8503442	10	3	15	3.45174e+06	9.57373e+06	9.63142e+06	1.05867e+07	4.28207e+06	0	9.69362e+06	0	551242	23.9044	-9.30584	-0.476508	9.9752	-9.79403	0.760952	0.884116	-0.443938	-0.001757	No records	2007	0	0	0	8.009	8.123
3	5	13	151	Georgia	Henry County	13151	563	557	24	49	38.106	100	160	700	500	6	565645	0	7834766	8	3	14	4.15295e+06	1.07042e+07	1.09792e+07	8.0918e+06	3.66351e+06	7.18809e+06	8.7053e+06	0	784252	23.4771	-9.34135	-0.429866	10.8025	-9.92364	0.646722	0.886843	-0.449667	0.006782	No records	2007	0	0	0	7.2235	7.0335
3	5	13	153	Georgia	Houston County	13153	12	38	37	55	39.0989	100	160	700	0	7	786448	1	8424868	7	2	15	1.04429e+06	9.76452e+06	1.01909e+07	7.66081e+06	3.6323e+06	31979.8	8.89653e+06	0	752611	25.2059	-8.88822	-0.430859	11.9064	-9.63683	0.604343	0.978237	-0.485463	0.003796	Established	2007	0	0	0	7.146	7.294
3	5	13	155	Georgia	Irwin County	13155	14	556	32	0	40.0712	100	0	500	0	6	185763	0	7203445	6	3	14	0	1.01924e+07	8.92635e+06	8.64823e+06	2.9123e+06	0	6.39274e+06	0	600530	25.6473	-8.28604	-0.415556	12.8616	-9.1245	0.461574	0.962819	-0.447207	-0.009782	Established	2007	0	0	0	6.555	6.7255
3	5	13	157	Georgia	Jackson County	13157	525	112	24	53	41.477	100	500	700	500	6	394863	0	8347634	8	3	14	3.85132e+06	1.07293e+07	1.09324e+07	9.25402e+06	5.0582e+06	1.09962e+07	8.04505e+06	0	826836	23.0138	-9.60407	-0.443616	10.0814	-9.87413	0.711911	0.863602	-0.440443	0.006944	No records	2007	0	0	0	7.729	7.607
3	5	13	159	Georgia	Jasper County	13159	525	112	23	82	38.0642	100	160	600	160	6	179600	0	10764089	11	3	15	2.54538e+06	9.12868e+06	9.2264e+06	1.04615e+07	6.0798e+06	1.02905e+07	9.95652e+06	0	619364	24.0876	-9.27724	-0.41489	10.8093	-9.79296	0.702981	0.910772	-0.457619	0.010322	Established	2007	0	0	0	8.032	8.115
3	5	13	161	Georgia	Jeff Davis County	13161	580	38	38	65	40.9736	100	140	700	140	7	282691	0	7313714	7	3	14	0	1.07369e+07	1.01681e+07	9.71502e+06	3.02104e+06	0	8.73169e+06	0	689355	26.1984	-8.14241	-0.48172	12.3214	-9.15315	0.639518	0.989196	-0.444308	-0.008855	Reported	2007	0	0	0	7.595	7.764
3	5	13	163	Georgia	Jefferson County	13163	239	38	37	52	40.4281	100	160	140	160	7	353833	0	11751129	7	2	14	4.4921e+06	1.00812e+07	9.92824e+06	8.98658e+06	3.15619e+06	51766.4	8.32368e+06	0	1040432	24.8942	-8.8415	-0.45167	11.1832	-9.74934	0.701048	0.944121	-0.449692	0.002379	Established	2007	0	0	0	7.63	7.595
3	5	13	165	Georgia	Jenkins County	13165	217	38	35	66	42.03	100	160	140	160	7	211327	0	7686525	7	3	14	4.33346e+06	1.02398e+07	9.9022e+06	9.506e+06	3.94845e+06	0	8.4909e+06	0	712299	25.3845	-8.56818	-0.371798	11.513	-9.54483	0.666667	0.957429	-0.428931	0.003597	Established	2007	0	0	0	7.302	7.536
3	5	13	167	Georgia	Johnson County	13167	239	38	36	72	39.6154	100	160	700	160	7	164056	0	6919153	8	3	14	5.33707e+06	1.08791e+07	1.07708e+07	1.00538e+07	3.24535e+06	0	8.9697e+06	0	709183	25.4363	-8.74739	-0.455214	11.4569	-9.5785	0.698478	0.973884	-0.464067	0.002286	Established	2007	0	0	0	7.967	8.02
3	5	13	169	Georgia	Jones County	13169	91	112	37	82	35.8981	100	160	180	160	8	269299	0	11507341	11	3	15	3.17663e+06	9.23661e+06	9.26968e+06	1.06036e+07	6.51428e+06	1.01528e+07	1.04252e+07	0	668282	24.6752	-9.09797	-0.434316	11.023	-9.70578	0.706406	0.94291	-0.465454	0.007645	Reported	2007	0	3.67796	0	8.374	8.355
3	5	13	171	Georgia	Lamar County	13171	563	557	21	66	39.947	100	160	700	160	6	136662	0	4785768	9	3	14	3.76023e+06	1.02583e+07	1.04863e+07	9.87039e+06	4.35742e+06	2.61939e+06	8.4912e+06	0	405197	24.1533	-9.03308	-0.409241	10.6509	-9.82255	0.678343	0.904148	-0.439143	0.004833	No records	2007	0	0	0	7.906	7.839
3	5	13	173	Georgia	Lanier County	13173	9	38	33	79	38.2785	100	140	700	140	7	146505	0	4710845	8	3	14	0	1.05534e+07	1.05228e+07	9.26373e+06	2.81314e+06	0	9.32707e+06	0	409933	26.0646	-7.79692	-0.385784	13.1374	-8.71352	0.452704	0.934257	-0.383154	-0.022843	No records	2007	0	0	0	7.2835	7.3415
3	5	13	175	Georgia	Laurens County	13175	239	38	40	75	39.3495	100	160	700	160	7	561459	0	18882559	8	2	15	2.38533e+06	1.05414e+07	1.04644e+07	9.76133e+06	3.6663e+06	0	9.14255e+06	0	1789521	25.781	-8.80791	-0.471964	11.5737	-9.49737	0.680803	0.995427	-0.485885	0.002241	Established	2007	0	0	0	7.72	7.772
3	5	13	177	Georgia	Lee County	13177	12	556	38	18	38.2014	100	140	140	0	6	157845	0	7484323	6	2	14	0	9.862e+06	9.30763e+06	8.29015e+06	2.95381e+06	0	7.18645e+06	0	631911	25.6532	-8.56576	-0.486861	12.5806	-9.35215	0.549639	0.978954	-0.458456	-0.022116	No records	2007	0	0	0	7.392	7.397
3	5	13	179	Georgia	Liberty County	13179	36	38	46	80	38.6179	100	160	700	140	7	336074	0	12714658	9	0	14	0	8.9308e+06	1.07019e+07	8.65014e+06	4.35556e+06	0	1.11287e+07	0	915687	25.5361	-7.73238	-0.199582	13.4847	-9.02933	0.38083	0.894322	-0.373098	0.013837	Established	2007	0	0	0	8.365	8.2465
3	5	13	181	Georgia	Lincoln County	13181	563	38	22	52	39.9449	100	160	700	160	6	108918	0	6431943	9	2	14	2.95431e+06	8.76309e+06	8.86505e+06	8.78214e+06	3.10303e+06	9.01327e+06	8.3203e+06	0	449176	24.0677	-9.50323	-0.490897	10.2155	-10.0029	0.779265	0.909757	-0.469957	0.008571	No records	2007	0	0	0	7.552	7.48
3	5	13	183	Georgia	Long County	13183	27	38	39	82	34.6155	100	140	700	140	7	319444	0	10695618	9	3	15	0	1.0513e+07	1.06631e+07	1.06091e+07	4.50676e+06	0	1.10318e+07	0	853350	25.8794	-7.80093	-0.238562	13.0447	-8.93162	0.459673	0.924975	-0.38072	0.011548	Reported	2007	0	0	0	8.532	8.412
3	5	13	185	Georgia	Lowndes County	13185	10	38	39	72	39.0968	100	140	700	140	7	587022	0	11983447	8	2	14	0	1.04499e+07	1.05382e+07	8.86829e+06	3.21934e+06	0	9.4326e+06	0	1002831	26.2287	-7.75866	-0.419451	13.262	-8.60487	0.478304	0.944873	-0.367507	-0.033314	Established	2007	0	0	0	7.8885	7.8355
3	5	13	187	Georgia	Lumpkin County	13187	563	112	32	90	31.2096	100	500	700	500	6	200621	0	9137376	12	4	15	2.27248e+06	7.37841e+06	7.38394e+06	1.05468e+07	8.8086e+06	9.59872e+06	1.04333e+07	0	342561	21.0715	-9.43674	-0.544984	8.13446	-9.80381	0.750182	0.720743	-0.348434	-0.019418	No records	2007	0	0	1	8.323	8.301
3	5	13	189	Georgia	McDuffie County	13189	563	38	37	75	39.1484	100	160	700	160	7	223129	0	6943702	9	3	14	3.95119e+06	9.94446e+06	9.95716e+06	9.86679e+06	4.72374e+06	8.27756e+06	9.4863e+06	0	526666	24.1624	-9.23122	-0.462941	10.4839	-9.90413	0.740044	0.9025	-0.451868	0.006035	Established	2007	0	0	0	8.064	7.894
3	5	13	191	Georgia	McIntosh County	13191	16	447	46	63	42.2057	100	160	700	0	7	251687	0	9681062	8	0	15	0	7.25465e+06	1.05833e+07	7.33611e+06	3.95902e+06	0	1.11907e+07	0	614679	25.3549	-7.39366	-0.15275	14.1017	-9.0127	0.267365	0.837333	-0.3458	0.01826	Established	2007	0	0	0	8.7305	8.3255
3	5	13	193	Georgia	Macon County	13193	217	556	38	55	39.5772	100	160	700	0	7	201210	0	9389530	8	2	14	0	9.70994e+06	9.48179e+06	8.72249e+06	4.58258e+06	0	8.02385e+06	0	713878	25.2708	-8.89869	-0.460188	11.7816	-9.58218	0.61989	0.977116	-0.482775	-0.000854	No records	2007	0	0	0	7.672	7.855
3	5	13	195	Georgia	Madison County	13195	91	557	23	51	41.9066	100	400	700	500	6	309618	0	6972114	8	3	14	3.68725e+06	1.05741e+07	1.08424e+07	9.51073e+06	4.55767e+06	1.09867e+07	7.92544e+06	0	678293	23.2288	-9.57887	-0.448158	10.1852	-9.95853	0.719807	0.879581	-0.449912	0.007925	No records	2007	0	0	1	7.8335	7.5705
3	5	13	197	Georgia	Marion County	13197	219	104	31	69	35.9712	100	160	140	160	6	158794	0	9186659	9	3	14	0	1.08027e+07	1.05767e+07	1.06805e+07	6.28212e+06	0	9.77932e+06	0	745939	24.8703	-8.84535	-0.443579	11.459	-9.54286	0.602046	0.943315	-0.456167	-0.005037	No records	2007	0	0	0	7.618	7.525
3	5	13	199	Georgia	Meriwether County	13199	563	38	27	80	38.084	100	160	700	160	6	284311	0	14111892	10	3	15	3.31074e+06	9.72166e+06	9.79905e+06	1.05091e+07	4.22193e+06	0	9.369e+06	0	942211	24.0358	-9.1125	-0.433983	10.4185	-9.75439	0.701712	0.89425	-0.438167	0.000847	No records	2007	0	0	0	8.169	8.086
3	5	13	201	Georgia	Miller County	13201	12	556	28	0	37.0563	100	0	160	0	6	158341	0	5144196	5	2	14	0	8.58164e+06	7.55153e+06	5.67964e+06	2.01204e+06	0	4.93892e+06	0	339896	26.3122	-8.31732	-0.547203	12.629	-8.97084	0.559083	0.978475	-0.424526	-0.031298	No records	2007	0	0	0	6.6245	6.5995
3	5	13	205	Georgia	Mitchell County	13205	217	556	39	0	38.2243	100	0	600	0	6	281915	0	10068098	6	2	14	0	9.70773e+06	8.74136e+06	7.43839e+06	1.82202e+06	0	6.36389e+06	0	836276	26.1432	-8.28889	-0.505041	12.7444	-8.95945	0.53895	0.96961	-0.421845	-0.025403	No records	2007	0	0	0	7.094	7
3	5	13	207	Georgia	Monroe County	13207	91	38	25	81	37.0636	100	160	700	160	6	224751	0	11422226	11	3	15	2.99311e+06	9.35917e+06	9.40006e+06	1.03446e+07	5.26519e+06	6.98198e+06	9.96403e+06	0	685202	24.5234	-9.02224	-0.418333	10.8919	-9.79516	0.695241	0.927876	-0.452835	0.006687	Established	2007	0	0	0	8.2075	8.269
3	5	13	209	Georgia	Montgomery County	13209	12	38	34	78	39.9544	100	160	700	160	7	141014	0	5521657	8	3	14	0	1.07047e+07	1.05136e+07	1.01239e+07	4.14572e+06	0	9.4692e+06	0	552800	26.036	-8.39726	-0.482134	12.03	-9.27511	0.678939	0.991774	-0.454184	-0.003977	Established	2007	0	0	0	7.78	7.959
3	5	13	211	Georgia	Morgan County	13211	525	557	22	62	41.5527	100	160	700	160	6	226348	0	9038514	9	3	14	3.19705e+06	1.01935e+07	1.04347e+07	9.91157e+06	4.90428e+06	1.04936e+07	8.48906e+06	0	761398	23.7908	-9.43114	-0.415641	10.7222	-9.84874	0.685488	0.907231	-0.46261	0.011344	Reported	2007	0	0	0	7.8495	7.7785
3	5	13	213	Georgia	Murray County	13213	91	87	33	83	39.5738	100	500	800	500	7	275326	0	10088269	11	3	16	2.61038e+06	7.28537e+06	7.57011e+06	9.24223e+06	6.45769e+06	2.74892e+06	9.18532e+06	0	487562	21.8011	-10.1388	-0.546124	8.70623	-10.132	0.751155	0.774982	-0.438404	-0.004797	No records	2007	0	0	0	7.792	7.689
3	5	13	215	Georgia	Muscogee County	13215	563	582	50	64	35.6544	100	160	180	160	8	595920	1	5170992	8	2	14	0	9.33645e+06	1.06741e+07	6.49618e+06	5.23314e+06	0	1.0635e+07	0	458275	24.9204	-8.95779	-0.453215	11.7029	-9.72578	0.655576	0.963458	-0.477334	0.000222	Reported	2007	0	0	0	7.423	7.466
3	5	13	217	Georgia	Newton County	13217	231	557	25	56	38.9563	100	400	700	500	6	341603	0	6984243	9	3	15	3.86718e+06	1.04882e+07	1.07278e+07	9.19346e+06	4.23216e+06	1.06697e+07	8.76096e+06	0	640344	23.5595	-9.42118	-0.420075	10.7224	-9.8678	0.670572	0.890737	-0.454599	0.009754	No records	2007	0	0	0	7.651	7.544
3	5	13	219	Georgia	Oconee County	13219	525	557	24	57	41.1698	100	400	700	500	6	183794	0	4653750	9	3	14	3.58277e+06	1.06031e+07	1.07905e+07	9.10841e+06	4.92086e+06	1.06923e+07	8.41444e+06	0	429543	23.4535	-9.52223	-0.430104	10.5683	-9.85641	0.686753	0.894661	-0.45705	0.010156	No records	2007	0	0	0	7.777	7.5135
3	5	13	221	Georgia	Oglethorpe County	13221	91	38	24	80	39.3265	100	160	700	160	6	226371	0	12316004	10	3	15	2.77345e+06	9.66729e+06	9.81851e+06	1.03718e+07	4.31573e+06	1.08143e+07	9.64695e+06	0	809791	23.5798	-9.47568	-0.460633	10.3928	-9.93635	0.730316	0.894147	-0.454986	0.008125	No records	2007	0	0	0	8.0425	7.8865
3	5	13	223	Georgia	Paulding County	13223	75	112	34	83	36.8915	100	500	700	500	7	344771	0	8871718	10	4	15	3.68603e+06	9.53754e+06	9.57289e+06	9.51801e+06	5.52541e+06	0	9.89564e+06	0	598675	22.7223	-9.64132	-0.457457	9.72858	-9.96937	0.708462	0.832564	-0.437232	0.002137	No records	2007	0	0	0	7.951	7.886
3	5	13	225	Georgia	Peach County	13225	217	556	35	29	37.4827	100	160	700	0	7	188447	0	3203673	7	2	14	1.76006e+06	1.00739e+07	1.04351e+07	7.86791e+06	2.64171e+06	0	8.05931e+06	0	320466	25.0357	-8.95509	-0.444385	11.67	-9.67651	0.638492	0.97004	-0.48142	0.004087	No records	2007	0	0	0	7.29	7.373
3	5	13	227	Georgia	Pickens County	13227	561	84	31	84	31.8318	100	500	800	500	6	228287	0	7098520	11	4	15	2.77379e+06	8.59345e+06	8.62343e+06	1.00199e+07	7.50145e+06	2.18151e+06	1.02425e+07	0	350185	21.5101	-9.72594	-0.492982	8.92412	-9.91303	0.669934	0.757741	-0.39417	-0.008472	No records	2007	0	0	1	8.2085	8.07
3	5	13	229	Georgia	Pierce County	13229	552	38	29	60	40.9679	100	140	500	140	6	334223	0	7795586	8	3	14	0	1.07009e+07	1.0315e+07	9.57928e+06	2.98526e+06	0	8.88204e+06	0	695471	26.5631	-7.80444	-0.423737	12.7258	-8.81318	0.528692	0.964313	-0.391357	-0.006	Reported	2007	0	0	0	7.7725	7.742
3	5	13	231	Georgia	Pike County	13231	563	557	27	70	40.4109	100	160	700	160	6	158719	0	5698784	9	4	14	3.95669e+06	1.04389e+07	1.05432e+07	1.01632e+07	4.32964e+06	0	8.06437e+06	0	478482	23.9872	-9.10135	-0.421111	10.5578	-9.79979	0.671306	0.894653	-0.437973	0.002875	No records	2007	0	0	0	7.674	7.5495
3	5	13	233	Georgia	Polk County	13233	563	557	34	74	42.0948	100	160	600	160	6	267102	0	8078903	9	3	15	3.69253e+06	9.8091e+06	1.01151e+07	8.98263e+06	5.27395e+06	0	8.7703e+06	0	616422	22.9649	-9.73965	-0.513815	9.58428	-10.0159	0.810302	0.840679	-0.45057	-0.000241	No records	2007	0	0	0	7.915	7.703
3	5	13	235	Georgia	Pulaski County	13235	239	556	40	30	40.1601	100	140	700	0	7	120275	0	5294208	7	2	14	6072.29	9.85597e+06	8.95782e+06	8.23942e+06	3.60249e+06	0	7.04667e+06	0	415075	25.5898	-8.83435	-0.376983	12.1625	-9.55261	0.502448	0.998204	-0.500366	0.00595	Reported	2007	0	0	0	7.847	7.828
3	5	13	237	Georgia	Putnam County	13237	525	112	25	82	38.7687	100	160	700	160	6	204238	0	10259573	11	3	15	2.5896e+06	8.7471e+06	8.82904e+06	9.96048e+06	5.67773e+06	9.83131e+06	9.72232e+06	0	579699	24.402	-9.25168	-0.41821	10.8349	-9.79454	0.698708	0.93369	-0.467578	0.010044	Established	2007	0	0	0	8.211	8.151
3	5	13	239	Georgia	Quitman County	13239	17	38	34	76	36.4764	100	160	140	160	6	61481	0	3846302	8	2	14	0	1.04565e+07	1.02346e+07	1.03284e+07	3.0111e+06	0	9.86113e+06	0	337358	25.3924	-8.65438	-0.483282	11.9629	-9.38503	0.590772	0.957037	-0.44943	-0.017603	No records	2007	0	0	0	8.039	8.197
3	5	13	241	Georgia	Rabun County	13241	344	84	37	89	25.869	100	500	800	500	6	267373	0	12617518	12	3	15	1.48909e+06	5.9147e+06	5.95857e+06	1.02275e+07	9.51259e+06	7.38967e+06	1.05347e+07	0	310358	20.3528	-9.08784	-0.505496	6.98155	-9.62161	0.657218	0.676462	-0.292306	-0.034077	No records	2007	0	0	0	8.601	8.567
3	5	13	243	Georgia	Randolph County	13243	242	38	34	68	39.0807	100	160	140	160	6	154066	0	9936012	8	2	14	0	1.03371e+07	9.8762e+06	9.59575e+06	2.83716e+06	0	8.72137e+06	0	809301	25.4444	-8.62155	-0.486462	12.0477	-9.28603	0.587157	0.949289	-0.438871	-0.024457	No records	2007	0	0	0	8.077	8.163
3	5	13	245	Georgia	Richmond County	13245	236	582	46	42	37.8932	100	160	400	160	7	974375	1	6896054	7	2	14	4.14832e+06	9.28794e+06	1.0802e+07	6.15252e+06	4.57959e+06	0	1.02157e+07	0	681619	24.7633	-9.02041	-0.46903	10.7822	-9.94399	0.771263	0.944379	-0.456203	0.004515	No records	2007	0	0	0	7.391	7.309
3	5	13	247	Georgia	Rockdale County	13247	563	38	25	58	36.1259	100	500	700	500	6	310607	1	3273015	9	3	14	4.15364e+06	1.04601e+07	1.08202e+07	7.04595e+06	3.71661e+06	1.03548e+07	9.68732e+06	0	300451	23.2814	-9.4686	-0.433825	10.7016	-9.90258	0.652329	0.881603	-0.451638	0.007788	No records	2007	0	1.28064	0	7.201	6.8975
3	5	13	249	Georgia	Schley County	13249	552	38	31	74	37.1295	100	400	140	160	6	59229	0	4294937	9	3	14	0	1.08289e+07	1.04528e+07	1.05119e+07	5.29067e+06	0	9.46964e+06	0	331764	25.0552	-8.80031	-0.452778	11.6435	-9.52128	0.608259	0.953685	-0.461413	-0.005657	No records	2007	0	0	0	8.027	8.003
3	5	13	251	Georgia	Screven County	13251	9	38	39	72	41.5147	100	160	140	160	7	471476	0	14725115	7	3	15	2.23492e+06	9.94161e+06	9.45846e+06	9.56309e+06	4.1139e+06	0	8.61098e+06	0	1262265	25.4016	-8.47171	-0.358336	11.7735	-9.45	0.667474	0.952186	-0.409194	0.003315	No records	2007	0	0	0	7.642	7.683
3	5	13	253	Georgia	Seminole County	13253	242	556	40	0	37.8105	100	0	160	0	6	156103	0	4539840	5	2	14	0	7.71339e+06	7.33233e+06	5.10816e+06	2.25801e+06	0	5.0012e+06	0	317066	26.4494	-8.09034	-0.556076	12.8534	-8.84606	0.561545	0.977031	-0.392626	-0.044514	No records	2007	0	0	0	6.449	6.535
3	5	13	255	Georgia	Spalding County	13255	528	557	23	57	38.9963	100	160	700	160	6	301288	0	4972763	9	3	14	4.21459e+06	1.05729e+07	1.08288e+07	8.84221e+06	4.13546e+06	1.34621e+06	8.50304e+06	0	459756	23.6915	-9.17416	-0.413889	10.6649	-9.87754	0.66796	0.883984	-0.438339	0.005842	No records	2007	0	0	0	7.4915	7.4505
3	5	13	257	Georgia	Stephens County	13257	563	112	30	80	39.099	100	500	600	500	6	264213	0	4986823	10	3	15	3.39692e+06	9.83185e+06	9.93779e+06	9.33444e+06	6.11567e+06	1.03855e+07	9.65021e+06	0	367175	22.5901	-9.5612	-0.465817	9.55456	-9.88852	0.673302	0.837556	-0.415576	-0.004484	No records	2007	0	0	0	7.952	7.938
3	5	13	259	Georgia	Stewart County	13259	216	38	35	79	35.2057	100	160	140	160	6	230489	0	11416189	9	3	14	0	1.09797e+07	1.07873e+07	1.0836e+07	2.98108e+06	0	1.03097e+07	0	1019233	25.1822	-8.75291	-0.466587	11.6466	-9.45555	0.619083	0.94699	-0.451504	-0.01209	No records	2007	0	0	0	8.4295	8.391
3	5	13	261	Georgia	Sumter County	13261	217	556	38	33	39.6002	100	160	700	0	7	298657	0	10556877	7	2	14	0	9.76478e+06	9.48322e+06	8.33504e+06	2.56037e+06	0	7.30297e+06	0	852030	25.3756	-8.7266	-0.474972	12.1029	-9.48607	0.592627	0.972243	-0.468722	-0.011719	No records	2007	0	0	0	7.272	7.275
3	5	13	263	Georgia	Talbot County	13263	563	38	38	80	34.2816	100	160	700	160	7	163164	0	11533297	11	3	15	1.29425e+06	9.06204e+06	9.09119e+06	1.08558e+07	5.32697e+06	0	1.05434e+07	0	646031	24.6203	-8.90043	-0.417132	11.0149	-9.68957	0.646338	0.929073	-0.446864	1.3e-05	Established	2007	0	0	0	8.2895	8.2715
3	5	13	265	Georgia	Taliaferro County	13265	584	38	20	84	37.1345	100	160	700	160	6	102892	0	5772019	11	3	14	2.45469e+06	9.14255e+06	9.18171e+06	1.07843e+07	4.2993e+06	1.06757e+07	1.05504e+07	0	305934	23.8635	-9.27735	-0.435254	10.5027	-9.88097	0.728341	0.892381	-0.447202	0.008413	Reported	2007	0	0	0	8.4385	8.3475
3	5	13	267	Georgia	Tattnall County	13267	9	38	38	55	41.4689	100	140	700	0	7	547029	0	10474333	7	3	15	0	1.00504e+07	9.96248e+06	8.90149e+06	3.57832e+06	0	8.34525e+06	0	994936	25.9816	-8.16948	-0.368266	12.4806	-9.08572	0.564511	0.972838	-0.421781	0.001817	Reported	2007	0	0	0	7.5515	7.664
3	5	13	269	Georgia	Taylor County	13269	109	104	42	54	36.4025	100	160	140	160	7	146914	0	9186052	8	3	15	530761	1.03632e+07	1.0184e+07	1.01182e+07	6.60971e+06	0	9.40604e+06	0	756923	25.024	-8.91053	-0.447149	11.3644	-9.62516	0.626635	0.960209	-0.465961	-0.001439	No records	2007	0	0	0	7.348	7.343
3	5	13	271	Georgia	Telfair County	13271	239	38	35	77	38.6342	100	160	700	160	7	191981	0	10211429	8	3	14	0	1.07314e+07	1.06953e+07	1.03114e+07	3.9293e+06	0	9.64205e+06	0	1003201	26.0062	-8.38744	-0.453521	12.2685	-9.25853	0.631721	0.990395	-0.464597	-0.003232	Established	2007	0	0	0	7.909	7.985
3	5	13	273	Georgia	Terrell County	13273	255	556	33	33	39.6018	100	160	140	0	6	165889	0	7072175	7	3	14	0	1.00315e+07	9.24715e+06	8.6683e+06	3.09371e+06	0	7.08451e+06	0	572737	25.5754	-8.57511	-0.49874	12.2981	-9.38439	0.574156	0.965381	-0.447468	-0.026291	Reported	2007	0	0	0	7.2235	7.3815
3	5	13	275	Georgia	Thomas County	13275	104	556	34	56	38.2033	100	160	500	400	6	370840	0	11515570	7	3	14	0	1.06998e+07	1.0129e+07	9.15171e+06	3.90095e+06	0	8.4935e+06	0	1102680	26.3805	-7.92033	-0.514662	12.9057	-8.72549	0.489855	0.962513	-0.372053	-0.042516	Established	2007	0	0	0	7.612	7.485
3	5	13	277	Georgia	Tift County	13277	12	556	32	0	38.6306	100	0	500	0	6	334872	0	5282004	6	2	13	0	1.01939e+07	9.07363e+06	7.43252e+06	2.36795e+06	0	6.10229e+06	0	436699	25.5813	-8.27088	-0.42107	13.0718	-9.07812	0.416389	0.95185	-0.434147	-0.014343	Reported	2007	0	0	0	6.5155	6.5455
3	5	13	279	Georgia	Toombs County	13279	9	38	34	51	42.0005	100	160	700	0	7	333701	0	7590973	7	3	14	0	1.04209e+07	1.03449e+07	9.27995e+06	3.44773e+06	0	8.41334e+06	0	823067	26.0845	-8.30999	-0.446372	12.2202	-9.19015	0.649019	0.991593	-0.444649	-0.001615	Established	2007	0	0	0	7.566	7.6975
3	5	13	281	Georgia	Towns County	13281	580	84	28	91	32.4532	100	500	100	500	4	108355	0	5641956	12	3	16	1.72503e+06	5.79059e+06	5.81419e+06	1.00406e+07	9.01568e+06	8.01627e+06	9.94976e+06	0	162626	19.7447	-9.10432	-0.512569	6.35974	-9.65301	0.669462	0.633177	-0.276345	-0.037448	No records	2007	0	0	0	8.205	8.289
3	5	13	283	Georgia	Treutlen County	13283	239	38	33	79	38.6792	100	160	700	160	7	146377	0	4556306	8	3	14	0	1.09122e+07	1.08486e+07	1.01388e+07	3.71104e+06	0	9.83012e+06	0	485764	25.8196	-8.59501	-0.465614	11.7626	-9.36925	0.683199	0.986978	-0.461693	-0.00053	Established	2007	0	0	0	8.05	7.944
3	5	13	285	Georgia	Troup County	13285	561	38	24	72	38.8611	100	160	700	160	6	430155	0	11709636	9	2	15	3.38226e+06	9.37384e+06	9.53322e+06	8.99355e+06	4.13517e+06	0	8.9667e+06	0	843016	24.2403	-9.20244	-0.476755	10.4249	-9.75642	0.742951	0.907782	-0.452521	-0.00086	No records	2007	0	0	0	7.773	8.009
3	5	13	287	Georgia	Turner County	13287	10	556	34	0	39.1106	100	0	500	0	6	222591	0	5968139	6	3	14	0	1.01755e+07	8.81229e+06	8.1551e+06	2.43944e+06	0	6.13028e+06	0	451416	25.4308	-8.45933	-0.424444	12.7519	-9.24136	0.450307	0.968168	-0.459576	-0.010059	No records	2007	0	0	0	7.006	7.271
3	5	13	289	Georgia	Twiggs County	13289	256	38	35	78	34.8034	100	400	140	160	7	177842	0	9310300	9	3	15	5.53629e+06	1.03943e+07	1.04019e+07	1.0438e+07	5.54207e+06	1.54161e+06	1.02412e+07	0	772081	25.1025	-8.91337	-0.457263	11.5458	-9.59705	0.663347	0.966717	-0.472736	0.002664	Reported	2007	0	0	0	7.886	8.019
3	5	13	291	Georgia	Union County	13291	527	84	32	91	31.8535	100	500	160	500	5	248959	0	10614053	12	3	15	2.12591e+06	6.70701e+06	6.71778e+06	1.02685e+07	8.93249e+06	7.82149e+06	1.01604e+07	0	359381	20.0724	-9.31502	-0.52552	6.78409	-9.72975	0.69806	0.651622	-0.302045	-0.031286	No records	2007	0	0	0	8.311	8.368
3	5	13	293	Georgia	Upson County	13293	563	38	25	80	35.8858	100	160	700	160	6	215288	0	9501523	11	3	15	2.96333e+06	9.0485e+06	9.15181e+06	1.03349e+07	4.66633e+06	0	9.77937e+06	0	543436	24.6022	-8.98512	-0.429331	10.7764	-9.6822	0.661356	0.930231	-0.447277	0.000791	No records	2007	0	0	0	8.158	8.106
3	5	13	295	Georgia	Walker County	13295	552	87	22	85	41.8479	100	500	700	500	6	344258	0	12380745	10	3	15	3.13772e+06	8.52462e+06	8.74823e+06	9.20406e+06	6.62626e+06	799147	8.66939e+06	0	763899	21.8887	-10.2265	-0.517286	8.7666	-10.2783	0.725659	0.774423	-0.455282	-0.001478	No records	2007	0	0	0	8.0305	8.021
3	5	13	297	Georgia	Walton County	13297	563	557	24	46	39.8594	100	500	700	500	6	371211	0	7921068	8	3	14	3.9643e+06	1.06999e+07	1.09742e+07	9.50605e+06	3.96862e+06	1.07373e+07	8.26398e+06	0	801268	23.2439	-9.51546	-0.424177	10.458	-9.82091	0.678753	0.876263	-0.447219	0.008631	No records	2007	0	0	0	7.535	7.3015
3	5	13	299	Georgia	Ware County	13299	36	38	37	85	34.7712	100	140	700	140	7	600207	0	28308651	11	2	17	0	7.32946e+06	7.37972e+06	1.07211e+07	1.94223e+06	0	1.07726e+07	0	1281696	26.5692	-7.65097	-0.386823	12.822	-8.60973	0.485712	0.951924	-0.375994	-0.015874	Established	2007	0	0	0	8.3215	8.031
3	5	13	301	Georgia	Warren County	13301	91	38	40	79	38.8052	100	160	140	160	7	153223	0	7747700	10	3	14	3.59025e+06	1.0106e+07	1.01833e+07	1.04347e+07	4.1568e+06	1.02352e+07	9.88966e+06	0	561942	24.0525	-9.16519	-0.442469	10.6085	-9.86316	0.724937	0.894245	-0.444576	0.006756	No records	2007	0	0	0	8.339	8.265
3	5	13	303	Georgia	Washington County	13303	232	38	41	76	38.0645	100	160	140	160	7	308538	0	16704114	9	3	15	5.46545e+06	1.05893e+07	1.06112e+07	1.02114e+07	4.23981e+06	5.09142e+06	9.6593e+06	0	1528673	24.9331	-8.86669	-0.44957	11.1937	-9.75817	0.724459	0.948087	-0.458096	0.004848	Established	2007	0	4.96155	0	7.8565	7.8585
3	5	13	305	Georgia	Wayne County	13305	33	38	39	78	38.4414	100	140	700	140	7	563801	0	15791529	8	3	15	0	1.0679e+07	1.05927e+07	1.00407e+07	3.35291e+06	0	1.02391e+07	0	1404997	26.2558	-7.75422	-0.326046	12.8261	-8.86979	0.504855	0.94023	-0.381659	0.004454	Reported	2007	0	0	0	8.138	8.076
3	5	13	307	Georgia	Webster County	13307	216	38	31	74	38.6921	100	160	140	160	6	105137	0	5311943	9	3	15	0	9.90938e+06	9.24172e+06	1.01612e+07	4.49584e+06	0	8.86087e+06	0	340825	25.1497	-8.73823	-0.471332	11.738	-9.44296	0.5974	0.945377	-0.450515	-0.014487	No records	2007	0	0	0	7.942	7.9465
3	5	13	309	Georgia	Wheeler County	13309	239	38	37	82	37.3216	100	160	700	140	7	119589	0	7121581	8	3	14	0	1.07311e+07	1.07582e+07	1.03913e+07	3.79826e+06	0	1.00103e+07	0	688004	26.096	-8.4273	-0.490887	12.0143	-9.32899	0.679818	0.99554	-0.464231	-0.003889	No records	2007	0	0	0	8.0415	8.0165
3	5	13	311	Georgia	White County	13311	91	112	34	87	36.6199	100	500	100	500	6	224029	0	7218112	11	4	15	2.81079e+06	8.5157e+06	8.53954e+06	1.01153e+07	7.80985e+06	9.41128e+06	9.80093e+06	0	386055	21.0757	-9.33173	-0.522493	7.97215	-9.80564	0.755793	0.719607	-0.33927	-0.020312	No records	2007	0	0	0	8.656	8.574
3	5	13	313	Georgia	Whitfield County	13313	34	87	21	57	42.023	100	160	180	0	7	476601	0	7310666	9	2	16	3.53529e+06	9.38374e+06	9.96914e+06	7.68313e+06	5.05753e+06	2.06112e+06	8.78761e+06	0	583318	22.2575	-10.3154	-0.543971	9.11495	-10.3201	0.775077	0.805962	-0.475723	0.002726	No records	2007	0	0	0	7.8905	7.77
3	5	13	315	Georgia	Wilcox County	13315	10	38	42	49	40.4784	100	140	700	0	7	222864	0	8153905	7	2	14	0	1.03197e+07	9.70438e+06	9.38505e+06	3.25405e+06	0	7.91742e+06	0	725960	25.6034	-8.63796	-0.396509	12.4429	-9.34253	0.510026	0.987175	-0.482964	-1.3e-05	No records	2007	0	0	0	7.368	7.354
3	5	13	317	Georgia	Wilkes County	13317	561	38	22	79	39.3895	100	160	700	160	6	184900	0	13135430	10	3	14	2.83547e+06	9.6684e+06	9.78486e+06	1.05533e+07	3.58956e+06	1.0781e+07	9.65848e+06	0	872369	23.8225	-9.44844	-0.47756	10.2799	-9.95478	0.774341	0.894468	-0.457396	0.00827	Reported	2007	0	0	0	8.1665	8.0455
3	5	13	319	Georgia	Wilkinson County	13319	399	38	38	82	34.0885	100	400	700	160	7	188733	0	11896822	9	3	15	5.57167e+06	1.04509e+07	1.05836e+07	1.06779e+07	6.29694e+06	4.13011e+06	1.05966e+07	0	981222	25.3418	-8.97114	-0.466044	11.285	-9.59623	0.719059	0.981763	-0.479462	0.004752	Reported	2007	0	0	0	7.949	7.983
3	5	13	321	Georgia	Worth County	13321	217	556	38	0	38.8404	100	140	500	0	6	453801	0	11983510	7	2	14	0	1.05218e+07	9.1399e+06	8.75699e+06	2.38256e+06	0	6.7798e+06	0	969887	25.5795	-8.41976	-0.457478	12.7814	-9.14999	0.458493	0.960253	-0.443413	-0.018249	No records	2007	0	0	0	7.0955	7.1525
2	3	17	1	Illinois	Adams County	17001	208	556	31	0	29.4719	98	0	180	0	6	1051801	0	15046966	5	1	15	3.42048e+06	6.74857e+06	6.88066e+06	4.59853e+06	2.24737e+06	9.67325e+06	3.27403e+06	0	1186982	18.1336	-14.2383	-1.26236	7.03582	-12.9192	-0.060316	0.729719	-0.596	0.004198	No records	2007	0	2.98864	3	5.792	5.8075
2	3	17	3	Illinois	Alexander County	17003	555	556	46	0	41.7034	98	0	400	0	6	172384	0	4431682	6	2	14	4.03635e+06	7.1948e+06	7.26409e+06	6.01801e+06	2.68414e+06	0	5.79989e+06	0	403389	20.7435	-12.6678	-0.817459	9.54167	-11.5871	0.318084	0.824381	-0.6286	0.018565	No records	2007	0	0	0	7.05	6.957
2	3	17	5	Illinois	Bond County	17005	64	556	28	0	30.5868	96	0	800	0	4	314393	0	6460796	5	2	14	3.14637e+06	6.31937e+06	6.98741e+06	855888	2.06565e+06	9.97291e+06	3.31061e+06	0	525304	19.299	-13.7482	-1.13081	7.67884	-12.1164	0.093329	0.769827	-0.631501	0.007075	No records	2007	0	0	0	6.063	5.78
2	3	17	7	Illinois	Boone County	17007	198	556	28	0	17.9708	95	0	800	0	4	336206	0	3469939	4	1	13	993770	3.4021e+06	4.14301e+06	0	0	1.00437e+07	1.83405e+06	0	159096	14.9203	-15.2604	-1.22351	4.14334	-13.0014	-0.047421	0.548785	-0.514569	0.016091	Established	2007	0	0	2	5.4825	5.3865
2	3	17	9	Illinois	Brown County	17009	90	556	30	0	38.6427	98	0	600	0	5	234287	0	6703236	7	1	14	5.67256e+06	8.63037e+06	8.05834e+06	7.30948e+06	4.28287e+06	9.79103e+06	5.14662e+06	0	549932	18.2563	-14.273	-1.27248	6.73886	-12.6946	-0.044298	0.728522	-0.596377	-0.000909	Reported	2007	0	0	3	6.352	6.348
2	3	17	11	Illinois	Bureau County	17011	204	556	29	0	21.8327	96	0	600	0	5	655981	0	10533223	3	0	14	1.36268e+06	3.23383e+06	3.66975e+06	0	0	1.01159e+07	1.69918e+06	0	431364	16.3173	-15.2041	-1.5266	5.05738	-13.0595	-0.157793	0.635127	-0.573926	-0.009019	Established	2007	0	0	2	5.445	5.621
2	3	17	13	Illinois	Calhoun County	17013	334	556	31	8	38.9131	97	0	600	0	5	124350	0	6133723	7	1	14	5.43961e+06	7.89362e+06	7.87321e+06	7.09525e+06	4.06372e+06	8.02699e+06	6.14549e+06	0	539721	19.5687	-13.7942	-1.11597	7.1331	-12.2692	0.085492	0.785792	-0.617487	0.007372	No records	2007	0	0	4	6.6685	6.548
2	3	17	17	Illinois	Cass County	17017	335	556	29	0	31.192	99	0	600	0	6	310955	0	5736328	4	1	14	2.46805e+06	4.72604e+06	5.19408e+06	458786	1.68985e+06	9.7313e+06	3.12305e+06	0	365295	18.2856	-14.3832	-1.3472	6.626	-12.5432	0.018349	0.727936	-0.602887	-0.00559	Established	2007	0	0	0	5.622	5.752
2	3	17	19	Illinois	Champaign County	17019	334	556	29	0	10.5734	95	0	800	0	4	1174142	0	5923402	2	0	13	234179	763036	2.90459e+06	0	3911.58	1.04541e+07	1.3017e+06	0	360166	17.4007	-14.4056	-1.30656	6.47676	-12.3999	0.131255	0.646415	-0.598999	-0.004057	Established	2007	0	1.57349	0	5.377	5.524
2	3	17	21	Illinois	Christian County	17021	334	556	29	0	18.5048	97	0	600	0	5	603912	0	6820959	3	0	13	781651	2.27223e+06	3.63501e+06	0	439096	1.04246e+07	1.4542e+06	0	339994	18.6952	-14.2769	-1.34286	6.89627	-12.1438	0.118908	0.741265	-0.630427	-0.006135	No records	2007	0	0	0	5.346	5.713
2	3	17	23	Illinois	Clark County	17023	333	556	33	0	29.4384	96	0	600	0	5	408937	0	8731166	5	1	13	2.78507e+06	6.64506e+06	5.93621e+06	0	2.24353e+06	1.04927e+07	3.30553e+06	0	487133	18.4548	-13.8187	-1.03781	7.32456	-12.0992	0.099349	0.692386	-0.611323	0.007975	Established	2007	0	0	0	5.823	5.8585
2	3	17	25	Illinois	Clay County	17025	333	556	28	0	30.1693	95	0	600	0	5	381338	0	7945988	5	1	14	3.01581e+06	6.4287e+06	6.32488e+06	0	1.83644e+06	9.89955e+06	3.12579e+06	0	507294	19.3836	-13.5845	-1.00215	7.78618	-11.8315	0.139103	0.752099	-0.626967	0.010418	No records	2007	0	0	0	6.1235	5.6845
2	3	17	27	Illinois	Clinton County	17027	334	556	28	0	28.4854	97	0	800	0	4	555583	0	7424911	4	1	14	1.89073e+06	4.59508e+06	6.49244e+06	0	1.00816e+06	8.62119e+06	2.75329e+06	0	607591	19.5437	-13.4837	-1.04932	8.1301	-12.1048	0.116512	0.779457	-0.630361	0.010325	No records	2007	0	0	0	6.076	5.858
2	3	17	29	Illinois	Coles County	17029	90	556	29	0	23.0474	94	0	600	0	5	551809	0	5731116	3	0	14	1.58734e+06	3.42554e+06	4.47207e+06	0	980792	1.04386e+07	2.23565e+06	0	358592	18.1908	-14.1001	-1.14032	7.03173	-12.1635	0.077162	0.68702	-0.615057	0.004239	Established	2007	0	0	0	5.504	5.839
2	3	17	31	Illinois	Cook County	17031	64	584	31	0	25.5513	97	0	180	0	7	6577113	3	10675280	3	0	14	1.29647e+06	2.8015e+06	9.8091e+06	0	0	8.34179e+06	9.68291e+06	0	1410699	15.6076	-14.7249	-1.02548	5.83744	-12.753	0.109349	0.602976	-0.55915	0.028641	Established	2007	0	0.576079	0	5.4195	5.3585
2	3	17	33	Illinois	Crawford County	17033	563	556	33	0	29.1132	95	0	800	0	4	399449	0	7742250	5	2	13	2.48329e+06	6.90171e+06	5.92133e+06	0	2.03947e+06	1.05448e+07	3.1544e+06	0	411082	18.9684	-13.6621	-0.968517	7.73356	-11.918	0.140771	0.724278	-0.622494	0.012049	Reported	2007	0	0	0	5.935	5.832
2	3	17	35	Illinois	Cumberland County	17035	580	556	28	0	27.6222	93	0	600	0	5	260276	0	5399954	5	1	13	2.6446e+06	5.65906e+06	5.63111e+06	0	1.67277e+06	1.04535e+07	2.7597e+06	0	300423	18.4976	-13.8915	-1.06808	7.2905	-12.1461	0.067269	0.701778	-0.616399	0.007162	Reported	2007	0	0	0	5.712	5.6805
2	3	17	37	Illinois	DeKalb County	17037	346	556	28	0	12.6194	95	0	800	0	4	681885	0	5382123	3	0	13	412869	1.36604e+06	3.04178e+06	0	0	1.01615e+07	1.24683e+06	0	213835	15.3762	-15.1246	-1.41311	4.57137	-13.0377	-0.098022	0.576503	-0.533635	-0.002673	No records	2007	0	4.06347	2	5.3555	5.32
2	3	17	39	Illinois	De Witt County	17039	347	556	28	0	18.7479	94	0	800	0	4	350674	0	3570240	2	0	13	903833	2.10991e+06	3.44908e+06	0	0	1.0231e+07	1.41551e+06	0	194204	17.7943	-14.5271	-1.42149	6.21359	-12.4199	0.095618	0.689196	-0.610096	-0.013458	Established	2007	0	0	0	5.4465	5.4845
2	3	17	41	Illinois	Douglas County	17041	347	556	27	0	12.7411	94	0	800	0	4	409059	0	2714291	2	0	13	387342	1.14164e+06	2.94756e+06	0	181368	1.05272e+07	1.0874e+06	0	150470	18.0687	-14.2998	-1.21516	6.81917	-12.1933	0.121061	0.682301	-0.621212	0.002869	No records	2007	0	0	0	5.309	5.465
2	3	17	43	Illinois	DuPage County	17043	374	582	29	0	25.672	94	0	600	0	6	2130732	3	4214920	4	1	13	1.32713e+06	3.4817e+06	9.87095e+06	0	0	9.17212e+06	9.68164e+06	0	649820	15.8993	-14.9188	-1.12989	5.38706	-12.6989	0.03789	0.617807	-0.569155	0.021895	Established	2007	0	1.75558	0	5.603	5.567
2	3	17	45	Illinois	Edgar County	17045	334	556	28	0	19.5812	95	0	600	0	5	389753	0	6415676	3	0	14	1.07252e+06	2.96385e+06	3.81e+06	0	716871	1.05579e+07	1.57967e+06	0	334363	17.9892	-13.9895	-1.11927	6.90856	-12.2181	0.141396	0.661767	-0.602186	0.006852	Reported	2007	0	0	0	5.484	5.456
2	3	17	47	Illinois	Edwards County	17047	73	556	27	0	23.3509	93	0	800	0	4	168230	0	3487994	5	2	14	1.99457e+06	6.21497e+06	6.65917e+06	46556.2	1.25408e+06	1.07221e+07	2.33364e+06	0	258233	19.727	-13.3862	-0.923308	8.3818	-11.616	0.206477	0.773699	-0.634332	0.014097	No records	2007	0	0	0	6.441	5.8405
2	3	17	49	Illinois	Effingham County	17049	204	556	31	0	30.7373	98	0	600	0	5	476538	0	8030625	5	1	14	3.173e+06	6.18181e+06	6.61544e+06	0	2.06071e+06	1.02171e+07	3.49558e+06	0	583931	18.9042	-13.7523	-1.08193	7.40155	-12.0448	0.082442	0.727267	-0.619434	0.006413	No records	2007	0	0	0	6.1065	5.883
2	3	17	51	Illinois	Fayette County	17051	555	556	31	0	33.4059	98	0	600	0	5	605795	0	13409817	6	1	14	3.88998e+06	7.22246e+06	7.15188e+06	0	2.4104e+06	9.53164e+06	3.94691e+06	0	1038359	19.186	-13.8424	-1.14636	7.47077	-11.999	0.106063	0.756195	-0.632988	0.005346	Reported	2007	0	0	0	6.139	5.91
2	3	17	53	Illinois	Ford County	17053	346	556	25	0	6.06559	92	0	700	0	4	436201	0	2374602	1	0	12	93433.3	429011	2.52655e+06	0	0	1.04206e+07	778710	0	111327	16.9008	-14.6372	-1.34782	5.83112	-12.545	0.027143	0.624362	-0.585663	-0.0069	No records	2007	0	0	0	5.362	5.442
2	3	17	55	Illinois	Franklin County	17055	82	556	32	0	30.7998	96	0	100	0	5	487844	0	7999356	6	2	13	3.59303e+06	7.99653e+06	7.9455e+06	3.94663e+06	2.15129e+06	8.24452e+06	3.93452e+06	0	727468	20.1999	-13.0956	-0.932109	8.38012	-11.713	0.187132	0.79018	-0.627118	0.00838	Reported	2007	0	0	0	6.701	6.046
2	3	17	57	Illinois	Fulton County	17057	90	556	29	0	35.3246	99	0	600	0	6	786205	0	17091945	6	1	14	4.33575e+06	7.43351e+06	6.94839e+06	5.68902e+06	59745.3	9.53001e+06	4.19521e+06	0	1228514	17.6572	-14.6528	-1.38765	6.20695	-12.7996	-0.075337	0.703694	-0.597958	-0.006835	Established	2007	0	2.67008	0	5.966	5.956
2	3	17	59	Illinois	Gallatin County	17059	555	556	34	0	32.5773	98	0	160	0	5	185000	0	5281105	5	1	14	1.83065e+06	5.37028e+06	5.18381e+06	3.7075e+06	2.10868e+06	1.0375e+07	3.13973e+06	0	312123	20.4959	-12.8346	-0.884591	8.80803	-11.3217	0.266462	0.79923	-0.618422	0.004518	Reported	2007	0	0	0	5.628	5.3015
2	3	17	61	Illinois	Greene County	17061	208	556	30	0	31.3806	97	0	100	0	6	325074	0	9121414	5	1	14	3.27103e+06	6.42098e+06	6.1329e+06	4.71209e+06	2.11655e+06	9.9259e+06	3.07592e+06	0	599260	19.0853	-13.885	-1.19116	7.08105	-12.3688	0.085213	0.759118	-0.605149	0.002194	No records	2007	0	0	4	5.95	5.863
2	3	17	63	Illinois	Grundy County	17063	580	556	27	0	20.8928	97	0	800	0	5	455671	0	4892470	3	0	13	1.16241e+06	2.89924e+06	3.80256e+06	0	0	9.89377e+06	2.17415e+06	0	229865	16.6349	-14.8057	-1.39654	5.49417	-12.7383	-0.061044	0.636023	-0.580088	-0.00544	Established	2007	0	0	0	5.433	5.346
2	3	17	65	Illinois	Hamilton County	17065	123	556	30	0	27.7772	96	0	600	0	5	308182	0	7353966	5	1	14	2.71419e+06	6.83518e+06	7.04828e+06	3.01794e+06	2.00363e+06	1.07277e+07	2.97421e+06	0	594686	20.0848	-13.1732	-0.941123	8.33901	-11.5212	0.183792	0.779988	-0.623432	0.006628	No records	2007	0	0	0	6.385	5.952
2	3	17	67	Illinois	Hancock County	17067	204	556	28	0	27.262	99	0	600	0	6	904980	0	11871072	4	1	13	2.38207e+06	4.95358e+06	5.14843e+06	2.95899e+06	1.57447e+06	9.32718e+06	2.23216e+06	0	734146	17.8215	-14.4705	-1.2957	6.56814	-13.1072	-0.116093	0.71172	-0.588816	0.000794	Established	2007	0	0	1	5.464	5.708
2	3	17	69	Illinois	Hardin County	17069	555	126	35	67	38.9233	98	500	600	500	6	99838	0	4664023	9	3	15	4.64785e+06	9.63181e+06	9.20689e+06	9.50301e+06	6.01315e+06	9.25467e+06	7.98891e+06	0	436742	20.6819	-12.4722	-0.843898	8.9832	-11.2639	0.286274	0.804837	-0.602032	0.00022	No records	2007	0	0	1	7.615	7.4145
2	3	17	71	Illinois	Henderson County	17071	204	556	31	0	28.3556	97	0	100	0	7	343328	0	5842578	4	1	13	2.17908e+06	4.9129e+06	4.78692e+06	2.72384e+06	1.40326e+06	9.27801e+06	2.28782e+06	0	315539	17.3777	-14.8651	-1.43146	6.05896	-13.0773	-0.08906	0.690803	-0.58497	-0.003236	No records	2007	0	0	0	5.517	5.742
2	3	17	73	Illinois	Henry County	17073	204	556	31	0	16.8846	94	0	600	0	6	745315	0	9398344	3	1	13	1.03694e+06	2.93124e+06	3.71609e+06	0	21521.5	1.02099e+07	1.44449e+06	0	402434	16.275	-15.1822	-1.47551	5.59835	-13.2367	-0.137972	0.6474	-0.575592	-6.2e-05	Established	2007	0	0	1	5.407	5.345
2	3	17	75	Illinois	Iroquois County	17075	204	556	30	0	12.6624	94	0	800	0	4	848063	0	7306543	2	0	13	340319	1.15926e+06	2.78356e+06	0	0	1.03829e+07	978047	0	337352	16.7376	-14.5813	-1.24747	5.70978	-12.5336	0.037836	0.603209	-0.575354	0.001411	Reported	2007	0	0	0	5.416	5.4425
2	3	17	77	Illinois	Jackson County	17077	334	556	34	0	40.7768	97	0	180	0	7	583713	0	13295696	7	2	15	3.31214e+06	7.35465e+06	7.63026e+06	6.20197e+06	3.95294e+06	0	5.61436e+06	0	1196728	20.6544	-12.9758	-0.848271	8.60188	-11.7776	0.261142	0.826833	-0.64355	0.01758	Reported	2007	0	0	0	6.779	6.631
2	3	17	79	Illinois	Jasper County	17079	347	556	30	0	25.6652	94	0	600	0	5	351388	0	7390620	4	1	14	2.22077e+06	5.14906e+06	5.2702e+06	0	1.36832e+06	1.04036e+07	2.34978e+06	0	380301	18.8989	-13.6996	-1.01296	7.57347	-12.0259	0.104994	0.719997	-0.619965	0.009637	No records	2007	0	0	0	5.867	5.505
2	3	17	81	Illinois	Jefferson County	17081	577	556	32	0	32.5471	98	0	800	0	4	613108	0	11271099	6	2	14	4.07641e+06	8.36354e+06	8.54115e+06	72139.5	2.51531e+06	1.03448e+07	4.22454e+06	0	1087503	19.7635	-13.3103	-0.980072	8.10987	-11.7642	0.15329	0.769748	-0.620496	0.006913	No records	2007	0	0	0	6.6405	6.197
2	3	17	83	Illinois	Jersey County	17083	204	556	31	0	36.9233	97	0	600	0	5	282960	0	7103311	6	1	14	4.38848e+06	7.24892e+06	7.03098e+06	5.52367e+06	2.95983e+06	9.11158e+06	4.42978e+06	0	550193	19.3097	-13.6518	-1.05923	7.40666	-12.3271	0.09009	0.773274	-0.609201	0.010124	No records	2007	0	4.44444	1	5.918	5.9255
2	3	17	87	Illinois	Johnson County	17087	83	126	34	33	39.936	97	0	160	0	7	244528	0	8154285	8	3	14	3.94706e+06	9.39155e+06	9.77036e+06	8.33591e+06	4.55943e+06	3.53536e+06	6.64523e+06	0	897965	20.6087	-12.5682	-0.840678	9.04573	-11.4776	0.285108	0.80831	-0.60802	0.008027	No records	2007	0	0	0	7.518	7.289
2	3	17	89	Illinois	Kane County	17089	204	556	29	0	20.649	95	0	600	0	5	1437940	1	6638599	4	1	13	1.1592e+06	3.6384e+06	6.33217e+06	0	0	9.86996e+06	4.26548e+06	0	582463	15.4846	-15.0554	-1.26431	4.67494	-12.9067	-0.058658	0.582505	-0.542535	0.010327	No records	2007	0	1.26214	0	5.53	5.553
2	3	17	91	Illinois	Kankakee County	17091	555	556	29	0	16.2303	97	0	800	0	5	856663	0	6245771	3	0	13	722681	2.01442e+06	3.66501e+06	0	0	9.98109e+06	1.74128e+06	0	323408	16.4443	-14.6668	-1.22827	5.47054	-12.6127	-0.004309	0.603568	-0.569597	0.003929	Established	2007	0	0.926638	0	5.412	5.41
2	3	17	93	Illinois	Kendall County	17093	346	556	27	0	17.6175	95	0	800	0	4	400704	0	3407850	3	1	13	835815	2.36051e+06	3.83339e+06	0	0	1.01286e+07	1.91769e+06	0	179599	16.1318	-14.966	-1.38134	5.11594	-12.9173	-0.075031	0.614342	-0.568398	0.000751	No records	2007	0	0	0	5.528	5.463
2	3	17	95	Illinois	Knox County	17095	204	556	29	0	27.6968	99	0	600	0	6	721274	0	11102630	5	0	14	2.65612e+06	5.40217e+06	5.54503e+06	2.47818e+06	30438.2	1.00774e+07	2.80338e+06	0	688676	16.7932	-14.9159	-1.45221	5.8261	-13.0493	-0.117332	0.665781	-0.578548	-0.006359	Reported	2007	0	0	1	5.605	5.553
2	3	17	97	Illinois	Lake County	17097	563	581	31	0	31.1458	97	0	600	0	6	1993666	1	7918530	5	1	14	2.56295e+06	6.55552e+06	8.91849e+06	0	0	8.96924e+06	8.03665e+06	0	936780	14.6227	-14.4253	-0.876876	4.95528	-12.7535	-0.018879	0.529139	-0.477891	0.02322	Established	2007	0	1.16887	0	5.711	5.696
2	3	17	99	Illinois	LaSalle County	17099	204	556	30	0	19.2282	97	0	400	0	5	1328504	0	10306866	2	0	14	847938	2.06726e+06	3.73904e+06	0	0	1.00724e+07	1.86895e+06	0	617476	16.3824	-14.9561	-1.5364	5.32185	-12.9422	-0.057861	0.633026	-0.574553	-0.011041	Established	2007	0	4.44188	1	5.4945	5.47
2	3	17	101	Illinois	Lawrence County	17101	563	556	31	0	26.9905	94	0	600	0	5	378538	0	6051744	5	1	13	2.06958e+06	6.43176e+06	5.67131e+06	0	1.57334e+06	1.05666e+07	2.79471e+06	0	329189	19.2937	-13.4847	-0.969581	8.06679	-11.7762	0.210732	0.744556	-0.623052	0.010631	Reported	2007	0	0	0	6.296	6.1
2	3	17	103	Illinois	Lee County	17103	571	556	33	0	17.5891	94	0	400	0	5	647762	0	7462818	3	0	14	879639	2.41175e+06	3.21536e+06	0	0	1.01255e+07	1.34361e+06	0	281189	15.6004	-15.1893	-1.5597	4.69871	-13.1541	-0.124889	0.594108	-0.541682	-0.012728	Established	2007	0	5.61246	2	5.427	5.34
2	3	17	105	Illinois	Livingston County	17105	204	556	29	0	9.3237	95	0	800	0	4	1015852	0	7002480	2	0	13	260484	884696	2.63123e+06	0	0	1.03255e+07	883908	0	268644	16.8592	-14.8192	-1.46354	5.68519	-12.6634	-0.013086	0.643263	-0.590702	-0.010588	No records	2007	0	0	0	5.417	5.499
2	3	17	107	Illinois	Logan County	17107	198	556	31	0	13.4909	95	0	600	0	5	541780	0	4788231	2	0	13	425769	1.40897e+06	3.09231e+06	0	283.405	1.04282e+07	1.11808e+06	0	211907	18.0318	-14.6115	-1.48878	6.42436	-12.3978	0.115883	0.715833	-0.618115	-0.012618	No records	2007	0	0	0	5.391	5.483
2	3	17	109	Illinois	McDonough County	17109	204	556	29	0	26.6853	98	0	600	0	5	555344	0	8226417	4	1	14	2.23363e+06	4.54153e+06	5.09135e+06	2.66558e+06	1.4021e+06	1.02805e+07	2.33753e+06	0	511545	17.6974	-14.6584	-1.3619	6.19909	-12.8707	-0.089554	0.704227	-0.59247	-0.004256	Established	2007	0	0	0	5.41	5.568
2	3	17	111	Illinois	McHenry County	17111	571	556	31	0	25.0526	96	0	100	0	6	1150293	0	8949803	5	1	13	1.85859e+06	5.10278e+06	6.50584e+06	0	0	9.8068e+06	3.80546e+06	0	778718	14.8604	-15.114	-1.05671	4.24103	-12.8626	-0.053317	0.543745	-0.511775	0.024907	Reported	2007	0	2.03887	1	5.963	5.906
2	3	17	113	Illinois	McLean County	17113	563	556	27	0	12.4525	96	0	800	0	4	1353208	0	7965356	2	0	13	376124	1.1023e+06	3.13838e+06	0	0	1.0363e+07	1.33957e+06	0	447117	17.2804	-14.6904	-1.43912	5.95285	-12.5302	0.041988	0.666889	-0.598731	-0.012132	Established	2007	0	3.11917	0	5.454	5.5145
2	3	17	115	Illinois	Macon County	17115	563	556	27	0	17.302	95	0	600	0	5	891799	0	5042349	2	0	13	666592	1.847e+06	3.86766e+06	0	0	1.03141e+07	2.08475e+06	0	324185	18.2626	-14.4214	-1.3971	6.50653	-12.2688	0.118549	0.712618	-0.62393	-0.011549	No records	2007	0	0	0	5.329	5.556
2	3	17	117	Illinois	Macoupin County	17117	204	556	30	0	32.484	98	0	600	0	5	755199	0	14442322	5	1	14	3.19921e+06	6.00854e+06	5.87644e+06	4.02773e+06	2.22488e+06	1.01931e+07	3.24902e+06	0	925564	18.8909	-13.9245	-1.20014	7.2096	-12.235	0.093367	0.750154	-0.608742	0.001129	Established	2007	0	0	0	5.7285	5.7945
2	3	17	119	Illinois	Madison County	17119	198	556	33	0	29.5084	96	0	160	0	6	1417773	0	11870585	5	1	14	2.60917e+06	5.93751e+06	7.35236e+06	2.50691e+06	1.70323e+06	9.39527e+06	4.36185e+06	0	1046333	19.4024	-13.5218	-1.06117	7.97709	-12.2759	0.136733	0.78254	-0.622938	0.012225	Reported	2007	0	0.377702	0	5.9145	5.8365
2	3	17	121	Illinois	Marion County	17121	198	556	28	0	32.8544	98	0	800	0	4	570172	0	10732579	6	1	14	3.93543e+06	7.6047e+06	7.90289e+06	0	2.53536e+06	1.01675e+07	4.07335e+06	0	959288	19.4648	-13.5562	-1.02278	7.82114	-11.8406	0.126098	0.762978	-0.62559	0.008302	No records	2007	0	2.50369	0	6.443	6.0785
2	3	17	123	Illinois	Marshall County	17123	204	556	29	0	25.2872	96	0	600	0	5	331179	0	4630669	3	0	13	1.6033e+06	3.31178e+06	4.20276e+06	1.35898e+06	0	9.83922e+06	2.04648e+06	0	275537	16.9164	-15.0351	-1.4988	5.46249	-12.7947	-0.079933	0.665311	-0.594513	-0.008426	Established	2007	0	7.72082	2	5.611	5.505
2	3	17	125	Illinois	Mason County	17125	208	556	31	0	25.4018	99	0	800	0	5	415915	0	7062553	4	1	14	1.40162e+06	3.48483e+06	4.01133e+06	1.17286e+06	161042	9.37508e+06	2.18284e+06	0	353150	18.0739	-14.585	-1.41862	6.52134	-12.6242	0.014089	0.72735	-0.617415	-0.008194	Established	2007	0	0	0	5.621	5.421
2	3	17	127	Illinois	Massac County	17127	198	556	32	0	33.4887	96	0	700	0	6	179353	0	4489040	6	2	14	3.22693e+06	8.15475e+06	7.90145e+06	5.67771e+06	2.42945e+06	5.30761e+06	3.78091e+06	0	396447	21.0484	-12.3752	-0.764044	9.44948	-11.2979	0.327519	0.832287	-0.613634	0.011053	No records	2007	0	0	1	7.06	6.572
2	3	17	129	Illinois	Menard County	17129	334	556	30	0	24.121	100	0	700	0	4	265279	0	3919224	4	1	13	1.61071e+06	3.74842e+06	4.48842e+06	0	1.07539e+06	1.01376e+07	1.93129e+06	0	218643	18.0984	-14.4665	-1.41873	6.69546	-12.4558	0.071692	0.723868	-0.610613	-0.00945	Reported	2007	0	0	0	5.4815	5.557
2	3	17	131	Illinois	Mercer County	17131	335	556	29	0	21.9758	95	0	100	0	5	382661	0	8159167	4	1	13	2.00579e+06	4.86468e+06	4.74995e+06	1.22203e+06	1.02594e+06	1.01074e+07	1.94627e+06	0	407729	16.7091	-15.064	-1.51362	5.77346	-13.1701	-0.137443	0.66057	-0.568727	-0.006968	Reported	2007	0	0	2	5.646	5.701
2	3	17	133	Illinois	Monroe County	17133	123	556	31	0	29.4308	98	0	180	0	6	428837	0	7037575	5	1	14	2.83773e+06	6.64479e+06	6.80121e+06	4.6796e+06	2.38597e+06	70424	3.71808e+06	0	498353	20.4187	-13.0083	-0.90684	7.94544	-12.0309	0.244968	0.819521	-0.616838	0.016675	Established	2007	0	0	1	6.4175	6.3105
2	3	17	135	Illinois	Montgomery County	17135	334	556	28	0	26.6065	97	0	800	0	4	601840	0	9553755	4	0	14	2.04627e+06	4.32393e+06	5.24858e+06	1.37599e+06	1.34549e+06	1.04099e+07	2.40522e+06	0	641650	18.9633	-14.0728	-1.23124	7.16674	-12.0813	0.097281	0.754376	-0.628599	0.001425	Reported	2007	0	0	0	5.6105	5.6315
2	3	17	137	Illinois	Morgan County	17137	208	556	30	0	26.2387	98	0	600	0	5	648908	0	7908030	4	0	13	2.12455e+06	4.5958e+06	5.14758e+06	1.18898e+06	1.40851e+06	1.02884e+07	2.3859e+06	0	461197	18.4036	-14.1762	-1.32309	6.73863	-12.37	0.067967	0.724861	-0.590847	-0.007875	Reported	2007	0	0	3	5.537	5.638
2	3	17	139	Illinois	Moultrie County	17139	334	556	27	0	18.01	95	0	800	0	4	312214	0	3254006	3	0	13	1.01281e+06	2.33137e+06	3.45868e+06	0	138336	1.01792e+07	1.46968e+06	0	172563	18.3182	-14.2625	-1.27135	6.81651	-12.2061	0.100068	0.705505	-0.626103	-0.00275	No records	2007	0	0	0	5.38	5.726
2	3	17	141	Illinois	Ogle County	17141	198	556	33	0	23.4254	96	0	400	0	5	693334	0	10240195	4	1	14	1.63225e+06	4.03174e+06	4.30571e+06	0	0	1.00119e+07	1.90454e+06	0	510821	15.1783	-15.2075	-1.43932	4.3706	-13.1469	-0.081399	0.565597	-0.519452	-0.003407	Established	2007	0	11.3437	2	5.487	5.451
2	3	17	143	Illinois	Peoria County	17143	335	556	31	0	33.4774	98	0	600	0	6	978289	0	10777547	5	1	14	3.29423e+06	6.04554e+06	6.36786e+06	3.84086e+06	0	9.69552e+06	4.14323e+06	0	772788	17.1249	-14.7742	-1.46141	5.93384	-12.8843	-0.060193	0.679632	-0.592029	-0.008394	Established	2007	0	1.09369	1	5.647	5.606
2	3	17	145	Illinois	Perry County	17145	334	556	28	0	31.5561	98	0	600	0	6	348920	0	8381939	6	2	14	3.61242e+06	7.5694e+06	7.65802e+06	2.97096e+06	2.47447e+06	1.05851e+06	3.97353e+06	0	701867	20.1947	-13.2278	-0.903025	8.42481	-11.8183	0.203786	0.805396	-0.638774	0.015997	Reported	2007	0	0	0	6.475	6.026
2	3	17	147	Illinois	Piatt County	17147	563	556	28	0	13.8455	95	0	600	0	5	372624	0	2504946	1	0	13	381968	988773	2.50435e+06	0	0	1.04997e+07	987915	0	138093	17.8951	-14.424	-1.33775	6.45743	-12.3764	0.105968	0.685308	-0.616964	-0.007669	Established	2007	0	0	0	5.325	5.446
2	3	17	149	Illinois	Pike County	17149	65	556	31	0	33.179	98	0	600	0	5	664152	0	15650098	6	1	14	4.05569e+06	7.32377e+06	7.09335e+06	5.65336e+06	2.73603e+06	9.56627e+06	3.81243e+06	0	1239069	18.7501	-14.0124	-1.22915	7.00843	-12.5928	0.008173	0.749634	-0.600488	0.002088	No records	2007	0	29.6525	4	6.126	6.178
2	3	17	151	Illinois	Pope County	17151	555	126	39	75	38.8464	98	500	800	500	6	115012	0	9559981	9	3	14	4.50823e+06	9.73917e+06	9.36232e+06	9.50867e+06	5.88691e+06	9.03292e+06	8.054e+06	0	917619	20.7454	-12.4159	-0.828647	9.05884	-11.296	0.290878	0.810326	-0.599719	0.002758	Reported	2007	0	0	1	7.7945	7.64
2	3	17	153	Illinois	Pulaski County	17153	563	556	37	0	35.1235	96	0	160	0	6	162116	0	3512051	5	2	13	3.18092e+06	7.08588e+06	7.35077e+06	5.36906e+06	1.7987e+06	0	3.74307e+06	0	295569	20.7962	-12.5955	-0.804537	9.60079	-11.5123	0.322137	0.826605	-0.624744	0.016852	No records	2007	0	0	0	6.67	6.387
2	3	17	155	Illinois	Putnam County	17155	563	556	28	0	29.5245	96	0	600	0	5	160864	0	2482363	4	0	14	2.2555e+06	4.5226e+06	5.07979e+06	4220.38	0	9.34254e+06	3.01458e+06	0	159988	16.8148	-15.0545	-1.43285	5.31323	-12.8417	-0.067838	0.658491	-0.592631	-0.002372	Established	2007	0	0	1	5.694	5.669
2	3	17	157	Illinois	Randolph County	17157	198	556	38	0	31.1373	99	0	600	0	6	486479	0	10633751	6	1	14	3.21731e+06	7.32664e+06	8.20927e+06	5.24808e+06	2.34893e+06	0	3.82911e+06	0	1078157	20.4879	-13.0802	-0.919238	8.19084	-11.8587	0.262883	0.817758	-0.627646	0.014943	Reported	2007	0	0	1	6.601	6.369
2	3	17	159	Illinois	Richland County	17159	334	556	27	0	24.7484	93	0	800	0	4	306436	0	5781519	5	2	13	2.10804e+06	6.29441e+06	6.15019e+06	0	1.3774e+06	1.06304e+07	2.6175e+06	0	336272	19.3121	-13.5307	-0.98656	7.95474	-11.8334	0.172106	0.745769	-0.625634	0.011093	No records	2007	0	0	0	6.213	5.934
2	3	17	161	Illinois	Rock Island County	17161	204	556	30	0	28.5748	95	0	400	0	5	856096	0	7679921	5	1	14	2.85976e+06	6.02635e+06	6.41121e+06	1.66941e+06	1.05511e+06	9.4304e+06	4.00296e+06	0	520258	16.2484	-15.0839	-1.44392	5.85787	-13.3361	-0.088085	0.646725	-0.564432	0.004291	Established	2007	0	2.03989	4	5.465	5.533
2	3	17	163	Illinois	St. Clair County	17163	333	556	32	0	27.7281	97	0	600	0	6	1404985	0	10898165	5	1	14	2.38497e+06	5.81436e+06	7.2717e+06	2.42937e+06	1.46834e+06	1.13308e+06	4.4165e+06	0	909426	19.9259	-13.2514	-0.977329	8.28057	-12.0917	0.230378	0.805462	-0.625437	0.016533	Reported	2007	0	0	0	6.185	5.959
2	3	17	165	Illinois	Saline County	17165	555	556	32	0	32.2389	99	0	800	0	5	336579	0	7117171	5	2	14	2.45253e+06	7.00386e+06	7.15437e+06	4.69338e+06	2.63309e+06	1.0334e+07	4.10939e+06	0	582196	20.5173	-12.881	-0.921304	8.63495	-11.3954	0.242604	0.799286	-0.620261	0.003812	Reported	2007	0	0	0	6.525	5.931
2	3	17	167	Illinois	Sangamon County	17167	204	556	30	0	21.7692	99	0	800	0	4	1309325	0	10090097	3	0	13	1.15993e+06	3.22921e+06	4.55849e+06	10275.1	766987	1.02515e+07	2.34767e+06	0	594885	18.3802	-14.3355	-1.36991	6.87092	-12.2929	0.096005	0.730597	-0.612823	-0.007275	Reported	2007	0	0	0	5.502	5.669
2	3	17	169	Illinois	Schuyler County	17169	204	556	29	0	37.8139	100	0	600	0	6	378896	0	9256546	7	1	14	5.24647e+06	8.19646e+06	7.68537e+06	6.68426e+06	2.8947e+06	9.82729e+06	4.85841e+06	0	713336	18.0977	-14.452	-1.28649	6.50236	-12.7309	-0.06117	0.722054	-0.600617	-0.001499	Established	2007	0	0	0	6.151	6.241
2	3	17	171	Illinois	Scott County	17171	208	556	30	0	30.2359	98	0	800	0	4	253335	0	4116451	5	1	13	3.04307e+06	6.26447e+06	5.95629e+06	2.92633e+06	1.99722e+06	1.01687e+07	2.9282e+06	0	255587	18.6792	-14.0837	-1.29151	6.85929	-12.4664	0.055877	0.74034	-0.596696	-0.004389	Reported	2007	0	0	3	5.6475	5.6135
2	3	17	173	Illinois	Shelby County	17173	204	556	28	0	26.7422	98	0	800	0	4	527842	0	10898563	4	0	13	2.25346e+06	4.73473e+06	5.22276e+06	0	492322	1.01994e+07	2.34672e+06	0	670123	18.6412	-14.0799	-1.2479	7.03595	-12.1222	0.094061	0.724202	-0.625556	-0.001847	Established	2007	0	0	0	5.5325	5.7325
2	3	17	177	Illinois	Stephenson County	17177	98	556	37	0	17.6956	100	0	100	0	6	477355	0	6930596	4	0	13	1.06621e+06	3.54495e+06	5.66529e+06	0	0	1.00654e+07	1.62852e+06	0	491298	14.9052	-15.3274	-1.35408	3.90924	-13.3306	-0.187565	0.548183	-0.507584	0.004334	Established	2007	0	0	5	5.667	5.543
2	3	17	179	Illinois	Tazewell County	17179	335	556	30	0	23.5389	97	0	400	0	6	899173	0	7532827	3	0	13	1.33597e+06	3.39039e+06	4.66412e+06	1.24438e+06	0	9.94881e+06	2.52674e+06	0	485341	17.4981	-14.7579	-1.49609	6.1589	-12.6543	0.028379	0.697227	-0.607636	-0.009899	Established	2007	0	1.52924	0	5.4555	5.458
2	3	17	181	Illinois	Union County	17181	571	556	34	28	41.6382	98	0	160	0	5	285108	0	8651978	6	2	14	4.47058e+06	8.68738e+06	9.51085e+06	7.93957e+06	3.75519e+06	0	6.52348e+06	0	1030816	20.6207	-12.7349	-0.839483	9.00341	-11.6412	0.299756	0.817256	-0.625117	0.014474	Reported	2007	0	5.53373	0	7.294	7.186
2	3	17	183	Illinois	Vermilion County	17183	335	556	30	0	21.4027	97	0	600	0	6	795296	0	9136693	3	0	14	1.16441e+06	2.55393e+06	3.6946e+06	0	358788	1.0346e+07	1.88497e+06	0	513425	17.2336	-14.2238	-1.23232	6.31732	-12.3237	0.152635	0.614086	-0.579188	0.001239	Established	2007	0	0	2	5.479	5.5505
2	3	17	185	Illinois	Wabash County	17185	79	556	29	0	23.2683	93	0	800	0	5	186813	0	3446925	5	2	14	1.76457e+06	5.56462e+06	4.66708e+06	0	1.31338e+06	1.05153e+07	1.89369e+06	0	141511	19.6457	-13.3507	-0.93867	8.40918	-11.6348	0.23922	0.768245	-0.629211	0.012275	Established	2007	0	0	0	5.778	5.477
2	3	17	187	Illinois	Warren County	17187	204	556	30	0	20.0783	98	0	700	0	4	503091	0	6629217	4	0	13	1.44179e+06	3.64199e+06	4.25596e+06	1.44373e+06	834080	1.024e+07	1.56645e+06	0	320177	17.1042	-14.9327	-1.4765	5.88964	-12.9996	-0.108067	0.678563	-0.580134	-0.008095	No records	2007	0	5.59472	0	5.3245	5.5405
2	3	17	189	Illinois	Washington County	17189	334	556	27	0	28.5881	99	0	600	0	5	419324	0	8664041	5	1	14	2.38108e+06	5.34271e+06	6.95403e+06	173037	1.45494e+06	4.498e+06	2.62159e+06	0	724493	19.7569	-13.3508	-0.974944	8.30718	-11.9358	0.16844	0.78656	-0.628555	0.012355	No records	2007	0	0	0	6.405	5.909
2	3	17	191	Illinois	Wayne County	17191	73	556	26	0	24.3876	95	0	600	0	5	573120	0	11300403	5	2	14	2.17776e+06	6.07149e+06	6.68158e+06	5439.9	1.27859e+06	1.06978e+07	2.53858e+06	0	883350	19.7254	-13.3578	-0.957622	8.17231	-11.686	0.16242	0.768044	-0.626064	0.009569	No records	2007	0	0	0	6.2975	6.038
2	3	17	193	Illinois	White County	17193	198	556	37	0	24.4062	96	0	800	0	4	468748	0	7798788	5	1	14	1.90228e+06	5.91553e+06	5.95037e+06	3.00494e+06	1.57238e+06	1.06209e+07	2.47962e+06	0	489944	20.1137	-13.1398	-0.908854	8.62682	-11.442	0.233524	0.787719	-0.628084	0.009781	No records	2007	0	0	0	6.257	5.685
2	3	17	195	Illinois	Whiteside County	17195	334	556	31	0	18.8774	95	0	700	0	4	659941	0	8625708	4	1	13	1.19505e+06	3.40267e+06	3.74056e+06	0	0	9.97531e+06	1.58381e+06	0	323104	15.9212	-15.292	-1.51166	5.01276	-13.3053	-0.150104	0.617815	-0.556521	-0.002378	No records	2007	0	0	2	5.3965	5.2665
2	3	17	197	Illinois	Will County	17197	374	556	31	0	22.6962	95	0	800	0	5	2374625	1	10907515	4	1	14	1.58176e+06	3.75245e+06	6.51361e+06	0	0	9.70992e+06	4.65048e+06	0	950765	16.1514	-14.721	-1.19339	5.43661	-12.6928	0.002278	0.605856	-0.563467	0.009768	Established	2007	0	1.27468	0	5.394	5.375
2	3	17	199	Illinois	Williamson County	17199	577	556	34	0	38.8921	97	0	600	0	7	574579	0	9809539	7	2	15	3.68562e+06	8.77814e+06	9.2111e+06	6.7295e+06	3.96343e+06	6.38868e+06	5.87429e+06	0	1037995	20.4444	-12.7992	-0.895887	8.631	-11.6689	0.230137	0.799541	-0.618895	0.0074	Reported	2007	0	0	0	7.06	6.83
2	3	17	201	Illinois	Winnebago County	17201	563	556	36	0	25.0759	100	0	800	0	4	1169429	0	7510524	4	1	13	1.75886e+06	4.81928e+06	6.50188e+06	0	0	9.74076e+06	3.93377e+06	0	577504	15.0384	-15.3428	-1.31472	4.23749	-13.2301	-0.067054	0.562341	-0.527024	0.013932	Established	2007	0	3.84376	2	5.632	5.6
2	3	17	203	Illinois	Woodford County	17203	580	556	28	0	22.9058	97	0	600	0	5	616747	0	5148971	2	0	14	1.28337e+06	2.65268e+06	4.1637e+06	1.03369e+06	0	9.90707e+06	1.99917e+06	0	364670	17.109	-14.9258	-1.50836	5.71371	-12.6603	-0.004009	0.672321	-0.600757	-0.010077	Established	2007	0	2.70037	0	5.474	5.611
2	3	18	1	Indiana	Adams County	18001	336	556	17	0	19.2602	95	0	800	0	4	300537	0	4468171	4	2	13	978068	4.11124e+06	4.30287e+06	0	0	1.03464e+07	1.38658e+06	0	142270	16.1214	-14.3813	-0.930094	5.37187	-12.0706	0.268249	0.574167	-0.547181	0.025466	Reported	2007	0	0	0	5.121	5.126
2	3	18	3	Indiana	Allen County	18003	571	556	23	0	25.2373	98	0	100	0	5	1270235	0	8779183	4	0	13	1.16313e+06	4.43753e+06	5.8667e+06	0	0	1.01108e+07	3.3885e+06	0	587670	15.9192	-14.5673	-0.981542	4.98574	-12.0468	0.270803	0.562693	-0.537942	0.021424	No records	2007	0	0.582686	0	5.834	5.7095
2	3	18	5	Indiana	Bartholomew County	18005	416	556	28	0	33.081	100	0	180	0	7	465454	0	7870930	6	2	14	2.12035e+06	6.82279e+06	5.66051e+06	0	3.00789e+06	1.0479e+07	4.13302e+06	0	316785	18.0883	-13.2195	-0.875479	6.86	-11.6765	0.331598	0.645363	-0.542922	0.012705	Established	2007	0	0	0	6.736	6.607
2	3	18	7	Indiana	Benton County	18007	204	556	27	0	7.38258	94	0	700	0	4	313118	0	2637595	2	0	12	205077	730134	2.10191e+06	0	0	1.04018e+07	590568	0	87520	16.5935	-14.4133	-1.138	5.63114	-12.3472	0.146775	0.57812	-0.556392	0.007897	Reported	2007	0	0	2	5.4755	5.2735
2	3	18	9	Indiana	Blackford County	18009	336	556	16	0	24.3127	96	0	700	0	4	130131	0	2393696	5	2	13	1.4694e+06	5.41482e+06	4.4792e+06	0	0	1.04028e+07	1.74945e+06	0	72665	16.0854	-14.1758	-0.949365	5.52208	-12.1908	0.193008	0.557992	-0.532697	0.021167	No records	2007	0	0	0	5.45	5.0985
2	3	18	11	Indiana	Boone County	18011	335	556	16	0	18.4916	97	0	400	0	5	347239	0	4813534	4	1	12	761364	2.84566e+06	3.96346e+06	0	316784	1.04721e+07	1.46348e+06	0	200743	16.7707	-14.1214	-1.00677	5.81306	-11.95	0.231038	0.576111	-0.542474	0.015563	Reported	2007	0	0	0	5.536	5.36
2	3	18	13	Indiana	Brown County	18013	552	86	19	82	30.0144	100	500	180	500	6	194700	0	10543272	12	3	16	1.52364e+06	6.05247e+06	5.91024e+06	147507	8.98433e+06	1.04886e+07	9.74722e+06	0	260090	17.8622	-13.1818	-0.892316	6.73655	-11.7082	0.335188	0.626245	-0.529818	0.006885	Established	2007	0	0	0	7.72	7.852
2	3	18	15	Indiana	Carroll County	18015	224	556	29	0	24.625	97	0	900	0	6	288798	0	4823976	4	1	13	1.15824e+06	3.80476e+06	4.03522e+06	0	0	1.02444e+07	1.5883e+06	0	197880	16.6125	-14.417	-1.06344	5.50833	-12.1768	0.20503	0.574598	-0.554881	0.019505	Established	2007	0	0	0	5.636	5.3105
2	3	18	17	Indiana	Cass County	18017	335	556	19	0	26.1252	97	0	900	0	5	382445	0	5645229	4	2	13	1.31381e+06	4.42599e+06	4.73318e+06	0	0	1.02747e+07	1.9356e+06	0	272623	16.332	-14.4106	-1.02903	5.36655	-12.2511	0.187793	0.564836	-0.545542	0.022036	Established	2007	0	0	0	5.4315	5.31
2	3	18	19	Indiana	Clark County	18019	84	126	21	0	36.2729	100	0	180	0	6	531394	0	9046585	8	3	15	3.03499e+06	8.69843e+06	8.53514e+06	7.36195e+06	4.88572e+06	1.04217e+07	6.55315e+06	0	582852	19.3483	-12.5585	-0.740829	7.76633	-11.2817	0.526071	0.73077	-0.554733	0.015079	Established	2007	0	0	0	7.282	6.9215
2	3	18	21	Indiana	Clay County	18021	74	556	22	0	29.109	92	0	160	0	7	358555	0	7142028	6	2	14	2.84137e+06	8.02288e+06	6.05934e+06	0	3.07203e+06	1.05068e+07	3.8843e+06	0	343062	18.2218	-13.5808	-1.00012	6.93363	-11.9473	0.242094	0.656855	-0.573538	0.005739	Established	2007	0	0	0	6.458	6.603
2	3	18	23	Indiana	Clinton County	18023	416	556	16	0	17.5659	96	0	500	0	3	285857	0	4289640	3	0	13	703475	2.46086e+06	3.34635e+06	0	15209.4	1.04398e+07	1.14728e+06	0	137123	16.5688	-14.2756	-1.0305	5.62346	-12.0626	0.214925	0.56879	-0.544753	0.016563	Established	2007	0	0	0	5.4215	5.2315
2	3	18	25	Indiana	Crawford County	18025	517	86	20	63	33.4342	100	500	180	500	6	208601	0	8863770	11	3	15	2.85563e+06	8.81148e+06	8.78949e+06	9.66026e+06	7.3664e+06	1.06265e+07	8.46055e+06	0	510558	19.2312	-12.3758	-0.79396	7.71929	-11.3262	0.454204	0.701902	-0.526026	-0.000631	Established	2007	0	9.081	1	7.6215	7.5945
2	3	18	27	Indiana	Daviess County	18027	552	556	18	0	24.5899	92	0	160	0	6	348333	0	7226734	5	2	14	2.14774e+06	6.40893e+06	5.30468e+06	1.43997e+06	1.8793e+06	1.04061e+07	2.63934e+06	0	302416	19.1911	-13.05	-0.906076	7.74101	-11.6022	0.338401	0.715456	-0.577331	0.004779	Established	2007	0	3.28386	0	6.123	5.99
2	3	18	29	Indiana	Dearborn County	18029	84	126	20	35	37.723	100	0	180	0	6	300767	0	7770406	9	3	14	3.51504e+06	9.66747e+06	9.47292e+06	1.52051e+06	5.59895e+06	1.05206e+07	6.95394e+06	0	596276	18.3096	-13.1478	-0.69551	6.7475	-11.4226	0.381035	0.67397	-0.556053	0.02804	Established	2007	0	0	0	7.4615	7.418
2	3	18	31	Indiana	Decatur County	18031	518	556	26	0	26.6892	96	0	100	0	7	299779	0	6079118	5	1	14	2.15495e+06	6.27829e+06	4.8844e+06	0	1.72223e+06	1.05744e+07	2.55714e+06	0	253578	17.7487	-13.2428	-0.788595	6.52681	-11.6278	0.252402	0.631401	-0.532979	0.016364	Established	2007	0	0	0	5.697	5.388
2	3	18	33	Indiana	DeKalb County	18033	132	556	27	0	28.1402	100	0	100	0	5	348873	0	5751064	5	2	13	2.0209e+06	6.49931e+06	6.42468e+06	0	0	1.01602e+07	2.52199e+06	0	334636	15.4785	-14.6017	-0.962254	4.43452	-11.9969	0.273952	0.536226	-0.513408	0.017948	No records	2007	0	0	0	5.787	5.6765
2	3	18	35	Indiana	Delaware County	18035	334	556	20	0	23.6429	97	0	100	0	5	549260	0	5525799	4	2	13	1.31646e+06	4.88317e+06	5.12139e+06	0	0	1.03148e+07	2.35279e+06	0	273940	16.1863	-14.0062	-0.89429	5.77201	-12.1391	0.163726	0.558205	-0.527546	0.020961	No records	2007	0	0	0	5.6175	5.261
2	3	18	37	Indiana	Dubois County	18037	517	556	18	0	33.6108	100	0	180	0	6	401000	0	9404316	7	3	14	3.24987e+06	8.96285e+06	7.59114e+06	6.35743e+06	3.92682e+06	1.06116e+07	4.8116e+06	0	585841	19.3564	-12.6495	-0.838546	7.89458	-11.4641	0.375914	0.716979	-0.555817	-0.000174	Established	2007	0	0	1	7.0755	6.8495
2	3	18	39	Indiana	Elkhart County	18039	335	556	27	0	27.1152	100	0	100	0	5	1069318	0	7634554	5	2	13	1.89355e+06	6.48207e+06	7.64998e+06	0	0	9.87033e+06	4.05981e+06	0	674808	15.5618	-14.5457	-0.973412	4.99977	-12.0644	0.240221	0.55886	-0.523361	0.021086	Established	2007	0	0.520178	0	6.0055	6.117
2	3	18	41	Indiana	Fayette County	18041	334	556	28	0	33.3848	100	0	100	0	6	178314	0	4072452	6	2	14	2.58044e+06	7.27621e+06	6.27874e+06	0	2.73038e+06	1.05271e+07	3.73014e+06	0	211251	17.2208	-13.7511	-0.822958	5.73297	-11.5386	0.239562	0.599847	-0.534713	0.02175	No records	2007	0	0	0	6.294	6.045
2	3	18	43	Indiana	Floyd County	18043	552	557	19	17	34.7076	99	0	700	0	5	270728	0	3723479	9	3	15	3.6091e+06	9.41669e+06	9.5824e+06	7.95162e+06	5.44354e+06	1.06077e+07	7.18995e+06	0	303445	19.2334	-12.3765	-0.707701	7.9722	-11.2302	0.51205	0.725728	-0.539924	0.010661	Established	2007	0	0	0	7.384	7.293
2	3	18	45	Indiana	Fountain County	18045	90	556	27	0	30.8397	98	0	100	0	5	248582	0	5969749	5	1	14	1.93492e+06	5.26229e+06	5.25368e+06	0	870061	1.0322e+07	2.5083e+06	0	335521	17.3481	-14.1642	-1.10933	6.09748	-12.1239	0.244619	0.606986	-0.57261	0.009096	Established	2007	0	0	2	5.83	5.852
2	3	18	47	Indiana	Franklin County	18047	416	556	34	26	38.6778	100	0	100	0	7	296086	0	9552926	9	2	14	2.67808e+06	8.02846e+06	7.20753e+06	0	5.3536e+06	1.04341e+07	6.12504e+06	0	476616	17.7291	-13.504	-0.741535	6.10542	-11.4295	0.278701	0.632583	-0.54523	0.024934	Established	2007	0	0	0	6.991	6.977
2	3	18	49	Indiana	Fulton County	18049	555	556	19	0	26.1515	97	0	100	0	5	287396	0	4848310	4	1	12	1.30139e+06	4.26119e+06	4.61434e+06	0	0	1.02451e+07	1.73981e+06	0	201172	16.1086	-14.5625	-1.0625	5.11756	-12.135	0.146936	0.561771	-0.537571	0.017899	Established	2007	0	0	0	5.767	5.5155
2	3	18	51	Indiana	Gibson County	18051	336	556	26	0	23.4392	92	0	160	0	8	517548	0	7996666	5	1	14	1.792e+06	5.83008e+06	4.60196e+06	17889.2	1.77419e+06	1.03421e+07	2.68251e+06	0	253228	19.7008	-13.085	-0.89845	8.5148	-11.5898	0.298062	0.766683	-0.614676	0.010418	Established	2007	0	0	0	5.915	5.773
2	3	18	53	Indiana	Grant County	18053	423	556	19	0	24.0964	97	0	100	0	5	455609	0	5549709	4	2	13	1.17696e+06	4.334e+06	4.53018e+06	0	0	1.03477e+07	2.03239e+06	0	228231	16.1664	-14.2903	-0.980408	5.45377	-12.12	0.20276	0.55737	-0.534151	0.021512	Established	2007	0	0	0	5.444	5.237
2	3	18	55	Indiana	Greene County	18055	517	556	20	0	34.7731	92	0	100	0	7	418183	0	12598112	8	2	15	2.4655e+06	7.70455e+06	6.96983e+06	2.79762e+06	4.80028e+06	1.053e+07	5.78866e+06	0	652833	18.5284	-13.1641	-0.91956	7.21461	-11.7613	0.282067	0.667993	-0.555308	0.003108	Established	2007	0	3.0012	0	7.019	6.765
2	3	18	57	Indiana	Hamilton County	18057	73	556	19	0	22.5169	96	0	800	0	4	856451	0	5182069	4	2	13	960764	3.91936e+06	5.69682e+06	0	297941	1.02388e+07	3.15641e+06	0	364885	16.6704	-13.9873	-0.942631	5.94802	-12.1144	0.208679	0.573135	-0.538487	0.021171	Reported	2007	0	2.97823	0	5.747	5.583
2	3	18	59	Indiana	Hancock County	18059	555	556	17	0	20.7222	96	0	700	0	4	341701	0	4011899	4	1	12	1.02327e+06	4.09752e+06	4.53554e+06	0	431647	1.04995e+07	1.82572e+06	0	166136	16.786	-13.774	-0.891026	6.08558	-11.9872	0.223574	0.577035	-0.530999	0.020417	No records	2007	0	0	0	5.6485	5.485
2	3	18	61	Indiana	Harrison County	18061	552	86	20	19	35.8849	100	0	160	0	7	361179	0	12093594	9	3	15	3.15454e+06	9.03159e+06	8.52319e+06	8.29085e+06	5.31759e+06	1.06977e+07	6.21403e+06	0	805132	19.3761	-12.2857	-0.726903	8.05818	-11.2245	0.500265	0.72637	-0.534972	0.006861	No records	2007	0	0	0	7.314	7.166
2	3	18	63	Indiana	Hendricks County	18063	73	556	19	0	23.5182	97	0	900	0	5	562403	0	5601774	4	2	13	1.27537e+06	4.71281e+06	5.43223e+06	0	639543	1.04654e+07	2.33747e+06	0	330131	17.1247	-13.8174	-0.982493	6.21061	-11.9086	0.270615	0.591089	-0.539683	0.013048	Established	2007	0	0	0	5.879	5.7515
2	3	18	65	Indiana	Henry County	18065	73	556	19	0	23.3946	96	0	900	0	5	390767	0	5512532	4	2	13	1.35053e+06	4.90021e+06	4.96391e+06	0	597899	1.04539e+07	1.8622e+06	0	263502	16.457	-13.8787	-0.873084	5.64241	-11.8363	0.181593	0.560862	-0.518715	0.01788	No records	2007	0	0	0	5.7455	5.3765
2	3	18	67	Indiana	Howard County	18067	335	556	19	0	20.0486	96	0	400	0	5	401035	0	3409327	4	2	13	738043	2.87056e+06	4.12298e+06	0	0	1.02974e+07	1.80053e+06	0	155192	16.3052	-14.285	-1.00634	5.51836	-12.2194	0.203009	0.559388	-0.538931	0.021878	Reported	2007	0	0	0	5.503	5.4225
2	3	18	69	Indiana	Huntington County	18069	73	556	19	0	27.4614	97	0	800	0	4	335597	0	5763415	5	2	13	1.51504e+06	5.27166e+06	4.88048e+06	0	0	1.01996e+07	2.34342e+06	0	256434	16.0999	-14.5391	-0.986788	5.10748	-11.9794	0.241406	0.560217	-0.54081	0.023151	Established	2007	0	0	0	5.383	5.355
2	3	18	71	Indiana	Jackson County	18071	552	556	19	0	37.1658	100	0	180	0	6	300301	0	11191086	7	2	15	2.27289e+06	7.29022e+06	5.93204e+06	3.03706e+06	4.02225e+06	1.05648e+07	4.90366e+06	0	430666	18.7123	-12.9685	-0.874347	7.08983	-11.4959	0.426089	0.676468	-0.545456	0.008819	Reported	2007	0	0	0	6.818	6.612
2	3	18	73	Indiana	Jasper County	18073	563	556	30	0	22.9092	95	0	100	0	5	604808	0	6978390	4	0	13	1.54961e+06	3.95532e+06	3.71179e+06	0	0	9.85336e+06	1.78331e+06	0	303488	16.3863	-14.6413	-1.17589	5.22091	-12.2914	0.160732	0.574931	-0.553144	0.011427	Established	2007	0	9.44495	0	5.629	5.502
2	3	18	75	Indiana	Jay County	18075	73	556	20	0	23.3344	95	0	700	0	4	258696	0	5526316	5	2	13	1.53752e+06	5.28316e+06	4.52348e+06	0	0	1.04341e+07	1.62249e+06	0	174554	16.1895	-14.1223	-0.912419	5.52516	-12.126	0.217751	0.568881	-0.536626	0.022392	No records	2007	0	0	0	5.298	5.1945
2	3	18	77	Indiana	Jefferson County	18077	84	126	20	43	37.5234	100	0	160	0	7	307555	0	9363062	9	2	14	3.10005e+06	8.97521e+06	8.0333e+06	8.5229e+06	5.76302e+06	1.06182e+07	6.79478e+06	0	513492	18.7767	-12.7682	-0.770642	7.23661	-11.3233	0.464883	0.696667	-0.542909	0.015269	Established	2007	0	0	0	7.196	7.11
2	3	18	79	Indiana	Jennings County	18079	84	556	19	0	36.0222	100	0	400	0	5	291647	0	9027477	8	2	15	3.30446e+06	9.1165e+06	7.22962e+06	1.67335e+06	4.95804e+06	1.06125e+07	5.67613e+06	0	446262	18.5156	-12.9986	-0.824992	7.00778	-11.4422	0.38502	0.673388	-0.542902	0.0132	Established	2007	0	0	0	6.941	6.899
2	3	18	81	Indiana	Johnson County	18081	518	556	29	0	26.6139	100	0	400	0	5	508942	0	4990280	5	2	14	1.61208e+06	5.30723e+06	5.79056e+06	0	1.54905e+06	1.04526e+07	3.48886e+06	0	306377	17.4352	-13.4539	-0.897077	6.54019	-11.9428	0.274727	0.60567	-0.536276	0.015459	Established	2007	0	0	0	6.521	6.473
2	3	18	83	Indiana	Knox County	18083	518	556	28	0	20.3488	93	0	600	0	7	468173	0	7817615	5	2	13	1.6517e+06	5.44695e+06	4.05235e+06	0	1.27663e+06	1.04935e+07	2.08959e+06	0	220297	19.2857	-13.2693	-0.928906	8.03083	-11.728	0.274642	0.736	-0.605491	0.009328	Established	2007	0	0	0	5.906	5.689
2	3	18	85	Indiana	Kosciusko County	18085	333	556	19	0	27.7805	97	0	100	0	6	507423	0	7778722	4	1	13	1.37294e+06	4.90577e+06	5.0405e+06	0	0	9.89621e+06	2.28699e+06	0	369185	15.7631	-14.4733	-1.03895	4.97372	-12.0821	0.196085	0.551743	-0.521338	0.015173	Established	2007	0	0	0	5.963	5.752
2	3	18	87	Indiana	LaGrange County	18087	555	556	25	0	28.8932	100	0	900	0	5	433060	0	6573076	5	2	14	2.17109e+06	6.85374e+06	7.57044e+06	0	0	9.95059e+06	2.97373e+06	0	572002	15.2423	-14.5322	-0.940634	4.52573	-12.1367	0.240815	0.534634	-0.506933	0.020329	Established	2007	0	0	0	6.242	6.121
2	3	18	89	Indiana	Lake County	18089	563	556	33	0	26.4726	96	0	600	0	5	1686145	1	6758205	4	1	13	1.85575e+06	4.3196e+06	7.11746e+06	0	0	9.2324e+06	5.56481e+06	0	604985	15.9852	-14.6317	-1.11263	5.45784	-12.4537	0.128085	0.582321	-0.54846	0.016879	Established	2007	0	1.02139	0	5.623	5.56
2	3	18	91	Indiana	LaPorte County	18091	563	556	33	0	32.5428	95	0	400	0	5	829231	0	9773708	5	1	14	2.71616e+06	5.85607e+06	6.03279e+06	0	0	9.39933e+06	3.78039e+06	0	653239	15.5632	-14.4629	-1.08145	5.41109	-12.2669	0.166256	0.556369	-0.517958	0.014622	Established	2007	0	3.6516	0	5.942	5.673
2	3	18	93	Indiana	Lawrence County	18093	203	557	20	0	37.1606	100	0	700	0	5	403348	0	10945455	8	3	15	3.30546e+06	9.11401e+06	9.04247e+06	8.01129e+06	5.18579e+06	1.05805e+07	6.25915e+06	0	814082	18.6243	-12.9128	-0.913354	7.01567	-11.5172	0.406622	0.663042	-0.533731	0.000298	Reported	2007	0	2.16296	0	7.288	7.1935
2	3	18	95	Indiana	Madison County	18095	565	556	21	0	21.8227	97	0	700	0	4	666736	0	5744691	4	1	13	1.02068e+06	3.88487e+06	4.55124e+06	0	143237	1.03933e+07	2.1051e+06	0	285544	16.3499	-13.9961	-0.927431	5.92838	-12.1121	0.176427	0.562163	-0.52826	0.020257	Reported	2007	0	0.764111	0	5.551	5.37
2	3	18	97	Indiana	Marion County	18097	73	584	21	0	27.6987	96	0	100	0	7	2332593	2	4684356	4	1	13	797368	3.23288e+06	9.27702e+06	0	534468	9.60135e+06	8.48024e+06	0	735134	17.0714	-13.723	-0.911075	6.3439	-12.0807	0.254401	0.59125	-0.541737	0.021861	Established	2007	0	0.114507	0	6.022	5.898
2	3	18	99	Indiana	Marshall County	18099	565	556	21	0	27.7644	97	0	900	0	6	385567	0	5992885	4	1	13	1.45694e+06	4.5773e+06	5.276e+06	0	0	1.00891e+07	2.33487e+06	0	307051	15.9263	-14.6242	-1.05349	5.1404	-12.0401	0.129267	0.566858	-0.533124	0.016302	Established	2007	0	2.14827	0	6.0045	5.798
2	3	18	101	Indiana	Martin County	18101	518	126	19	73	34.1606	100	500	180	500	6	256368	0	10152479	11	3	15	2.18482e+06	7.38851e+06	6.62384e+06	9.42671e+06	7.69029e+06	1.0595e+07	8.4593e+06	0	344931	18.9479	-12.9214	-0.929796	7.35389	-11.4679	0.376068	0.686797	-0.54828	-0.002643	Established	2007	0	0	0	7.3335	7.413
2	3	18	103	Indiana	Miami County	18103	334	556	20	0	27.2883	96	0	900	0	6	368067	0	5403674	4	1	13	1.4071e+06	5.02788e+06	4.90607e+06	0	0	1.0298e+07	2.05336e+06	0	241257	16.1817	-14.4095	-1.02774	5.31635	-12.2209	0.231992	0.560615	-0.539752	0.02256	Established	2007	0	0	0	5.7995	5.769
2	3	18	105	Indiana	Monroe County	18105	203	126	20	64	36.588	100	500	180	500	6	412464	0	11424650	10	2	15	2.64977e+06	8.03705e+06	8.00691e+06	3.0817e+06	6.79496e+06	1.01357e+07	8.11713e+06	0	608261	17.9561	-13.1406	-0.90505	6.79695	-11.7079	0.3261	0.62659	-0.526688	0.003218	Established	2007	0	0.780512	0	7.164	7.2195
2	3	18	107	Indiana	Montgomery County	18107	90	556	20	0	25.1945	98	0	700	0	5	371090	0	6599019	4	1	14	1.27027e+06	3.87762e+06	4.20738e+06	0	708267	1.04549e+07	1.76042e+06	0	285365	17.1534	-14.1655	-1.08902	5.87876	-11.9339	0.287219	0.593965	-0.557603	0.009729	Established	2007	0	0	0	5.784	5.516
2	3	18	109	Indiana	Morgan County	18109	416	556	33	0	36.7739	100	0	400	0	5	408700	0	9162937	7	2	15	2.56124e+06	7.53086e+06	6.5201e+06	0	4.42942e+06	1.04578e+07	5.22433e+06	0	433613	17.5755	-13.4497	-0.928072	6.54134	-11.9004	0.291585	0.608521	-0.535029	0.010335	Established	2007	0	0	0	6.531	6.5755
2	3	18	111	Indiana	Newton County	18111	571	556	30	0	23.3978	96	0	800	0	4	370291	0	4622901	4	0	13	1.46792e+06	3.35114e+06	3.63447e+06	0	0	9.95905e+06	1.85221e+06	0	231584	16.4652	-14.6016	-1.17227	5.37796	-12.4217	0.118094	0.583094	-0.55972	0.010031	Established	2007	0	0	0	5.6625	5.467
2	3	18	113	Indiana	Noble County	18113	423	556	29	0	30.5518	100	0	100	0	6	394118	0	6529459	5	0	13	1.95367e+06	6.2419e+06	6.05275e+06	0	0	1.00103e+07	2.67694e+06	0	369823	15.4017	-14.5235	-0.996022	4.61108	-12.0764	0.233639	0.534743	-0.508297	0.015274	No records	2007	0	0	0	6.0625	6.0375
2	3	18	115	Indiana	Ohio County	18115	84	557	20	17	38.7112	100	0	180	0	6	55400	0	2154838	9	3	14	3.48997e+06	9.25773e+06	9.3029e+06	8.57244e+06	5.27146e+06	1.05496e+07	6.49571e+06	0	170346	18.7124	-12.9278	-0.678785	7.107	-11.4539	0.442378	0.701181	-0.563646	0.02816	No records	2007	0	0	0	7.499	7.422
2	3	18	117	Indiana	Orange County	18117	517	86	20	44	36.0142	100	500	180	500	6	236395	0	10371633	9	2	14	2.57242e+06	8.25383e+06	8.06964e+06	7.56932e+06	5.89268e+06	1.04938e+07	6.94294e+06	0	564982	19.0156	-12.629	-0.873824	7.25238	-11.4212	0.442782	0.685072	-0.530316	-0.001933	Established	2007	0	0	0	7.578	7.4565
2	3	18	119	Indiana	Owen County	18119	416	126	30	50	34.9946	95	500	180	0	6	316975	0	10552159	10	3	15	2.96807e+06	8.85329e+06	7.82981e+06	0	6.57905e+06	1.05052e+07	7.40206e+06	0	522467	18.0221	-13.333	-0.955469	6.74459	-11.8517	0.262426	0.631753	-0.541453	0.002734	Established	2007	0	0	0	7.191	7.338
2	3	18	121	Indiana	Parke County	18121	224	556	29	0	40.337	98	0	900	0	6	244673	0	9493912	7	2	14	2.65889e+06	7.8268e+06	6.86575e+06	0	3.43523e+06	1.03194e+07	4.64567e+06	0	634937	17.8628	-13.9893	-1.10311	6.49923	-11.9904	0.253989	0.638426	-0.58312	0.007548	Established	2007	0	0	0	6.555	6.649
2	3	18	123	Indiana	Perry County	18123	552	86	19	69	35.2324	100	500	180	500	8	254164	0	11333438	11	3	16	2.36865e+06	7.81982e+06	7.48504e+06	9.47565e+06	7.4204e+06	1.06654e+07	8.49084e+06	0	488095	19.5237	-12.3598	-0.752753	8.12773	-11.3206	0.432745	0.722189	-0.543399	0.002496	Established	2007	0	10.3842	2	7.586	7.67
2	3	18	125	Indiana	Pike County	18125	517	556	20	0	33.0874	92	0	160	0	7	304709	0	7912567	8	2	15	2.76719e+06	8.24522e+06	6.77332e+06	983404	4.50706e+06	1.03878e+07	5.38214e+06	0	340399	19.5659	-12.9331	-0.85461	8.16359	-11.5576	0.326711	0.74634	-0.59304	0.007697	Established	2007	0	0	0	6.753	6.701
2	3	18	127	Indiana	Porter County	18127	563	556	33	0	32.738	95	0	600	0	7	873750	0	6757242	5	1	14	2.94219e+06	5.95835e+06	6.64362e+06	0	0	9.28812e+06	4.54532e+06	0	531660	15.8172	-14.5459	-1.10561	5.31812	-12.2747	0.169747	0.564521	-0.527844	0.014705	Established	2007	0	3.20464	0	5.8365	5.6135
2	3	18	129	Indiana	Posey County	18129	124	556	33	0	24.5379	95	0	400	0	7	424523	0	7089260	5	2	14	1.98465e+06	6.23475e+06	4.5491e+06	2.87928e+06	2.07673e+06	1.04688e+07	2.85616e+06	0	216308	20.116	-13.0081	-0.887456	8.8417	-11.3876	0.292102	0.791359	-0.622394	0.009331	Established	2007	0	0	0	5.9875	5.63
2	3	18	131	Indiana	Pulaski County	18131	555	556	30	0	26.9164	95	0	700	0	5	394845	0	5716504	4	0	13	1.76919e+06	4.40901e+06	4.525e+06	0	0	9.85739e+06	2.08405e+06	0	241668	16.287	-14.622	-1.08205	5.14503	-12.217	0.116053	0.567596	-0.546796	0.017994	Established	2007	0	7.30887	0	5.552	5.3655
2	3	18	133	Indiana	Putnam County	18133	517	556	32	0	35.1468	97	0	400	0	5	331949	0	9632658	6	2	14	2.7781e+06	7.63347e+06	6.79618e+06	0	3.16988e+06	1.04827e+07	4.03698e+06	0	580935	17.5119	-13.8129	-1.04187	6.34949	-11.8359	0.281359	0.611778	-0.551094	0.006156	Established	2007	0	0	0	6.7045	6.8235
2	3	18	135	Indiana	Randolph County	18135	73	556	18	0	20.8875	95	0	700	0	4	324950	0	6137163	4	2	13	1.15243e+06	4.52765e+06	4.17078e+06	0	96133.2	1.04732e+07	1.45131e+06	0	194386	16.2184	-13.9324	-0.873766	5.48066	-11.9744	0.193272	0.560307	-0.521351	0.018131	Reported	2007	0	0	0	5.33	5.2
2	3	18	137	Indiana	Ripley County	18137	203	556	19	0	37.1397	100	0	400	0	5	329812	0	10642331	8	2	15	3.13596e+06	8.67737e+06	6.90594e+06	1.74639e+06	4.77768e+06	1.05822e+07	5.53702e+06	0	516570	18.0945	-13.0579	-0.735426	6.67016	-11.3962	0.326748	0.656607	-0.534912	0.018133	Established	2007	0	0	0	6.749	6.472
2	3	18	139	Indiana	Rush County	18139	79	556	27	0	19.781	96	0	700	0	4	236272	0	5075162	4	1	13	969036	3.51134e+06	3.66893e+06	0	395507	1.05637e+07	1.25468e+06	0	165058	17.1025	-13.644	-0.844336	5.99321	-11.7125	0.222469	0.592423	-0.528759	0.018557	Reported	2007	0	0	0	5.465	5.201
2	3	18	141	Indiana	St. Joseph County	18141	563	556	37	0	29.0853	99	0	100	0	7	1108849	0	7066688	5	1	14	2.04185e+06	5.8895e+06	6.84138e+06	0	0	9.76211e+06	4.43342e+06	0	565475	15.5914	-14.4994	-1.00179	5.35295	-12.0635	0.229651	0.564536	-0.524076	0.019688	Established	2007	0	1.51021	0	6.5225	6.318
2	3	18	143	Indiana	Scott County	18143	552	126	20	0	37.2905	100	0	180	0	6	167238	0	4628019	8	3	15	3.40731e+06	9.16682e+06	7.78052e+06	7.85367e+06	4.81627e+06	1.05465e+07	5.77179e+06	0	280488	19.0555	-12.7946	-0.812523	7.36255	-11.3259	0.483218	0.704552	-0.550102	0.012585	No records	2007	0	0	0	7.043	6.8745
2	3	18	145	Indiana	Shelby County	18145	334	556	22	0	20.6326	96	0	700	0	4	383332	0	5419806	4	2	13	1.11407e+06	4.16027e+06	4.18297e+06	0	434289	1.05222e+07	1.55379e+06	0	194262	17.4622	-13.4714	-0.854132	6.43978	-11.8987	0.248075	0.610721	-0.538928	0.018765	Reported	2007	0	0	0	5.693	5.335
2	3	18	147	Indiana	Spencer County	18147	518	556	18	0	30.5736	100	0	160	0	7	355742	0	8140290	6	2	14	2.81779e+06	8.41671e+06	6.61223e+06	5.64548e+06	3.27791e+06	1.06989e+07	4.05645e+06	0	419035	19.9353	-12.5284	-0.771731	8.4754	-11.3904	0.36661	0.758174	-0.57885	0.005487	No records	2007	0	0	2	6.705	6.382
2	3	18	149	Indiana	Starke County	18149	563	556	30	0	32.0228	95	0	900	0	6	303051	0	4434861	5	1	13	2.96564e+06	5.61998e+06	6.35284e+06	0	0	9.52747e+06	3.47614e+06	0	312322	16.0565	-14.6243	-1.07027	5.23416	-12.2156	0.135434	0.567338	-0.539833	0.018712	Established	2007	0	0	0	5.7105	5.642
2	3	18	151	Indiana	Steuben County	18151	555	556	24	0	30.5096	100	0	100	0	6	423691	0	5831729	6	2	13	2.69283e+06	7.67628e+06	8.00721e+06	0	0	9.64257e+06	3.7543e+06	0	520547	15.0681	-14.5758	-0.926378	4.20559	-12.0159	0.302478	0.520061	-0.498774	0.019061	Established	2007	0	0	0	6.0555	6.105
2	3	18	153	Indiana	Sullivan County	18153	91	556	29	0	27.2986	93	0	180	0	7	373992	0	8423424	6	2	14	2.46299e+06	7.09511e+06	5.51879e+06	0	2.62813e+06	1.02919e+07	3.41188e+06	0	353075	18.809	-13.5033	-0.939356	7.56185	-11.9464	0.198407	0.705667	-0.602989	0.010452	Established	2007	0	0	0	6.1525	5.979
2	3	18	155	Indiana	Switzerland County	18155	84	86	20	56	39.4668	100	400	180	0	6	126639	0	5904835	10	2	14	3.19946e+06	9.14785e+06	8.97306e+06	9.00298e+06	6.03048e+06	1.05147e+07	7.24178e+06	0	385324	18.8098	-12.7765	-0.673516	7.17143	-11.3835	0.453304	0.706352	-0.554644	0.024189	Reported	2007	0	0	0	7.3905	7.321
2	3	18	157	Indiana	Tippecanoe County	18157	563	556	29	0	27.0222	97	0	100	0	5	665936	0	6653849	4	1	13	1.57651e+06	4.21051e+06	5.13189e+06	0	55388	1.00702e+07	2.66916e+06	0	423787	16.8033	-14.2894	-1.06824	5.81671	-12.1965	0.21652	0.582653	-0.558784	0.014069	Established	2007	0	1.88876	2	5.6855	5.4845
2	3	18	159	Indiana	Tipton County	18159	336	556	15	0	13.3052	95	0	500	0	2	206801	0	2528531	3	1	12	423620	1.56463e+06	3.10094e+06	0	0	1.04686e+07	884836	0	64506	16.3811	-14.1763	-0.975861	5.61495	-12.165	0.180172	0.560439	-0.534564	0.021006	No records	2007	0	6.09347	0	5.2325	5.253
2	3	18	161	Indiana	Union County	18161	334	556	29	0	30.6589	96	0	900	0	6	124229	0	2750682	5	2	13	2.44307e+06	6.10023e+06	5.68764e+06	0	1.65304e+06	1.03275e+07	2.73698e+06	0	153637	17.3407	-13.6921	-0.763778	5.72221	-11.5108	0.273222	0.611056	-0.540759	0.025433	Reported	2007	0	0	0	6.087	5.8155
2	3	18	163	Indiana	Vanderburgh County	18163	517	556	18	0	24.9626	92	0	600	0	6	610492	1	4197670	5	1	14	2.30806e+06	6.84158e+06	6.89829e+06	3.34275e+06	2.54744e+06	1.04856e+07	5.08663e+06	0	249320	20.1132	-12.848	-0.863142	8.86844	-11.4342	0.337852	0.792031	-0.61635	0.009123	Established	2007	0	1.13786	0	6.154	5.622
2	3	18	165	Indiana	Vermillion County	18165	563	556	28	0	33.0227	98	0	900	0	6	257222	0	4498609	5	1	14	2.8313e+06	6.44717e+06	6.17451e+06	0	2.2119e+06	1.0122e+07	3.74884e+06	0	303739	17.8575	-14.0271	-1.12626	6.59408	-12.1769	0.198537	0.641587	-0.59213	0.007296	Reported	2007	0	0	2	6.123	6.233
2	3	18	167	Indiana	Vigo County	18167	334	556	37	0	29.2959	95	0	100	0	8	611831	0	8033397	6	2	14	2.76772e+06	7.73935e+06	6.50834e+06	0	3.01037e+06	1.03393e+07	4.48855e+06	0	447494	18.3785	-13.7032	-1.02128	7.1342	-12.091	0.191055	0.675851	-0.596604	0.008119	Established	2007	0	2.85049	0	6.15	6.216
2	3	18	169	Indiana	Wabash County	18169	555	556	22	0	29.2085	97	0	900	0	6	332117	0	6353469	5	2	14	1.62562e+06	5.34606e+06	4.83387e+06	0	0	1.01603e+07	2.1722e+06	0	259655	16.1367	-14.4832	-1.02383	5.0919	-12.0941	0.233552	0.558032	-0.537332	0.021878	Established	2007	0	0	0	5.591	5.521
2	3	18	173	Indiana	Warrick County	18173	518	556	18	0	32.0503	92	0	160	0	7	444561	0	8423144	7	2	14	2.44327e+06	7.74132e+06	6.62671e+06	5.38601e+06	3.92967e+06	1.04926e+07	5.02395e+06	0	385098	19.9756	-12.725	-0.812473	8.56185	-11.4619	0.338576	0.772608	-0.599484	0.007855	Established	2007	0	5.35084	0	6.497	6.336
2	3	18	175	Indiana	Washington County	18175	553	556	17	0	37.8287	100	0	180	0	6	324273	0	12064525	8	2	15	2.97371e+06	8.65412e+06	8.02505e+06	7.36373e+06	4.6995e+06	1.069e+07	5.44687e+06	0	772430	18.9222	-12.6559	-0.801975	7.29463	-11.3246	0.458463	0.690613	-0.533018	0.006265	Established	2007	0	0	0	7.2	7.01
2	3	18	177	Indiana	Wayne County	18177	90	556	21	0	28.5891	96	0	100	0	5	446558	0	6466600	5	2	13	2.11594e+06	6.50916e+06	6.51328e+06	0	1.17443e+06	1.0457e+07	2.78952e+06	0	442272	16.7924	-13.8335	-0.837986	5.51122	-11.6651	0.238164	0.581208	-0.527593	0.020355	No records	2007	0	0	0	6.185	6.011
2	3	18	179	Indiana	Wells County	18179	336	556	17	0	21.1676	96	0	800	0	5	261592	0	4930071	4	2	13	1.04839e+06	4.22946e+06	3.88648e+06	0	0	1.03587e+07	1.40532e+06	0	128312	16.0581	-14.4202	-0.963648	5.33426	-12.0766	0.240315	0.564922	-0.543025	0.023276	No records	2007	0	0	0	5.17	4.93
2	3	18	181	Indiana	White County	18181	224	556	27	0	16.7783	96	0	900	0	4	506686	0	5221025	3	0	13	786888	2.49939e+06	3.27815e+06	0	0	1.01554e+07	1.20722e+06	0	183305	16.5244	-14.5019	-1.09319	5.40082	-12.2368	0.164923	0.573381	-0.555737	0.016634	Established	2007	0	0	0	5.468	5.2225
2	3	18	183	Indiana	Whitley County	18183	334	556	17	0	27.2543	97	0	700	0	4	251067	0	4990597	5	2	13	1.51385e+06	5.61133e+06	4.95291e+06	0	0	1.02081e+07	1.99207e+06	0	192703	15.7476	-14.5212	-1.02108	4.84325	-12.0496	0.233348	0.546322	-0.522109	0.016853	Established	2007	0	0	0	6.091	5.938
2	4	19	1	Iowa	Adair County	19001	119	556	18	0	14.2246	99	0	800	0	4	312497	0	5620027	3	1	13	468687	1.91969e+06	6.33525e+06	383898	0	1.0285e+07	1.07478e+06	0	619433	16.7741	-14.994	-1.29444	4.96699	-13.6625	-0.292118	0.59656	-0.502858	-0.002338	Reported	2007	0	0	1	5.578	5.484
2	4	19	3	Iowa	Adams County	19003	119	556	19	0	18.2907	98	0	180	0	5	245960	0	4965150	4	1	13	775000	3.16954e+06	7.26752e+06	756212	0	1.03017e+07	1.61804e+06	0	568297	17.2538	-14.7643	-1.27747	5.09943	-13.6411	-0.302689	0.6124	-0.504421	-0.005104	No records	2007	0	0	1	5.7735	5.8595
2	4	19	7	Iowa	Appanoose County	19007	336	556	21	0	35.4221	100	0	800	0	4	274656	0	8770990	5	2	14	2.86033e+06	6.56017e+06	8.89534e+06	3.99792e+06	0	9.95966e+06	3.38404e+06	0	1037433	17.4623	-14.6231	-1.24832	5.83769	-13.2976	-0.157167	0.659222	-0.54648	0.009065	No records	2007	0	0	3	6.374	6.533
2	4	19	9	Iowa	Audubon County	19009	560	556	20	0	9.1796	97	0	700	0	4	212577	0	3749493	3	0	12	230421	1.28723e+06	3.85945e+06	32385.9	0	1.02462e+07	704469	0	221834	16.4676	-15.2313	-1.35626	4.51878	-13.8608	-0.333763	0.583068	-0.503035	-0.004132	No records	2007	0	0	1	5.147	5.005
2	4	19	11	Iowa	Benton County	19011	327	556	25	0	18.0324	100	0	900	0	5	490042	0	6559157	3	0	13	680859	1.84873e+06	3.82611e+06	0	0	1.01515e+07	1.3854e+06	0	404881	15.7475	-15.5894	-1.57805	4.51715	-13.6998	-0.369562	0.590138	-0.52446	-0.009227	Established	2007	0	0	6	5.48	5.1305
2	4	19	13	Iowa	Black Hawk County	19013	335	556	25	0	21.2844	100	0	800	0	5	721260	0	6414452	3	0	13	735399	2.53957e+06	4.31603e+06	0	0	9.97578e+06	2.22155e+06	0	384796	15.2772	-15.8423	-1.53516	4.22834	-14.0599	-0.387314	0.571533	-0.525963	0.006081	Established	2007	0	0	4	5.336	5.009
2	4	19	15	Iowa	Boone County	19015	334	556	23	0	24.8942	100	0	800	0	4	343941	0	5694407	3	0	14	1.13096e+06	2.27795e+06	3.73517e+06	44603.3	0	1.01555e+07	1.71464e+06	0	364123	16.0853	-15.4357	-1.44296	4.41973	-14.0009	-0.377714	0.563336	-0.498978	-0.000475	Established	2007	0	0	2	5.216	5.032
2	4	19	17	Iowa	Bremer County	19017	336	556	23	0	24.0746	100	0	800	0	5	348630	0	5363123	4	1	14	925867	3.01011e+06	4.50604e+06	0	0	1.00278e+07	1.9557e+06	0	300966	14.7912	-15.9279	-1.53161	3.91508	-14.2128	-0.4608	0.547613	-0.510379	0.006151	Established	2007	0	4.19586	4	5.434	5.033
2	4	19	19	Iowa	Buchanan County	19019	101	556	24	0	17.3732	100	0	800	0	5	406788	0	5878543	3	1	13	601007	2.07348e+06	3.6685e+06	0	0	1.00998e+07	1.34432e+06	0	285353	15.1705	-15.7243	-1.55076	4.00918	-13.8788	-0.4664	0.563168	-0.511365	-0.005524	Established	2007	0	0	4	5.43	5.106
2	4	19	21	Iowa	Buena Vista County	19021	327	556	22	0	8.86382	99	0	700	0	4	314657	0	3399045	2	0	13	162922	549238	2.99666e+06	0	0	9.99897e+06	869416	0	206377	15.259	-15.948	-1.42914	3.59298	-14.4737	-0.394789	0.537695	-0.507471	0.007545	Reported	2007	0	0	3	5.07	4.915
2	4	19	23	Iowa	Butler County	19023	327	556	24	0	19.2645	99	0	800	0	5	321022	0	6570789	3	1	13	713758	2.49443e+06	3.86792e+06	0	0	1.00525e+07	1.46815e+06	0	306097	14.9597	-16.0467	-1.50925	3.98601	-14.2064	-0.40883	0.547299	-0.514181	0.011867	Reported	2007	0	0	2	5.3295	4.9325
2	4	19	25	Iowa	Calhoun County	19025	327	556	21	0	6.28006	98	0	700	0	3	296338	0	3016806	2	0	12	56868.4	279613	2.63259e+06	0	0	1.01243e+07	729480	0	152866	15.8596	-15.6769	-1.51234	4.12837	-14.1501	-0.322095	0.558701	-0.504539	-0.001985	Reported	2007	0	0	2	4.9205	4.8795
2	4	19	27	Iowa	Carroll County	19027	73	556	21	0	8.88401	99	0	800	0	4	384864	0	3471745	2	0	13	138611	582323	3.26641e+06	0	0	1.01893e+07	908296	0	219306	16.221	-15.422	-1.3875	4.34006	-13.9291	-0.271947	0.573325	-0.503908	-0.001698	Reported	2007	0	0	1	5.115	4.871
2	4	19	29	Iowa	Cass County	19029	560	556	21	0	11.0405	99	0	180	0	5	358231	0	4876213	3	0	12	231993	1.23556e+06	5.14779e+06	55240.7	0	1.02874e+07	931435	0	459202	16.9973	-14.958	-1.3419	4.80449	-13.77	-0.319699	0.599196	-0.502746	-0.007755	No records	2007	0	0	1	5.473	5.225
2	4	19	31	Iowa	Cedar County	19031	73	556	22	0	22.157	100	0	900	0	5	320359	0	5728040	3	0	13	939800	2.36885e+06	4.26307e+06	1.06064e+06	108930	1.02016e+07	1.52282e+06	0	390397	15.9953	-15.2057	-1.58763	4.90862	-13.5557	-0.344743	0.603863	-0.523741	-0.018891	Reported	2007	0	5.49058	3	5.528	5.166
2	4	19	33	Iowa	Cerro Gordo County	19033	101	556	28	0	13.0598	100	0	900	0	5	476457	0	5727321	3	1	12	441953	1.79348e+06	3.59519e+06	0	0	9.85904e+06	1.42112e+06	0	257822	14.4388	-16.2084	-1.50202	3.675	-14.4766	-0.409661	0.523267	-0.503833	0.017622	Established	2007	0	0	1	4.9525	4.9995
2	4	19	35	Iowa	Cherokee County	19035	555	556	25	0	13.7954	100	0	900	0	5	290971	0	5178709	3	0	13	387187	1.39725e+06	3.79634e+06	10261.8	0	1.00754e+07	1.13311e+06	0	278910	15.5898	-15.899	-1.458	3.41556	-14.5532	-0.308866	0.553755	-0.519476	0.009486	Reported	2007	0	0	1	5.186	4.986
2	4	19	37	Iowa	Chickasaw County	19037	101	556	24	0	20.7354	99	0	800	0	5	261275	0	6249127	4	1	13	857921	3.30737e+06	4.46021e+06	0	0	1.0023e+07	1.62394e+06	0	315558	14.3289	-16.0117	-1.52917	3.6433	-14.3173	-0.476801	0.529026	-0.500549	0.008089	No records	2007	0	0	4	5.338	5.079
2	4	19	39	Iowa	Clarke County	19039	422	556	19	0	30.9381	100	0	180	0	5	210388	0	6750399	5	1	14	2.27558e+06	6.00605e+06	9.14236e+06	3.23865e+06	0	1.03214e+07	2.74895e+06	0	890826	17.1041	-14.5757	-1.24873	5.37337	-13.6191	-0.249128	0.617809	-0.506124	0.002133	Reported	2007	0	10.8932	5	6.4025	6.312
2	4	19	41	Iowa	Clay County	19041	336	556	25	0	10.6448	100	0	800	0	4	302196	0	4596348	3	0	13	234801	1.05304e+06	3.53757e+06	0	0	9.95045e+06	1.27653e+06	0	229319	14.8055	-16.2052	-1.38727	3.23913	-14.5677	-0.390056	0.521859	-0.508607	0.017348	No records	2007	0	0	3	4.961	4.915
2	4	19	45	Iowa	Clinton County	19045	327	556	28	0	23.8346	100	0	180	0	8	441142	0	7959966	3	1	14	839973	2.7143e+06	4.71954e+06	33528.8	0	1.00071e+07	1.90082e+06	0	546281	15.588	-15.1882	-1.52683	5.0286	-13.5706	-0.268692	0.593366	-0.524951	-0.009234	Reported	2007	0	4.04245	1	5.4155	5.1535
2	4	19	47	Iowa	Crawford County	19047	336	556	23	0	12.7925	100	0	700	0	4	385104	0	5843269	3	0	13	306180	1.31264e+06	4.1733e+06	168123	0	1.01924e+07	929345	0	405008	16.1206	-15.2723	-1.41579	4.46207	-14.1461	-0.266234	0.574551	-0.501169	-0.00563	Reported	2007	0	0	0	5.2085	4.8425
2	4	19	49	Iowa	Dallas County	19049	555	556	25	0	24.7478	100	0	180	0	5	445929	0	6783575	3	1	13	1.17121e+06	3.07374e+06	4.82608e+06	1.46154e+06	0	1.01629e+07	1.99119e+06	0	473560	16.5972	-15.1271	-1.40459	4.91225	-13.834	-0.30714	0.584959	-0.501414	-0.002379	Established	2007	0	1.8853	2	5.257	5.202
2	4	19	51	Iowa	Davis County	19051	336	556	20	0	34.9989	100	0	800	0	4	216551	0	8542914	5	2	14	2.74649e+06	6.71905e+06	8.88934e+06	3.98527e+06	0	1.03272e+07	3.22239e+06	0	999507	17.7166	-14.6966	-1.27478	6.03236	-13.2044	-0.193235	0.688655	-0.572141	0.008741	Reported	2007	0	0	2	6.533	6.672
2	4	19	53	Iowa	Decatur County	19053	565	556	19	0	31.825	99	0	800	0	4	268977	0	8630957	5	1	14	2.51614e+06	6.4165e+06	9.20679e+06	3.9402e+06	0	1.03373e+07	3.03748e+06	0	1141114	17.4311	-14.4341	-1.18776	5.67728	-13.5139	-0.212052	0.634332	-0.515332	0.005483	Reported	2007	0	0	5	6.442	6.501
2	4	19	55	Iowa	Delaware County	19055	336	556	24	0	23.8279	100	0	400	0	6	355367	0	6501487	3	0	13	1.22182e+06	2.82186e+06	4.29828e+06	0	0	1.00457e+07	1.64802e+06	0	374815	15.1278	-15.5897	-1.45918	3.88543	-13.8099	-0.486397	0.558992	-0.505873	-0.005183	Established	2007	0	5.56948	4	5.498	5.23
2	4	19	57	Iowa	Des Moines County	19057	563	556	34	0	33.632	100	0	220	0	6	425613	0	6638737	5	1	14	2.57468e+06	5.31413e+06	6.24983e+06	3.32874e+06	1.72628e+06	1.00188e+07	3.53946e+06	0	486164	17.2299	-14.8441	-1.43192	6.1001	-13.1717	-0.12539	0.681591	-0.573371	-0.003867	Established	2007	0	2.47942	2	5.565	5.725
2	4	19	59	Iowa	Dickinson County	19059	567	556	22	0	7.96495	100	0	700	0	4	276602	0	3725286	3	1	12	137876	1.14701e+06	3.7652e+06	0	0	9.33627e+06	2.01211e+06	0	102258	14.3542	-16.3329	-1.34844	2.95141	-14.7	-0.395043	0.505972	-0.50352	0.023091	No records	2007	0	6.00817	1	4.6665	4.745
2	4	19	61	Iowa	Dubuque County	19061	132	556	29	0	33.4909	100	0	900	0	6	495324	0	9036734	5	1	13	2.23149e+06	4.72628e+06	7.03182e+06	0	0	9.55812e+06	2.84764e+06	0	816614	14.8158	-15.4064	-1.34866	4.36066	-13.7397	-0.363053	0.553527	-0.49985	0.005577	Established	2007	0	5.50849	5	6.1125	5.9485
2	4	19	63	Iowa	Emmet County	19063	327	556	26	0	9.50795	100	0	800	0	4	184078	0	2880390	2	0	12	200342	850378	3.20284e+06	0	0	9.80109e+06	983643	0	165040	14.3913	-16.4491	-1.40169	3.2422	-14.5788	-0.419194	0.511528	-0.50745	0.020401	No records	2007	0	0	1	4.5875	4.7955
2	4	19	65	Iowa	Fayette County	19065	567	556	25	0	24.958	100	0	400	0	6	433292	0	8962751	4	1	13	1.4169e+06	3.42576e+06	5.00796e+06	0	0	9.87934e+06	1.87413e+06	0	583737	14.7019	-15.868	-1.5834	3.54542	-14.0358	-0.483561	0.540779	-0.499265	-0.002088	Established	2007	0.0536	32.6706	6	5.505	5.165
2	4	19	67	Iowa	Floyd County	19067	327	556	25	0	17.978	100	0	800	0	5	344561	0	5784985	4	1	13	763803	2.74605e+06	3.95498e+06	0	0	9.99022e+06	1.45623e+06	0	256435	14.4738	-16.1879	-1.51518	3.78026	-14.3452	-0.442391	0.531445	-0.507878	0.014874	Reported	2007	0	0	3	5.1875	5.0705
2	4	19	69	Iowa	Franklin County	19069	73	556	23	0	12.8588	100	0	900	0	5	311575	0	5073673	3	0	13	305228	1.24192e+06	3.10245e+06	0	0	1.00784e+07	1.01212e+06	0	205956	14.8316	-16.039	-1.50539	3.81276	-14.3954	-0.37304	0.534131	-0.506097	0.013894	No records	2007	0	0	2	5.144	4.896
2	4	19	71	Iowa	Fremont County	19071	336	556	21	0	20.6929	100	0	180	0	6	289950	0	4822115	3	0	13	739719	2.11272e+06	4.33637e+06	1.03706e+06	0	1.03069e+07	1.75421e+06	0	296213	18.1449	-14.4644	-1.23761	5.92819	-13.784	-0.173573	0.679967	-0.547192	0.006681	No records	2007	0	0	2	5.273	5.122
2	4	19	73	Iowa	Greene County	19073	336	556	22	0	15.1234	99	0	800	0	4	258523	0	4361340	2	0	13	373049	1.18197e+06	3.12582e+06	272787	0	1.01763e+07	968956	0	235322	16.3578	-15.4923	-1.45433	4.47464	-13.9337	-0.30031	0.578697	-0.510943	-0.000187	Reported	2007	0	0	1	5.055	4.932
2	4	19	75	Iowa	Grundy County	19075	334	556	24	0	7.44453	99	0	500	0	4	248459	0	3626941	2	1	13	108954	614934	2.70533e+06	0	0	1.0152e+07	821305	0	135685	15.2205	-15.8055	-1.49264	4.0813	-14.1469	-0.347099	0.551148	-0.510083	0.006852	No records	2007	0	0	1	5.34	4.953
2	4	19	77	Iowa	Guthrie County	19077	555	556	22	0	24.093	99	0	180	0	5	289501	0	7480420	4	0	13	1.45639e+06	3.89382e+06	6.05733e+06	1.93564e+06	0	1.01951e+07	1.71856e+06	0	663549	16.5714	-15.1839	-1.33593	4.64705	-13.7821	-0.311867	0.583092	-0.501834	-0.00045	Reported	2007	0	0	2	5.586	5.516
2	4	19	79	Iowa	Hamilton County	19079	327	556	23	0	15.3632	100	0	800	0	4	340838	0	4391526	2	0	13	408183	1.10903e+06	2.86249e+06	0	0	1.01222e+07	1.09912e+06	0	197328	15.4603	-15.7751	-1.48909	4.09502	-14.196	-0.387219	0.545893	-0.502159	0.003795	Established	2007	0	6.14968	2	5.006	4.835
2	4	19	81	Iowa	Hancock County	19081	336	556	22	0	8.70235	100	0	900	0	5	271446	0	4392446	2	0	13	184870	783708	2.77831e+06	0	0	1.00037e+07	897017	0	175176	14.495	-16.2926	-1.50063	3.53119	-14.5507	-0.464677	0.517922	-0.503814	0.016362	Reported	2007	0	0	1	4.8355	4.8905
2	4	19	83	Iowa	Hardin County	19083	334	556	25	0	18.1697	100	0	800	0	4	330178	0	5178913	3	0	13	553552	1.66615e+06	3.6834e+06	0	0	1.01165e+07	1.32955e+06	0	288633	15.2384	-15.8371	-1.4528	4.03518	-14.2414	-0.340321	0.542682	-0.507099	0.01193	Reported	2007	0	0	2	5.317	4.959
2	4	19	85	Iowa	Harrison County	19085	334	556	23	0	24.4844	100	0	180	0	5	357753	0	7520544	3	0	13	1.16171e+06	3.2699e+06	4.81636e+06	1.33326e+06	0	1.01903e+07	1.76624e+06	0	459472	16.942	-15.0405	-1.3626	4.9741	-13.9253	-0.193255	0.62316	-0.526874	0.001239	Reported	2007	0	0	0	5.243	4.997
2	4	19	87	Iowa	Henry County	19087	571	556	24	0	30.4978	100	0	180	0	5	311118	0	6036219	4	0	13	2.15618e+06	4.89149e+06	6.15624e+06	3.13322e+06	1.36845e+06	1.0291e+07	2.7716e+06	0	473579	17.3099	-14.9024	-1.49923	5.98177	-13.1817	-0.151997	0.680042	-0.569756	-0.008552	Reported	2007	0	4.91304	2	5.916	5.993
2	4	19	91	Iowa	Humboldt County	19091	73	556	21	0	11.6345	99	0	800	0	4	234492	0	3005828	2	0	12	168753	679291	2.50458e+06	0	0	1.00512e+07	898761	0	135988	15.031	-16.2058	-1.52564	3.68659	-14.5075	-0.436296	0.528568	-0.510649	0.012576	No records	2007	0	0	2	4.804	4.884
2	4	19	93	Iowa	Ida County	19093	73	556	21	0	5.83984	100	0	500	0	2	210603	0	2391173	2	0	12	47157.8	295911	3.39251e+06	80819.7	0	1.01445e+07	719710	0	185171	15.9476	-15.4819	-1.45445	3.91726	-14.3675	-0.268198	0.566207	-0.507036	-0.001129	No records	2007	0	0	1	5.105	4.996
2	4	19	97	Iowa	Jackson County	19097	334	556	32	0	36.5526	100	0	100	0	7	315388	0	11658361	6	1	14	3.3926e+06	7.00936e+06	8.17869e+06	0	0	9.83779e+06	3.24237e+06	0	1167532	15.2623	-15.1824	-1.40205	4.53341	-13.5625	-0.277729	0.568431	-0.504378	-0.000633	Established	2007	0	14.9076	5	6.219	5.943
2	4	19	99	Iowa	Jasper County	19099	334	556	27	0	20.4031	100	0	180	0	5	434616	0	7974275	3	1	13	703533	2.54278e+06	5.15028e+06	448159	0	1.02182e+07	1.42308e+06	0	585439	16.2304	-15.2553	-1.51066	5.02166	-13.8289	-0.311838	0.584392	-0.511647	-0.004321	Reported	2007	0	5.33589	0	5.367	5.3335
2	4	19	101	Iowa	Jefferson County	19101	560	556	24	0	29.5105	100	0	180	0	5	282095	0	6605827	5	1	13	2.119e+06	5.64821e+06	7.00319e+06	3.28262e+06	177633	1.03203e+07	2.66765e+06	0	568284	17.3941	-14.9278	-1.42191	5.94599	-13.292	-0.19387	0.681809	-0.574119	-0.000556	Established	2007	0	0	0	5.72	5.701
2	4	19	105	Iowa	Jones County	19105	334	556	25	0	29.1709	100	0	900	0	5	320814	0	7715954	4	0	13	1.80469e+06	4.03011e+06	5.48455e+06	0	0	1.01334e+07	2.07804e+06	0	588290	15.5303	-15.3952	-1.47532	4.28033	-13.6193	-0.398553	0.576212	-0.512253	-0.008571	Reported	2007	0	0	2	5.48	5.2665
2	4	19	107	Iowa	Keokuk County	19107	327	556	23	0	24.7874	100	0	180	0	5	458140	0	7102821	4	0	13	1.19935e+06	3.75678e+06	6.67692e+06	2.22256e+06	0	1.0295e+07	1.99413e+06	0	715810	16.9453	-14.8587	-1.42364	5.61015	-13.5406	-0.203316	0.647321	-0.544953	-0.004592	Established	2007	0	9.19033	5	5.752	5.757
2	4	19	109	Iowa	Kossuth County	19109	336	556	23	0	9.45183	99	0	800	0	4	457937	0	6804872	2	0	12	127993	592686	2.42582e+06	0	0	1.00041e+07	767335	0	283108	14.5694	-16.3868	-1.46236	3.45745	-14.5447	-0.459924	0.517722	-0.508343	0.017586	Reported	2007	0	0	3	4.693	4.795
2	4	19	111	Iowa	Lee County	19111	204	556	24	0	36.8823	100	0	400	0	6	411649	0	8692269	5	0	14	2.8974e+06	5.79842e+06	7.04987e+06	3.93289e+06	2.21106e+06	1.00005e+07	3.82877e+06	0	727276	17.6721	-14.5644	-1.3204	6.42709	-13.2233	-0.157969	0.701249	-0.580035	0.001238	Reported	2007	0	5.49995	1	6.134	6.3915
2	4	19	113	Iowa	Linn County	19113	327	556	26	0	28.0099	100	0	900	0	5	1001544	0	9491000	4	0	14	1.51081e+06	3.7348e+06	5.57547e+06	374150	0	1.00092e+07	2.94625e+06	0	732108	15.693	-15.5138	-1.5104	4.62138	-13.6479	-0.331911	0.593113	-0.527838	-0.003502	Established	2007	0	4.99014	6	5.548	5.3835
2	4	19	117	Iowa	Lucas County	19117	580	556	19	0	34.389	100	0	180	0	5	211838	0	7524786	5	2	14	2.97237e+06	6.98767e+06	9.25639e+06	4.2808e+06	0	1.02446e+07	3.45087e+06	0	916691	17.2086	-14.6269	-1.22166	5.49205	-13.5588	-0.209969	0.629672	-0.522193	0.007812	Reported	2007	0	0	5	6.392	6.503
2	4	19	119	Iowa	Lyon County	19119	334	556	21	0	8.07456	97	0	400	0	5	303849	0	5079027	3	0	13	172818	1.08204e+06	3.61931e+06	15435.5	0	9.95232e+06	1.34998e+06	0	191386	15.1352	-16.2975	-1.40563	2.74917	-14.6267	-0.291649	0.544583	-0.530421	0.027055	No records	2007	0	0	0	5.312	4.986
2	4	19	121	Iowa	Madison County	19121	73	556	22	0	29.5271	100	0	800	0	5	278306	0	8074707	4	1	13	1.90889e+06	5.04445e+06	7.57339e+06	2.98966e+06	0	1.02657e+07	2.3214e+06	0	843137	16.8586	-14.864	-1.31676	5.20856	-13.646	-0.280104	0.603235	-0.504597	-0.002445	No records	2007	0	0	2	5.761	5.797
2	4	19	123	Iowa	Mahaska County	19123	560	556	24	0	22.4014	100	0	800	0	5	418692	0	6611052	4	1	13	962553	3.2028e+06	5.70388e+06	1.132e+06	0	1.02311e+07	1.80788e+06	0	543854	16.9137	-14.8783	-1.40816	5.61365	-13.5079	-0.200107	0.635098	-0.535656	-0.002405	Established	2007	0	0	2	5.538	5.492
2	4	19	125	Iowa	Marion County	19125	560	556	26	0	28.3075	100	0	800	0	5	394290	0	8772799	5	1	13	2.09054e+06	5.78256e+06	7.04074e+06	2.7412e+06	0	9.68509e+06	2.84048e+06	0	737731	16.9609	-14.9004	-1.33771	5.62948	-13.5863	-0.19035	0.628032	-0.532062	0.006372	Reported	2007	0	6.1024	2	5.8275	5.683
2	4	19	127	Iowa	Marshall County	19127	327	556	23	0	18.3529	100	0	800	0	4	364279	0	5457317	3	1	13	420617	1.68976e+06	4.13312e+06	0	0	1.01604e+07	1.40879e+06	0	337597	15.6295	-15.5768	-1.4979	4.39278	-14.0416	-0.33015	0.556872	-0.506244	0.0014	Established	2007	0	2.52232	1	5.305	5.181
2	4	19	129	Iowa	Mills County	19129	334	556	22	0	19.7394	99	0	900	0	5	296978	0	4152936	3	0	13	705888	2.07311e+06	4.31485e+06	1.01049e+06	0	1.0287e+07	1.71304e+06	0	255361	17.6659	-14.5646	-1.2755	5.67151	-13.8332	-0.202024	0.654878	-0.530185	0.001214	Reported	2007	0	0	2	5.2015	5.0595
2	4	19	131	Iowa	Mitchell County	19131	336	556	23	0	17.5087	100	0	800	0	5	281506	0	5204095	3	1	13	622377	2.37166e+06	3.54091e+06	0	0	9.96873e+06	1.35031e+06	0	212160	13.9947	-16.244	-1.45166	3.49794	-14.4363	-0.471862	0.512688	-0.496177	0.019401	Established	2007	0	0	3	4.9585	5.035
2	4	19	133	Iowa	Monona County	19133	334	556	25	0	25.0412	100	0	180	0	5	328143	0	6666278	3	0	14	1.15095e+06	2.7112e+06	4.71978e+06	1.55498e+06	0	1.01442e+07	1.69274e+06	0	507713	16.8083	-15.2395	-1.41396	4.63748	-13.9973	-0.155102	0.620694	-0.532899	0.002273	Reported	2007	0	0	0	5.098	5.0625
2	4	19	135	Iowa	Monroe County	19135	204	556	21	0	36.6046	100	0	180	0	5	213271	0	8256511	6	2	14	3.83611e+06	8.14699e+06	9.28104e+06	5.44153e+06	0	1.0088e+07	4.00816e+06	0	898250	17.171	-14.7029	-1.28954	5.79347	-13.4102	-0.138376	0.644043	-0.536865	0.007928	Reported	2007	0	25.1414	3	6.497	6.717
2	4	19	137	Iowa	Montgomery County	19137	336	556	23	0	15.2354	99	0	900	0	5	264410	0	4181418	3	0	12	470107	2.02082e+06	5.33694e+06	269613	0	1.0325e+07	1.28319e+06	0	351253	17.5341	-14.7882	-1.3072	5.19153	-13.6719	-0.299352	0.630174	-0.518003	-0.008167	No records	2007	0	0	2	5.345	5.147
2	4	19	139	Iowa	Muscatine County	19139	347	556	28	0	28.3654	100	0	400	0	5	400632	0	5872922	4	1	13	1.49904e+06	3.89846e+06	5.54529e+06	2.47245e+06	913897	1.0018e+07	2.8627e+06	0	444054	16.583	-15.0943	-1.52342	5.63143	-13.3534	-0.225308	0.647785	-0.554813	-0.009912	Established	2007	0	9.54791	4	5.511	5.318
2	4	19	141	Iowa	O'Brien County	19141	334	556	27	0	8.12656	100	0	700	0	4	327030	0	4627855	3	0	13	161228	839064	3.05973e+06	0	0	1.00327e+07	1.01309e+06	0	158559	15.0511	-16.1454	-1.40959	3.10993	-14.651	-0.333365	0.53465	-0.517339	0.016973	Reported	2007	0	0	1	5.088	4.889
2	4	19	143	Iowa	Osceola County	19143	325	556	22	0	3.81869	99	0	0	0	1	233216	0	3068479	3	0	11	59516.2	664409	2.95391e+06	0	0	9.96563e+06	1.1042e+06	0	79058	14.4981	-16.2295	-1.39642	2.69499	-14.8033	-0.364988	0.507986	-0.502235	0.019541	No records	2007	0	0	0	4.9205	4.9075
2	4	19	145	Iowa	Page County	19145	336	556	23	0	18.5727	99	0	180	0	5	301010	0	5799849	3	1	13	626350	2.58798e+06	5.79821e+06	659301	0	1.03724e+07	1.40217e+06	0	484791	17.8473	-14.593	-1.25717	5.61591	-13.6355	-0.248461	0.650486	-0.527391	-0.004089	Reported	2007	0	0	2	5.477	5.296
2	4	19	147	Iowa	Palo Alto County	19147	559	556	21	0	8.06524	98	0	500	0	3	263651	0	3858176	2	0	12	114062	554455	2.7672e+06	0	0	9.94778e+06	845723	0	171188	14.7631	-16.3085	-1.44432	3.40811	-14.4988	-0.416155	0.521013	-0.508725	0.014624	Reported	2007	0	0	2	4.718	4.7895
2	4	19	149	Iowa	Plymouth County	19149	197	556	24	0	9.7739	100	0	180	0	5	471465	0	8452859	3	0	13	320087	1.81632e+06	4.26386e+06	188931	0	1.0047e+07	2.25864e+06	0	244862	15.8832	-15.912	-1.48559	3.55054	-14.4525	-0.126478	0.580711	-0.540668	0.017072	No records	2007	0	4.0032	1	5.267	4.961
2	4	19	151	Iowa	Pocahontas County	19151	336	556	23	0	6.71834	99	0	800	0	4	300596	0	3068582	2	0	12	82842.7	328876	2.26192e+06	0	0	1.00748e+07	690596	0	140796	15.2217	-16.0516	-1.50081	3.66448	-14.467	-0.430643	0.534591	-0.507821	0.006991	Reported	2007	0	0	2	4.933	4.683
2	4	19	153	Iowa	Polk County	19153	337	556	26	0	24.7399	100	0	180	0	5	1311444	0	6842397	4	1	13	912850	2.96137e+06	6.33807e+06	340464	0	9.77258e+06	3.78077e+06	0	694027	16.4722	-15.0868	-1.4163	5.25378	-13.9106	-0.261034	0.591289	-0.509339	0.003732	Established	2007	0	1.00243	0	5.3165	5.2085
2	4	19	155	Iowa	Pottawattamie County	19155	327	556	24	0	17.3028	100	0	180	0	5	809091	0	7877859	2	0	14	469777	1.47465e+06	4.28779e+06	490921	0	1.02294e+07	1.63326e+06	0	524240	17.186	-14.7843	-1.33311	5.22245	-13.9049	-0.213495	0.626293	-0.517957	-0.00259	No records	2007	0	1.10867	0	5.353	4.965
2	4	19	157	Iowa	Poweshiek County	19157	327	556	23	0	16.6111	99	0	800	0	5	319873	0	5532322	3	0	13	506095	1.76453e+06	5.29165e+06	609.195	0	1.02395e+07	1.23831e+06	0	495585	16.2332	-15.2741	-1.52081	4.74154	-13.714	-0.247281	0.594604	-0.520773	-0.005558	Reported	2007	0	0	6	5.5015	5.4255
2	4	19	159	Iowa	Ringgold County	19159	73	556	19	0	24.4495	99	0	180	0	5	262849	0	7502321	4	1	13	1.26719e+06	5.05251e+06	8.8648e+06	2.11248e+06	0	1.03661e+07	2.22586e+06	0	1021257	17.28	-14.5144	-1.26746	5.69221	-13.5186	-0.238883	0.625868	-0.506835	-0.002115	No records	2007	0	0	3	6.169	6.311
2	4	19	161	Iowa	Sac County	19161	327	556	21	0	8.72718	99	0	800	0	4	340345	0	3249982	2	0	12	121306	502513	3.11012e+06	0	0	1.01096e+07	863726	0	212334	15.8166	-15.5903	-1.4517	3.99315	-14.2686	-0.321823	0.556539	-0.502837	-0.001256	No records	2007	0	0	2	4.973	4.945
2	4	19	163	Iowa	Scott County	19163	567	556	27	0	24.8444	100	0	400	0	5	737889	0	4959375	3	0	14	873636	2.51041e+06	5.08383e+06	417149	218869	9.93559e+06	2.9446e+06	0	399385	15.8599	-15.1159	-1.52107	5.78748	-13.466	-0.147994	0.625623	-0.546137	-0.005068	Established	2007	0	1.26149	2	5.403	5.194
2	4	19	165	Iowa	Shelby County	19165	555	556	21	0	8.52437	100	0	800	0	4	282961	0	4045414	2	0	12	107458	637640	3.29679e+06	24706	0	1.02531e+07	757571	0	226902	16.5706	-15.0624	-1.37143	4.74709	-13.9453	-0.278125	0.592281	-0.502998	-0.006903	No records	2007	0	0	0	5.2775	4.89
2	4	19	167	Iowa	Sioux County	19167	559	556	19	0	6.84244	99	0	800	0	4	508089	0	6627986	3	0	13	109971	916129	3.348e+06	48669.4	0	9.98406e+06	1.31826e+06	0	215294	15.5133	-16.1405	-1.45617	3.16889	-14.5247	-0.22435	0.562824	-0.535922	0.019693	No records	2007	0	0	1	5.315	5.08
2	4	19	169	Iowa	Story County	19169	334	556	24	0	17.5889	100	0	800	0	4	491440	0	5097641	3	0	13	505543	1.66582e+06	3.73669e+06	0	0	1.01646e+07	1.55206e+06	0	296393	15.7751	-15.4564	-1.50406	4.5388	-14.0934	-0.375935	0.555689	-0.497806	-0.001759	Established	2007	0	2.41301	2	5.262	5.017
2	4	19	171	Iowa	Tama County	19171	334	556	24	0	22.9547	100	0	800	0	4	380465	0	7550680	3	0	13	842734	2.48623e+06	4.98146e+06	0	0	1.01669e+07	1.65643e+06	0	622215	15.6692	-15.609	-1.53464	4.3248	-13.8508	-0.277296	0.57184	-0.51547	2.1e-05	Established	2007	0	0	6	5.4145	5.129
2	4	19	173	Iowa	Taylor County	19173	119	556	18	0	22.544	100	0	800	0	5	267748	0	7169271	4	1	13	1.25573e+06	4.70856e+06	7.87794e+06	1.6323e+06	0	1.03819e+07	2.16932e+06	0	764991	17.5138	-14.61	-1.25546	5.47888	-13.5016	-0.25713	0.632381	-0.513201	-0.00299	Reported	2007	0	0	0	5.9025	5.8865
2	4	19	175	Iowa	Union County	19175	555	556	20	0	23.4066	99	0	800	0	5	238894	0	5452425	4	1	14	1.22659e+06	3.95403e+06	8.19865e+06	1.52446e+06	0	1.02337e+07	2.39863e+06	0	681360	16.9561	-14.7324	-1.28219	5.3621	-13.5763	-0.267824	0.608816	-0.501876	-0.003511	Reported	2007	0	0	3	5.816	5.895
2	4	19	177	Iowa	Van Buren County	19177	580	556	19	0	36.2518	100	0	800	0	4	271654	0	8964439	6	1	14	3.57506e+06	7.4437e+06	8.34911e+06	5.20227e+06	1.20107e+06	1.02251e+07	3.92583e+06	0	862895	17.8337	-14.7717	-1.3381	6.09347	-13.1248	-0.192571	0.702682	-0.584613	0.003426	Reported	2007	0	0	1	6.2	6.348
2	4	19	179	Iowa	Wapello County	19179	560	556	24	0	33.8179	100	0	180	0	5	362928	0	6956629	5	1	13	2.69987e+06	5.81654e+06	7.51586e+06	3.49364e+06	0	1.01856e+07	3.44559e+06	0	674545	17.2833	-14.7506	-1.33214	6.08989	-13.3981	-0.160069	0.668889	-0.558766	0.006431	Established	2007	0	2.78901	2	5.8025	5.9375
2	4	19	181	Iowa	Warren County	19181	335	556	19	0	29.395	99	0	900	0	6	362514	0	8857089	5	2	13	2.02526e+06	5.90577e+06	7.88881e+06	3.05336e+06	0	1.02176e+07	2.9044e+06	0	889768	16.9717	-14.8471	-1.3743	5.45641	-13.7011	-0.22781	0.618385	-0.51971	0.001834	Reported	2007	0	2.30739	1	5.884	5.937
2	4	19	183	Iowa	Washington County	19183	327	556	23	0	26.0998	100	0	180	0	5	387080	0	7024759	4	1	13	1.3064e+06	3.79584e+06	5.80457e+06	2.27842e+06	343108	1.02753e+07	2.09554e+06	0	570788	16.9765	-15.0505	-1.52685	5.6689	-13.3495	-0.183801	0.660082	-0.558886	-0.010219	Established	2007	0	9.36768	6	5.494	5.3725
2	4	19	185	Iowa	Wayne County	19185	119	556	18	0	26.4299	100	0	800	0	4	244864	0	7311165	4	1	13	1.51453e+06	4.90772e+06	8.64316e+06	2.14199e+06	0	1.03654e+07	2.13795e+06	0	999969	17.442	-14.5007	-1.19227	5.5796	-13.4389	-0.195431	0.640168	-0.525744	0.007031	No records	2007	0	0	5	6.182	6.343
2	4	19	187	Iowa	Webster County	19187	571	556	25	0	20.3336	100	0	800	0	4	470511	0	5667779	2	0	13	828251	1.7354e+06	3.04638e+06	0	0	1.00565e+07	1.37854e+06	0	338542	15.6601	-15.7999	-1.5215	4.10892	-14.1687	-0.370741	0.5531	-0.505648	0.002255	Established	2007	0	5.18645	3	5.064	4.85
2	4	19	189	Iowa	Winnebago County	19189	73	556	21	0	10.0929	100	0	800	0	4	220506	0	3763668	3	1	13	318380	1.46312e+06	2.97206e+06	0	0	9.94998e+06	1.01931e+06	0	132125	14.2168	-16.3712	-1.44013	3.3832	-14.6112	-0.481734	0.510602	-0.502	0.022233	Reported	2007	0	0	2	4.659	4.8545
2	4	19	193	Iowa	Woodbury County	19193	334	556	30	0	16.7358	100	0	700	0	4	651083	0	7423681	3	0	14	458184	1.50228e+06	4.66786e+06	475765	0	1.00591e+07	1.80595e+06	0	542268	16.3487	-15.5232	-1.49936	4.13918	-14.2569	-0.149115	0.598743	-0.531888	0.005087	Reported	2007	0	0.994144	1	5.203	4.9125
2	4	19	195	Iowa	Worth County	19195	73	556	23	0	13.683	100	0	900	0	5	218433	0	4274074	3	1	13	468302	2.14076e+06	3.36931e+06	0	0	9.93573e+06	1.23163e+06	0	150148	14.1472	-16.3093	-1.4591	3.41552	-14.5647	-0.477616	0.514178	-0.500114	0.022438	No records	2007	0	12.9166	2	4.7895	4.94
2	4	19	197	Iowa	Wright County	19197	336	556	23	0	12.1153	100	0	800	0	4	273356	0	4442733	2	0	13	264616	967194	2.48414e+06	0	0	1.00308e+07	871846	0	170750	14.9318	-16.0993	-1.53068	3.7203	-14.4789	-0.424	0.527866	-0.503876	0.00924	Reported	2007	0	7.29022	2	4.817	4.866
3	6	21	1	Kentucky	Adair County	21001	203	557	20	34	37.9061	100	0	180	0	6	198487	0	10587119	9	3	15	3.47105e+06	9.40086e+06	9.47968e+06	9.03922e+06	5.94943e+06	1.0755e+07	6.9623e+06	0	806760	20.7201	-11.4986	-0.58525	8.29523	-10.7923	0.577543	0.786721	-0.533773	0.005047	No records	2007	0	0	1	7.7425	7.598
3	6	21	3	Kentucky	Allen County	21003	552	557	18	0	33.2645	100	0	400	0	4	129455	0	8440527	8	3	14	4.24101e+06	1.03487e+07	1.05011e+07	9.0238e+06	5.17036e+06	1.08003e+07	6.2897e+06	0	835106	21.0669	-11.5815	-0.584218	9.15036	-10.8931	0.462856	0.812829	-0.561524	0.005532	No records	2007	0	0	0	7.6965	7.5855
3	6	21	5	Kentucky	Anderson County	21005	552	86	18	41	35.6147	100	0	800	0	6	122482	0	5441015	9	3	14	3.45551e+06	9.6443e+06	9.74243e+06	9.31841e+06	6.08739e+06	1.07326e+07	7.98585e+06	0	413814	19.7305	-12.2396	-0.60172	7.57868	-10.9994	0.52496	0.742381	-0.544753	0.016812	No records	2007	0	0	0	7.634	7.4905
3	6	21	7	Kentucky	Ballard County	21007	91	556	33	0	25.4699	92	0	160	0	6	83536	0	5037582	6	2	14	3.23686e+06	7.34265e+06	6.16328e+06	6.29203e+06	3.31338e+06	0	3.75182e+06	0	270526	20.9479	-12.453	-0.782806	9.69279	-11.3376	0.330411	0.828461	-0.615422	0.013811	Established	2007	0	0	0	6.49	6.154
3	6	21	9	Kentucky	Barren County	21009	517	557	20	0	30.797	100	0	700	0	4	267607	0	10209097	6	2	15	3.53357e+06	9.38086e+06	1.01562e+07	6.51027e+06	3.18258e+06	1.07485e+07	4.17994e+06	0	1124601	20.9084	-11.621	-0.595527	8.84158	-10.8205	0.483624	0.802903	-0.552153	0.003589	No records	2007	0	0	0	7.4595	7.373
3	6	21	11	Kentucky	Bath County	21011	523	557	24	0	40.262	100	0	180	0	7	140099	0	6833720	8	3	15	3.38352e+06	8.81856e+06	9.3455e+06	8.44957e+06	4.94828e+06	9.39906e+06	5.91057e+06	0	585574	19.457	-12.1213	-0.653343	6.58342	-11.0924	0.57297	0.711389	-0.519469	0.008434	Reported	2007	0	0	0	7.563	7.377
3	6	21	13	Kentucky	Bell County	21013	34	60	23	89	32.9503	100	500	160	500	5	235196	0	11654084	12	3	15	1.53531e+06	7.03064e+06	7.14297e+06	9.98419e+06	9.20056e+06	1.08508e+07	1.08069e+07	0	375336	19.3989	-10.9618	-0.651385	6.37143	-10.5663	0.723659	0.662635	-0.419597	-0.015707	Established	2007	0	0	0	8.0665	7.8665
3	6	21	15	Kentucky	Boone County	21015	518	557	19	0	37.7194	100	0	800	0	6	418990	0	6044076	8	3	14	3.36908e+06	9.07393e+06	9.50403e+06	6.96491e+06	4.81935e+06	1.00494e+07	7.0525e+06	0	512219	18.4594	-12.8983	-0.648277	7.13173	-11.481	0.460612	0.69102	-0.557558	0.030765	Established	2007	0	0	0	6.521	6.415
3	6	21	17	Kentucky	Bourbon County	21017	552	557	17	0	16.6614	100	0	180	0	6	84502	0	4365964	5	2	13	1.83657e+06	6.17827e+06	1.03786e+07	2.43355e+06	1.01991e+06	1.07657e+07	1.7511e+06	0	538094	19.1413	-12.2235	-0.564004	7.05836	-11.204	0.532715	0.706032	-0.526371	0.01859	No records	2007	0	0	0	7.633	7.484
3	6	21	19	Kentucky	Boyd County	21019	552	60	17	84	42.5939	100	500	160	500	5	317045	0	4266805	10	3	14	3.09667e+06	9.12152e+06	9.60067e+06	7.69481e+06	6.37779e+06	1.05443e+07	9.14143e+06	0	306268	19.664	-12.1353	-0.749229	6.44227	-10.9652	0.760995	0.730233	-0.515914	0.003297	Established	2007	0	0	0	7.368	7.3935
3	6	21	21	Kentucky	Boyle County	21021	202	557	18	0	34.7593	100	0	160	0	7	148277	0	3844224	6	2	15	2.60811e+06	8.02224e+06	9.59244e+06	6.06724e+06	3.63825e+06	1.0762e+07	4.7807e+06	0	355135	19.7907	-11.8453	-0.551432	7.87115	-10.9801	0.537378	0.74717	-0.530412	0.012335	No records	2007	0	0	0	7.633	7.048
3	6	21	23	Kentucky	Bracken County	21023	518	86	17	52	36.9214	100	0	160	0	7	72435	0	5585042	10	3	14	4.0603e+06	9.56388e+06	9.5341e+06	9.5399e+06	6.17172e+06	1.04131e+07	7.46987e+06	0	422571	18.7929	-12.5499	-0.601462	6.76303	-11.4216	0.464894	0.69336	-0.538078	0.022639	No records	2007	0	0	0	7.288	7.434
3	6	21	25	Kentucky	Breathitt County	21025	552	60	21	88	32.0942	100	500	400	500	4	193466	0	16128366	12	3	15	1.59813e+06	6.99154e+06	7.06713e+06	1.02276e+07	9.27174e+06	1.06715e+07	1.05046e+07	0	519760	20.0074	-11.3605	-0.670057	6.15815	-11.0256	0.830997	0.711856	-0.474388	-0.003662	No records	2007	0	0	0	7.962	7.815
3	6	21	27	Kentucky	Breckinridge County	21027	518	126	20	37	35.7646	100	0	160	0	7	174203	0	15105231	9	3	15	2.90722e+06	9.07271e+06	9.10149e+06	8.71586e+06	6.04634e+06	1.06015e+07	6.99967e+06	0	1018275	19.7042	-12.1592	-0.707816	8.2185	-11.2274	0.445725	0.7299	-0.5392	0.00445	No records	2007	0	0	2	7.425	7.2925
3	6	21	29	Kentucky	Bullitt County	21029	552	86	19	68	36.1523	100	500	160	500	7	281195	0	8917027	11	3	16	2.35815e+06	7.26317e+06	7.34597e+06	9.08998e+06	7.27875e+06	1.07161e+07	8.78181e+06	0	400469	20.1565	-12.221	-0.638082	8.32263	-11.0088	0.509659	0.784633	-0.566426	0.013836	Established	2007	0	1.4573	0	7.66	7.549
3	6	21	31	Kentucky	Butler County	21031	518	126	20	51	34.4029	100	500	180	500	8	136730	0	11697019	10	3	15	2.91838e+06	9.14109e+06	8.63794e+06	9.45639e+06	6.75897e+06	1.08512e+07	7.80771e+06	0	680318	20.6391	-11.9492	-0.671627	8.65656	-11.1865	0.428063	0.774264	-0.563649	0.005797	Reported	2007	0	0	0	7.481	7.422
3	6	21	33	Kentucky	Caldwell County	21033	518	556	19	16	34.2004	92	0	160	0	6	144677	0	8637658	9	3	15	3.08333e+06	8.89086e+06	7.95385e+06	8.4912e+06	5.18173e+06	1.08852e+07	6.27666e+06	0	473425	21.0383	-12.0737	-0.698455	9.35625	-11.1468	0.332418	0.824609	-0.595854	0.005113	No records	2007	0	0	0	7.278	6.904
3	6	21	35	Kentucky	Calloway County	21035	34	556	23	0	32.7275	92	0	160	0	6	246604	0	8356983	6	2	15	3.64818e+06	8.07071e+06	7.32329e+06	7.81128e+06	4.29381e+06	0	5.29294e+06	0	514530	21.4009	-11.8366	-0.703677	9.52275	-11.0985	0.409046	0.823483	-0.585	0.0041	No records	2007	0	0	0	6.945	6.539
3	6	21	37	Kentucky	Campbell County	21037	552	557	18	0	35.8149	100	180	160	0	7	273416	0	3768199	8	2	14	3.98531e+06	9.66799e+06	9.96506e+06	7.10075e+06	4.60311e+06	1.00186e+07	7.36812e+06	0	360239	18.5363	-12.83	-0.62549	7.04737	-11.5003	0.4896	0.69201	-0.555993	0.031078	No records	2007	0	0	0	7.3445	7.1885
3	6	21	39	Kentucky	Carlisle County	21039	552	556	24	0	26.7691	92	0	800	0	5	62715	0	3714545	6	3	14	3.78557e+06	8.3166e+06	6.82611e+06	7.40062e+06	3.55517e+06	0	4.07743e+06	0	221257	21.1255	-12.333	-0.782508	9.69317	-11.2195	0.335564	0.828502	-0.608257	0.009411	No records	2007	0	0	0	6.968	6.622
3	6	21	41	Kentucky	Carroll County	21041	552	86	18	34	38.3058	100	500	180	500	7	107752	0	3482134	9	3	14	2.99022e+06	8.61415e+06	8.83595e+06	8.01946e+06	5.75929e+06	1.0089e+07	7.1287e+06	0	243372	19.2256	-12.6208	-0.698889	7.39597	-11.3169	0.515051	0.727716	-0.557736	0.021029	Established	2007	0	0	0	7.69	7.723
3	6	21	43	Kentucky	Carter County	21043	523	87	20	86	39.7969	100	500	700	500	5	366620	0	11766296	11	3	15	3.06252e+06	9.38824e+06	9.46335e+06	9.51174e+06	7.52957e+06	7.76361e+06	9.27884e+06	0	764826	19.4793	-12.0967	-0.75759	6.08288	-11.0891	0.689238	0.709516	-0.507716	0.00092	No records	2007	0	0	0	7.699	7.69
3	6	21	45	Kentucky	Casey County	21045	552	86	19	58	38.7157	100	500	180	500	6	144671	0	12414120	10	3	15	3.35729e+06	9.13135e+06	9.06941e+06	9.99106e+06	7.05956e+06	1.08999e+07	7.90719e+06	0	816489	20.1251	-11.5627	-0.550503	7.92613	-10.848	0.563542	0.755729	-0.51839	0.005632	Established	2007	0	0	0	7.71	7.625
3	6	21	47	Kentucky	Christian County	21047	34	556	21	0	33.8316	100	0	160	0	6	383216	0	16735492	8	2	15	2.74075e+06	8.45341e+06	7.52857e+06	7.04713e+06	4.51292e+06	1.02214e+07	5.75471e+06	0	937197	20.9654	-11.8437	-0.673819	9.12689	-11.156	0.381361	0.796168	-0.573394	0.003069	Reported	2007	0	0	0	6.88	6.279
3	6	21	49	Kentucky	Clark County	21049	523	557	19	0	29.7295	100	0	160	0	7	185236	0	4628625	6	2	14	2.94154e+06	7.96796e+06	1.0615e+07	5.16957e+06	2.30358e+06	1.07542e+07	3.66366e+06	0	565247	19.4016	-12.0047	-0.588333	7.16584	-11.1421	0.552636	0.715816	-0.520002	0.01276	Reported	2007	0	0	0	7.524	7.308
3	6	21	51	Kentucky	Clay County	21051	552	60	19	88	33.195	100	500	160	500	6	230794	0	15264235	12	4	15	1.756e+06	7.05552e+06	7.05394e+06	1.02353e+07	9.14663e+06	1.0862e+07	1.03301e+07	0	519080	19.7856	-11.0301	-0.716206	6.44313	-10.9504	0.780105	0.68542	-0.441155	-0.01522	Established	2007	0	0	0	8.058	7.783
3	6	21	53	Kentucky	Clinton County	21053	34	86	25	82	41.3795	100	0	160	0	7	129302	0	5220548	9	3	15	2.96825e+06	8.81103e+06	8.88517e+06	8.23017e+06	5.79435e+06	9.56186e+06	6.99419e+06	0	368601	20.8582	-11.1642	-0.577087	8.24398	-10.6343	0.619745	0.775068	-0.505415	-0.002132	No records	2007	0	0	2	7.783	7.539
3	6	21	55	Kentucky	Crittenden County	21055	518	126	19	24	33.7972	92	0	800	0	7	96836	0	9440358	9	3	14	3.3945e+06	9.40472e+06	8.73725e+06	9.13273e+06	5.7118e+06	1.06473e+07	6.58259e+06	0	596775	20.9038	-12.2854	-0.768151	9.24237	-11.2073	0.310941	0.821198	-0.60418	0.003798	Reported	2007	0	0	1	7.422	7.175
3	6	21	57	Kentucky	Cumberland County	21057	34	86	20	76	34.4783	100	500	700	500	6	89397	0	9690236	12	3	15	2.16347e+06	7.10044e+06	7.09713e+06	1.02049e+07	8.40722e+06	1.07085e+07	9.26168e+06	0	350241	21.2115	-11.2859	-0.589223	8.49844	-10.7143	0.611626	0.803606	-0.531812	0.001641	Reported	2007	0	0	1	8.146	7.93
3	6	21	59	Kentucky	Daviess County	21059	518	556	19	0	27.6315	100	0	400	0	7	367804	0	8853540	6	2	14	2.50747e+06	7.52189e+06	6.40191e+06	4.83078e+06	2.67081e+06	1.04652e+07	3.77297e+06	0	479780	20.2743	-12.382	-0.752189	8.71772	-11.3299	0.351733	0.776048	-0.583723	0.004861	Reported	2007	0	0	1	6.522	6.4175
3	6	21	61	Kentucky	Edmonson County	21061	552	86	20	68	36.7798	100	500	800	500	5	99476	0	8975621	11	3	16	2.36908e+06	7.59176e+06	7.72379e+06	9.37069e+06	6.61414e+06	1.07338e+07	8.05614e+06	0	448526	20.5714	-11.8782	-0.64302	8.58718	-10.998	0.452191	0.778462	-0.554592	0.004671	No records	2007	0	0	0	7.7105	7.6845
3	6	21	63	Kentucky	Elliott County	21063	584	60	18	86	35.6993	100	500	800	500	3	119731	0	7257288	11	4	15	2.4479e+06	8.13834e+06	8.14806e+06	1.01293e+07	8.4846e+06	8.84336e+06	9.53726e+06	0	333482	19.7122	-11.8966	-0.754004	5.96248	-11.0759	0.750332	0.714306	-0.500567	-0.001443	No records	2007	0	0	0	7.8575	7.9125
3	6	21	65	Kentucky	Estill County	21065	552	87	23	85	39.7039	100	500	700	500	5	153869	0	7278613	11	3	15	2.44988e+06	8.51003e+06	8.70792e+06	9.39618e+06	7.26851e+06	7.73905e+06	8.77445e+06	0	424225	19.728	-11.6234	-0.647162	6.90629	-11.1182	0.619366	0.713406	-0.496141	0.000797	Established	2007	0	0	0	7.7825	7.618
3	6	21	67	Kentucky	Fayette County	21067	202	557	16	0	19.3173	100	0	180	0	6	546217	0	4267136	5	1	13	1.54581e+06	5.94806e+06	1.04645e+07	1.70324e+06	1.11279e+06	1.05279e+07	4.02858e+06	0	471423	19.1491	-12.1234	-0.553636	7.52113	-11.1278	0.529757	0.714514	-0.52579	0.0175	Established	2007	0	0	0	7.207	6.924
3	6	21	69	Kentucky	Fleming County	21069	552	557	21	0	39.6255	100	0	160	0	7	153176	0	7740841	7	2	15	2.93544e+06	8.41358e+06	9.91128e+06	7.11829e+06	4.16604e+06	9.40991e+06	5.19731e+06	0	738085	19.162	-12.3011	-0.658532	6.52873	-11.164	0.52272	0.701508	-0.522529	0.010983	No records	2007	0	0	0	7.4425	7.3805
3	6	21	71	Kentucky	Floyd County	21071	523	60	21	86	36.6539	100	500	800	500	4	334700	0	12325016	12	3	15	2.14669e+06	8.28055e+06	8.31878e+06	9.86279e+06	8.80798e+06	1.07784e+07	1.03639e+07	0	526072	20.3262	-11.432	-0.663204	6.32814	-10.7909	0.953668	0.747211	-0.492329	0.000746	No records	2007	0	0	0	7.8995	7.6105
3	6	21	73	Kentucky	Franklin County	21073	552	557	19	0	39.9164	100	0	800	0	6	229864	0	4903788	8	2	15	3.46578e+06	9.05722e+06	1.00211e+07	7.29445e+06	4.07081e+06	1.06049e+07	6.45019e+06	0	452678	19.4081	-12.3612	-0.616938	7.37968	-11.0978	0.520701	0.72325	-0.540536	0.017944	No records	2007	0	0	0	7.677	7.438
3	6	21	75	Kentucky	Fulton County	21075	84	556	26	0	23.5537	95	0	160	0	6	90238	0	4143048	5	2	14	2.19165e+06	6.56317e+06	4.76466e+06	4.15986e+06	2.63693e+06	0	3.30225e+06	0	142505	21.3038	-12.3343	-0.766759	9.86271	-11.2389	0.331739	0.830642	-0.613912	0.0125	No records	2007	0	0	0	6.2235	6.121
3	6	21	77	Kentucky	Gallatin County	21077	552	126	18	40	40.4806	100	400	160	0	7	75986	0	2643003	9	3	14	3.39028e+06	8.98597e+06	9.16902e+06	8.15482e+06	5.60666e+06	9.98408e+06	6.90856e+06	0	197478	19.059	-12.6876	-0.651465	7.3097	-11.4444	0.494836	0.721907	-0.56423	0.02702	No records	2007	0	0	0	6.9975	6.97
3	6	21	79	Kentucky	Garrard County	21079	202	557	18	0	34.5245	100	0	180	0	6	79397	0	5205009	7	2	15	4.00592e+06	9.5109e+06	1.03098e+07	8.12405e+06	4.14122e+06	1.07205e+07	5.0357e+06	0	552962	19.6973	-11.8459	-0.534384	7.92613	-10.9915	0.534535	0.744257	-0.529243	0.014293	No records	2007	0	0	0	7.68	7.191
3	6	21	81	Kentucky	Grant County	21081	518	557	18	16	40.7754	100	0	800	0	6	129132	0	6440274	9	4	14	4.88883e+06	1.03684e+07	1.0428e+07	9.28411e+06	4.90655e+06	1.06795e+07	6.59567e+06	0	645865	18.8054	-12.5458	-0.599606	7.19817	-11.3983	0.470689	0.704554	-0.544615	0.024242	No records	2007	0	0	0	7.608	7.641
3	6	21	83	Kentucky	Graves County	21083	106	556	24	0	28.9117	92	0	400	0	6	295567	0	9807267	6	3	14	4.70862e+06	8.97046e+06	8.32921e+06	7.93383e+06	3.52098e+06	0	4.32351e+06	0	925752	21.3736	-12.0631	-0.777637	9.54317	-11.0883	0.389534	0.831293	-0.596387	0.002511	No records	2007	0	0	0	6.9535	6.6665
3	6	21	85	Kentucky	Grayson County	21085	518	126	19	37	35.9776	100	0	180	0	6	224537	0	13195391	9	3	14	3.24127e+06	9.55258e+06	9.60038e+06	8.98278e+06	5.90908e+06	1.07349e+07	7.11447e+06	0	980588	20.1595	-12.0066	-0.683924	8.31558	-11.1182	0.440661	0.75143	-0.544768	0.003254	No records	2007	0	0	0	7.4815	7.379
3	6	21	87	Kentucky	Green County	21087	553	557	17	0	35.7234	100	0	180	0	6	109611	0	6882850	8	3	15	3.94585e+06	1.00144e+07	1.00443e+07	8.81213e+06	4.9205e+06	1.08484e+07	5.96615e+06	0	647512	20.7977	-11.7438	-0.627767	8.44969	-10.8349	0.537622	0.8017	-0.554474	0.006006	No records	2007	0	0	0	7.563	7.4185
3	6	21	89	Kentucky	Greenup County	21089	523	60	20	86	41.0351	100	500	800	500	6	327720	0	9948665	11	2	15	2.78835e+06	8.72556e+06	8.89237e+06	8.8983e+06	7.20947e+06	8.18365e+06	8.96421e+06	0	598591	19.2344	-12.3287	-0.768963	6.28457	-11.113	0.618303	0.705938	-0.516266	0.003212	Established	2007	0	0	0	7.8255	7.73
3	6	21	91	Kentucky	Hancock County	21091	552	126	18	41	37.0623	98	500	600	500	6	83208	0	5113822	9	2	15	2.68211e+06	8.42435e+06	7.82277e+06	8.35187e+06	6.12436e+06	1.02353e+07	7.01453e+06	0	260280	19.8088	-12.3281	-0.71537	8.40794	-11.3221	0.415748	0.739979	-0.558404	0.006695	Reported	2007	0	0	2	7.2365	7.1705
3	6	21	93	Kentucky	Hardin County	21093	552	557	20	0	37.3689	100	0	600	0	8	520272	0	15432725	8	3	15	2.86922e+06	8.59152e+06	8.59079e+06	7.51418e+06	5.07733e+06	1.07674e+07	6.39646e+06	0	1032876	20.0117	-11.9685	-0.667144	8.35529	-11.0666	0.466254	0.762718	-0.541888	0.004312	Established	2007	0	0	0	7.4145	7.27
3	6	21	95	Kentucky	Harlan County	21095	341	60	23	89	29.5779	100	500	700	500	7	215493	0	15829918	12	4	15	1.27784e+06	6.07091e+06	6.09543e+06	1.02159e+07	9.7438e+06	1.09232e+07	1.08235e+07	0	366551	18.6423	-10.8889	-0.63526	5.88321	-10.438	0.721663	0.629248	-0.391533	-0.019364	Reported	2007	0	0	0	7.9695	7.7965
3	6	21	97	Kentucky	Harrison County	21097	553	557	16	0	34.4111	100	0	800	0	6	106533	0	6358260	6	2	14	3.47481e+06	8.88903e+06	1.03572e+07	6.36269e+06	3.12351e+06	1.07143e+07	4.40889e+06	0	697915	19.0521	-12.4048	-0.566291	7.02954	-11.3292	0.511744	0.706806	-0.538885	0.023657	Reported	2007	0	0	0	7.532	7.384
3	6	21	99	Kentucky	Hart County	21099	552	557	19	39	37.8271	100	0	800	0	6	164600	0	10872070	9	3	15	2.64998e+06	8.48417e+06	9.06342e+06	8.47196e+06	5.57678e+06	1.08347e+07	7.05504e+06	0	745502	20.6169	-11.7884	-0.651196	8.51653	-10.8907	0.480902	0.789312	-0.548834	0.001787	Reported	2007	0	0	0	7.712	7.596
3	6	21	101	Kentucky	Henderson County	21101	552	556	18	0	24.275	92	0	160	0	6	258647	0	8361894	5	2	14	2.36904e+06	7.22106e+06	5.54544e+06	4.46274e+06	2.31435e+06	1.01871e+07	3.19412e+06	0	355147	20.4044	-12.6332	-0.822622	9.00725	-11.317	0.320208	0.801944	-0.610022	0.00541	No records	2007	0	0	0	6.1745	5.903
3	6	21	103	Kentucky	Henry County	21103	552	557	18	0	38.8524	100	0	800	0	6	104622	0	6417142	7	2	15	3.05398e+06	8.53989e+06	9.8593e+06	6.92531e+06	3.93442e+06	1.06851e+07	5.0059e+06	0	595750	19.275	-12.4741	-0.672397	7.2757	-11.1662	0.507364	0.720365	-0.542307	0.016629	Established	2007	0	0	0	7.458	7.218
3	6	21	105	Kentucky	Hickman County	21105	84	556	26	0	26.7344	92	0	160	0	6	84095	0	4591077	5	2	14	3.0912e+06	7.85923e+06	6.00575e+06	6.00248e+06	3.07976e+06	0	3.61959e+06	0	230962	21.2959	-12.2351	-0.790346	9.69323	-11.1664	0.349609	0.827653	-0.604488	0.006213	No records	2007	0	0	0	6.899	6.631
3	6	21	107	Kentucky	Hopkins County	21107	34	556	21	27	32.9718	92	0	800	0	7	346879	0	14126910	9	2	15	2.67051e+06	8.30404e+06	7.41022e+06	8.13339e+06	5.87576e+06	1.07278e+07	6.84945e+06	0	661640	20.9532	-12.2166	-0.720773	9.16729	-11.1581	0.331363	0.819346	-0.60073	0.004317	Established	2007	0	0	0	7.235	7.0095
3	6	21	109	Kentucky	Jackson County	21109	552	60	21	86	39.163	100	500	160	500	6	196829	0	10356422	11	3	15	2.30153e+06	8.3563e+06	8.40718e+06	9.95329e+06	8.04817e+06	8.80216e+06	9.57982e+06	0	526713	19.3569	-11.2808	-0.654668	6.73796	-10.9883	0.611828	0.678338	-0.452453	-0.010829	Established	2007	0	0	0	7.844	7.805
3	6	21	111	Kentucky	Jefferson County	21111	517	582	19	0	29.625	100	0	180	0	8	1394088	1	8364921	7	2	15	2.69615e+06	8.30136e+06	9.91054e+06	3.69598e+06	3.63593e+06	9.80194e+06	9.11185e+06	0	739308	19.801	-12.352	-0.660854	8.22404	-11.1577	0.545074	0.765274	-0.564992	0.017688	Reported	2007	0	0.281683	0	6.5685	6.458
3	6	21	113	Kentucky	Jessamine County	21113	552	557	18	0	32.3259	100	0	800	0	4	153855	0	3564679	6	2	14	2.96072e+06	8.85072e+06	1.02467e+07	6.21986e+06	3.23892e+06	1.06597e+07	4.68352e+06	0	379536	19.4519	-12.0554	-0.549575	7.86552	-11.0547	0.548578	0.736078	-0.535502	0.018644	No records	2007	0	0	0	7.453	6.854
3	6	21	115	Kentucky	Johnson County	21115	523	60	19	87	35.1444	100	500	800	500	3	206845	0	8307899	12	4	15	2.2502e+06	8.12022e+06	8.12568e+06	9.93747e+06	8.89183e+06	1.06773e+07	1.01278e+07	0	346488	20.3368	-11.6037	-0.727344	6.14352	-10.9679	0.900081	0.748663	-0.502658	-0.001493	No records	2007	0	0	0	7.946	7.978
3	6	21	117	Kentucky	Kenton County	21117	518	126	18	0	37.5921	100	0	160	0	7	379097	0	3840176	8	2	13	3.84671e+06	9.71771e+06	1.03326e+07	6.60715e+06	4.72334e+06	1.03891e+07	7.80348e+06	0	377448	18.3855	-12.8172	-0.622939	7.1179	-11.4783	0.473477	0.686927	-0.550813	0.029821	No records	2007	0	0	0	7.1515	7.023
3	6	21	119	Kentucky	Knott County	21119	556	60	20	88	38.5639	100	500	400	500	4	189732	0	10996967	12	2	15	1.66203e+06	7.87394e+06	8.18094e+06	9.88562e+06	8.81836e+06	1.06574e+07	1.0617e+07	0	425869	19.799	-11.2863	-0.606025	6.20358	-10.7724	0.925624	0.708579	-0.464492	-0.00061	No records	2007	0	0	0	7.93	7.673
3	6	21	121	Kentucky	Knox County	21121	523	60	21	86	37.7612	100	500	800	500	5	254596	0	11910729	12	3	15	2.04249e+06	7.8888e+06	7.97228e+06	9.9455e+06	8.45577e+06	1.09233e+07	1.00304e+07	0	516462	20.0138	-11.0504	-0.696813	6.7446	-10.7553	0.769575	0.700373	-0.450035	-0.01279	Established	2007	0	0	0	7.9835	7.593
3	6	21	123	Kentucky	Larue County	21123	552	557	19	0	37.1537	100	0	180	0	6	94717	0	6048958	7	2	15	2.77095e+06	8.31267e+06	8.34586e+06	6.9131e+06	4.35737e+06	1.08247e+07	5.19599e+06	0	417376	20.3702	-11.8599	-0.658202	8.2891	-10.9031	0.486242	0.78207	-0.544754	0.001677	No records	2007	0	0	0	7.3565	6.9985
3	6	21	125	Kentucky	Laurel County	21125	202	557	21	83	43.5785	100	500	160	500	6	522753	0	11494776	9	3	15	2.67481e+06	9.01515e+06	9.42629e+06	8.39521e+06	6.09281e+06	9.15629e+06	8.32363e+06	0	875708	19.9201	-11.1659	-0.658757	7.16032	-10.8436	0.695078	0.710719	-0.464279	-0.00942	No records	2007	0	0	0	7.826	7.5795
3	6	21	127	Kentucky	Lawrence County	21127	341	60	21	87	32.7837	100	500	160	500	6	203102	0	13440822	12	3	15	2.00095e+06	7.5088e+06	7.51411e+06	9.98629e+06	9.04178e+06	1.06474e+07	1.01102e+07	0	489930	20.1457	-11.7841	-0.748146	6.22858	-10.986	0.858127	0.745199	-0.508285	-0.000511	No records	2007	0	0	0	7.75	7.824
3	6	21	129	Kentucky	Lee County	21129	552	60	21	86	34.9821	100	500	160	500	4	117441	0	6454397	11	4	15	2.47727e+06	8.74431e+06	8.73742e+06	9.96967e+06	8.54418e+06	8.77315e+06	9.9875e+06	0	327378	19.8655	-11.3964	-0.697215	6.41857	-11.1172	0.717673	0.703859	-0.474629	-0.007222	Established	2007	0	0	0	8.089	8.087
3	6	21	131	Kentucky	Leslie County	21131	523	60	20	89	27.5783	100	500	800	500	4	122511	0	13613774	12	3	15	1.22505e+06	6.30863e+06	6.39227e+06	1.03088e+07	9.75194e+06	1.08127e+07	1.0791e+07	0	323401	19.4997	-11.0784	-0.66603	6.18529	-10.7803	0.797052	0.673507	-0.434084	-0.012033	No records	2007	0	0	0	8.11	7.878
3	6	21	133	Kentucky	Letcher County	21133	556	60	21	86	36.6496	100	500	160	500	6	218870	0	10663778	12	3	15	1.87204e+06	7.99372e+06	8.16098e+06	9.97584e+06	8.66906e+06	1.073e+07	1.07536e+07	0	429480	19.1668	-11.0741	-0.613689	6.15529	-10.5085	0.85237	0.672934	-0.426765	-0.009206	No records	2007	0	0	0	7.903	7.71
3	6	21	135	Kentucky	Lewis County	21135	552	87	22	86	38.1193	100	500	100	500	8	173325	0	14756719	11	3	15	2.19844e+06	7.52354e+06	7.63758e+06	9.50683e+06	7.77048e+06	6.15817e+06	8.98047e+06	0	670847	18.9362	-12.3536	-0.743959	6.31826	-11.1844	0.511886	0.689942	-0.513759	0.004545	Established	2007	0	0	0	7.735	7.742
3	6	21	137	Kentucky	Lincoln County	21137	202	557	18	0	35.714	100	0	180	0	6	143235	0	7739357	8	3	14	3.85701e+06	9.90401e+06	1.01806e+07	8.51153e+06	4.5327e+06	1.08817e+07	5.42805e+06	0	768508	19.749	-11.6374	-0.528934	7.87145	-10.8784	0.536603	0.739353	-0.512626	0.007158	No records	2007	0	0	0	7.757	7.414
3	6	21	139	Kentucky	Livingston County	21139	68	556	27	0	32.9931	95	0	180	0	8	121431	0	8220357	8	2	14	3.13203e+06	8.64093e+06	7.87472e+06	7.99197e+06	4.93274e+06	8.36618e+06	5.90146e+06	0	462533	21.1542	-12.2128	-0.752407	9.43504	-11.2461	0.33422	0.83731	-0.611191	0.007712	No records	2007	0	0	1	6.968	6.662
3	6	21	141	Kentucky	Logan County	21141	552	556	20	0	29.1938	100	0	800	0	6	238211	0	10992314	6	1	14	2.60168e+06	8.01807e+06	7.7387e+06	5.23766e+06	3.19069e+06	1.09548e+07	4.11898e+06	0	781569	20.8983	-11.7772	-0.573803	8.82182	-11.1159	0.397669	0.783846	-0.564251	0.008239	No records	2007	0	0	0	7.352	6.769
3	6	21	143	Kentucky	Lyon County	21143	34	86	19	46	35.0913	92	0	800	0	7	157600	0	6871062	10	2	15	2.10925e+06	6.29593e+06	6.01418e+06	7.95403e+06	6.2096e+06	8.29659e+06	6.93949e+06	0	247539	21.2878	-11.9903	-0.672021	9.59038	-11.1918	0.357057	0.84159	-0.604994	0.009722	Established	2007	0	0	1	7.577	7.304
3	6	21	145	Kentucky	McCracken County	21145	565	556	26	0	27.8428	95	0	160	0	6	385608	0	5229646	6	3	14	4.21299e+06	8.74067e+06	7.70706e+06	6.5301e+06	3.83627e+06	29416.8	5.52865e+06	0	360273	21.1932	-12.3065	-0.756143	9.58535	-11.23	0.35928	0.839179	-0.614065	0.011275	No records	2007	0	0	1	6.776	6.554
3	6	21	147	Kentucky	McCreary County	21147	135	87	23	87	28.0346	100	500	800	500	6	202035	0	14119846	12	3	16	1.62498e+06	7.0185e+06	7.02582e+06	1.01658e+07	9.4183e+06	6.87368e+06	1.06795e+07	0	475588	20.379	-11.1276	-0.636579	7.43705	-10.6058	0.689051	0.730854	-0.473289	-0.009346	Established	2007	0	0	0	8.318	8.191
3	6	21	149	Kentucky	McLean County	21149	518	556	18	0	28.7012	100	0	600	0	5	95867	0	4934962	6	2	14	2.75015e+06	8.14284e+06	5.83971e+06	5.6021e+06	2.93035e+06	1.07954e+07	3.55628e+06	0	215495	20.6785	-12.2922	-0.744852	8.931	-11.244	0.339894	0.801176	-0.594276	0.003836	No records	2007	0	0	0	6.3455	6.115
3	6	21	151	Kentucky	Madison County	21151	552	557	22	0	35.3139	100	0	160	0	7	393391	0	9699247	7	3	14	3.64167e+06	9.43794e+06	1.03482e+07	7.51083e+06	3.85653e+06	1.03732e+07	5.39461e+06	0	1050664	19.629	-11.8458	-0.567584	7.5855	-11.0748	0.542395	0.732004	-0.522313	0.01212	Established	2007	0	0	0	7.611	7.1735
3	6	21	153	Kentucky	Magoffin County	21153	523	60	20	88	32.3504	100	500	400	500	4	128824	0	10202095	12	4	15	1.5901e+06	6.83232e+06	6.84254e+06	1.04624e+07	9.42696e+06	1.08046e+07	1.04579e+07	0	312523	20.0157	-11.5058	-0.685669	6.01952	-10.9826	0.870231	0.722067	-0.484691	-0.00193	No records	2007	0	0	0	7.822	7.796
3	6	21	155	Kentucky	Marion County	21155	552	557	19	0	37.2546	100	0	160	0	7	112038	0	8376282	8	2	15	2.95945e+06	8.27681e+06	8.6421e+06	8.0241e+06	4.99132e+06	1.0834e+07	5.71028e+06	0	600987	20.4011	-11.868	-0.596255	8.01393	-10.9328	0.540028	0.77956	-0.548685	0.010472	Reported	2007	0	0	0	7.58	7.384
3	6	21	157	Kentucky	Marshall County	21157	34	556	23	0	32.2537	92	0	400	0	6	316384	0	7280926	7	2	14	4.54609e+06	8.9225e+06	8.28009e+06	8.06169e+06	4.65965e+06	0	5.89503e+06	0	560148	21.4534	-12.0099	-0.693846	9.6898	-11.1695	0.39046	0.849871	-0.610169	0.010805	No records	2007	0	0	1	7.1795	6.7745
3	6	21	159	Kentucky	Martin County	21159	135	60	22	85	40.2091	100	500	0	500	2	129469	0	6777311	11	3	14	2.2277e+06	8.67397e+06	9.04381e+06	9.65635e+06	7.92193e+06	1.0516e+07	1.02648e+07	0	358488	20.3393	-11.5714	-0.729089	6.32057	-10.7812	0.921008	0.755342	-0.498471	-0.003101	No records	2007	0	0	0	7.6975	7.6645
3	6	21	161	Kentucky	Mason County	21161	203	557	18	0	36.4106	100	0	100	0	7	141585	0	5242975	7	3	14	3.3212e+06	8.67475e+06	9.96201e+06	6.58927e+06	3.7499e+06	1.04609e+07	4.73665e+06	0	519020	18.8422	-12.4541	-0.636231	6.63386	-11.3203	0.465095	0.690941	-0.527456	0.015669	No records	2007	0	0	0	7.625	7.6395
3	6	21	163	Kentucky	Meade County	21163	552	557	19	0	35.8888	100	0	600	0	8	165708	0	7871928	8	2	15	2.46723e+06	7.9475e+06	8.19866e+06	7.21895e+06	5.15416e+06	1.02042e+07	5.93152e+06	0	494590	19.5842	-12.1633	-0.714238	8.26596	-11.2134	0.481044	0.734928	-0.53686	0.005426	Established	2007	0	0	1	7.317	7.121
3	6	21	165	Kentucky	Menifee County	21165	552	87	22	88	36.3947	100	500	100	500	3	102290	0	6408214	12	4	15	2.07218e+06	7.45505e+06	7.50383e+06	9.98829e+06	8.48995e+06	6.38147e+06	9.57234e+06	0	263665	19.4126	-11.8146	-0.682815	6.23224	-11.0461	0.628468	0.695165	-0.489063	-0.001562	No records	2007	0	0	0	8.056	8.005
3	6	21	167	Kentucky	Mercer County	21167	203	557	19	0	31.8798	100	0	800	0	6	138566	0	5190352	6	2	14	3.17858e+06	8.73567e+06	1.02695e+07	6.43237e+06	3.15282e+06	1.0698e+07	4.52428e+06	0	547168	19.7866	-12.055	-0.568877	7.84774	-11.0009	0.547998	0.749977	-0.542817	0.016817	No records	2007	0	0	0	7.53	6.7785
3	6	21	169	Kentucky	Metcalfe County	21169	202	557	16	33	37.1592	100	0	400	0	3	129823	0	7532607	9	3	15	3.39098e+06	9.29837e+06	9.43041e+06	9.10535e+06	5.93162e+06	1.09556e+07	6.9321e+06	0	576953	20.7634	-11.4809	-0.606058	8.55405	-10.7612	0.529781	0.788996	-0.532471	-4.3e-05	No records	2007	0	0	1	7.654	7.5145
3	6	21	171	Kentucky	Monroe County	21171	34	557	18	26	36.5717	100	0	180	0	5	129058	0	8538398	9	3	15	3.86209e+06	9.51931e+06	9.55707e+06	9.43649e+06	5.88063e+06	1.09366e+07	6.82283e+06	0	682504	21.1494	-11.3291	-0.585146	8.71176	-10.7145	0.555369	0.804126	-0.535678	0.000414	No records	2007	0	0	1	7.702	7.535
3	6	21	173	Kentucky	Montgomery County	21173	552	557	22	0	34.5223	100	0	700	0	5	137972	0	3893870	6	2	14	3.00624e+06	8.35933e+06	1.03231e+07	6.08946e+06	2.87689e+06	1.02914e+07	4.12555e+06	0	464378	19.3732	-11.9993	-0.626466	6.75427	-11.1219	0.566404	0.706088	-0.511226	0.007963	Reported	2007	0	0	0	7.409	7.326
3	6	21	175	Kentucky	Morgan County	21175	202	60	22	87	35.921	100	500	100	500	4	199518	0	12022347	12	3	15	2.09948e+06	7.45289e+06	7.4887e+06	1.0178e+07	8.58819e+06	1.0283e+07	9.5272e+06	0	488072	19.8233	-11.7377	-0.731001	5.99015	-11.076	0.763272	0.713364	-0.49394	-0.002297	Reported	2007	0	0	0	7.8035	7.7775
3	6	21	177	Kentucky	Muhlenberg County	21177	518	126	20	36	32.8299	100	500	160	500	7	265096	0	12551177	9	3	15	3.01169e+06	9.10931e+06	8.62683e+06	8.83776e+06	6.1201e+06	1.07112e+07	7.47856e+06	0	755434	20.8559	-12.0449	-0.690267	8.87226	-11.1856	0.369424	0.796437	-0.581624	0.004049	Established	2007	0	0	0	7.37	7.24
3	6	21	179	Kentucky	Nelson County	21179	552	557	20	0	36.894	100	0	700	0	6	220370	0	10400478	8	3	15	3.20094e+06	8.80715e+06	8.87354e+06	8.23402e+06	5.06323e+06	1.07735e+07	6.01891e+06	0	779933	20.4026	-12.121	-0.621759	8.11946	-10.9205	0.514482	0.789338	-0.564347	0.012675	No records	2007	0	0	0	7.437	7.334
3	6	21	181	Kentucky	Nicholas County	21181	553	557	16	0	36.8884	100	0	800	0	6	57690	0	4609505	8	3	14	3.83677e+06	9.42607e+06	1.0165e+07	8.31645e+06	4.68492e+06	1.07386e+07	5.82553e+06	0	440721	19.1356	-12.2978	-0.59117	6.79535	-11.2357	0.521842	0.703575	-0.527997	0.017529	Established	2007	0	0	0	7.575	7.301
3	6	21	183	Kentucky	Ohio County	21183	518	126	20	44	35.9347	100	500	800	500	7	233757	0	15580006	9	2	15	2.85879e+06	8.92075e+06	8.24904e+06	8.71432e+06	6.28184e+06	1.07584e+07	7.2656e+06	0	845770	20.3825	-12.1314	-0.714356	8.59125	-11.2309	0.416498	0.766298	-0.565807	0.004281	Established	2007	0	0	1	7.208	7.0565
3	6	21	185	Kentucky	Oldham County	21185	552	557	18	0	34.0445	98	0	600	0	8	211260	0	4613038	8	3	14	3.6555e+06	9.56813e+06	9.61126e+06	7.78905e+06	4.75763e+06	1.03122e+07	6.00461e+06	0	411696	19.4104	-12.4797	-0.697332	7.58108	-11.1681	0.519225	0.732566	-0.549479	0.016023	No records	2007	0	0	0	7.324	7.2335
3	6	21	187	Kentucky	Owen County	21187	552	557	18	41	41.7839	100	400	800	0	6	106656	0	8931833	9	3	14	3.84274e+06	9.69883e+06	1.0071e+07	8.97909e+06	5.02114e+06	1.06896e+07	6.85848e+06	0	784430	19.0865	-12.4862	-0.630025	7.28806	-11.2843	0.499262	0.715004	-0.544264	0.021364	Established	2007	0	0	0	7.655	7.573
3	6	21	189	Kentucky	Owsley County	21189	523	60	20	87	34.8546	100	500	160	500	5	92692	0	6277188	12	4	15	2.07753e+06	7.54222e+06	7.54876e+06	1.02716e+07	8.85796e+06	1.08002e+07	1.00422e+07	0	253089	19.8342	-11.2058	-0.709583	6.35797	-11.0745	0.7555	0.693243	-0.456966	-0.011451	Established	2007	0	0	0	7.873	7.784
3	6	21	191	Kentucky	Pendleton County	21191	552	557	19	44	40.0216	100	0	800	0	6	93308	0	7257949	9	3	14	4.44473e+06	1.00021e+07	1.00939e+07	9.42716e+06	5.20058e+06	1.0593e+07	7.26421e+06	0	638795	18.9082	-12.5942	-0.592533	6.96098	-11.4535	0.483061	0.705572	-0.550176	0.026717	No records	2007	0	0	0	7.623	7.6565
3	6	21	193	Kentucky	Perry County	21193	523	60	20	87	39.2576	100	500	400	500	4	256524	0	10234171	11	3	15	2.01454e+06	8.38958e+06	8.81518e+06	9.41846e+06	8.2885e+06	1.05093e+07	1.04331e+07	0	487366	19.774	-11.2115	-0.64509	6.2257	-10.8398	0.861705	0.696333	-0.455493	-0.004974	No records	2007	0	0	0	7.915	7.627
3	6	21	195	Kentucky	Pike County	21195	202	60	22	86	37.8648	100	500	100	500	4	553348	0	24346091	11	3	15	1.9379e+06	8.13267e+06	8.35351e+06	9.88384e+06	4.4231e+06	1.06071e+07	1.04625e+07	0	1023533	19.9578	-11.3334	-0.679078	6.35478	-10.575	0.92115	0.730128	-0.469242	-0.004951	No records	2007	0	0	0	7.784	7.5405
3	6	21	197	Kentucky	Powell County	21197	552	87	21	86	39.5639	100	500	400	500	4	155289	0	5301517	11	3	15	2.13901e+06	7.77761e+06	8.01621e+06	9.30071e+06	7.70109e+06	6.7416e+06	9.06918e+06	0	262150	19.6112	-11.7279	-0.655237	6.62385	-11.11	0.620547	0.707312	-0.496174	0.000743	No records	2007	0	0	0	7.7835	7.7825
3	6	21	199	Kentucky	Pulaski County	21199	202	557	26	38	40.7098	100	400	180	500	8	544039	0	16900008	9	2	15	3.05735e+06	9.0378e+06	9.56543e+06	8.47134e+06	5.60823e+06	9.04695e+06	6.95625e+06	0	1340525	20.2916	-11.3584	-0.569157	7.83878	-10.7419	0.622668	0.751737	-0.501716	-0.000253	Established	2007	0	0	0	7.589	7.2895
3	6	21	201	Kentucky	Robertson County	21201	553	86	16	56	38.4198	100	0	800	0	6	23683	0	2664769	9	4	14	4.21495e+06	1.00226e+07	1.00603e+07	9.8455e+06	5.77807e+06	1.07334e+07	7.54008e+06	0	219804	19.0308	-12.4359	-0.591759	6.78339	-11.341	0.495106	0.701944	-0.53636	0.021336	Reported	2007	0	0	0	7.55	7.51
3	6	21	203	Kentucky	Rockcastle County	21203	552	87	25	84	39.3961	100	500	160	500	6	201290	0	8957500	11	3	15	2.69882e+06	8.83989e+06	9.07751e+06	9.39946e+06	7.22227e+06	8.53806e+06	8.51686e+06	0	551865	19.6159	-11.45	-0.550815	7.46949	-10.8786	0.536624	0.716587	-0.486175	-0.000353	No records	2007	0	0	0	7.907	7.817
3	6	21	205	Kentucky	Rowan County	21205	552	87	22	87	37.7795	100	500	400	500	6	206180	0	8582571	11	3	15	2.3674e+06	7.87486e+06	7.93133e+06	9.48464e+06	8.01728e+06	5.7355e+06	9.16756e+06	0	395318	19.2988	-12.076	-0.714313	6.16174	-11.0519	0.602982	0.697982	-0.503066	0.001584	No records	2007	0	0	0	7.724	7.789
3	6	21	207	Kentucky	Russell County	21207	34	86	21	0	38.0664	100	0	180	0	7	204539	0	6837151	8	2	15	3.37918e+06	8.78505e+06	8.80926e+06	8.03844e+06	5.1707e+06	9.76649e+06	6.06907e+06	0	519857	20.7219	-11.3409	-0.567447	8.20595	-10.753	0.609738	0.778814	-0.519869	0.002714	Established	2007	0	5.87613	1	7.612	7.289
3	6	21	209	Kentucky	Scott County	21209	552	557	17	0	36.9114	100	0	800	0	6	206512	0	5360663	6	1	14	2.66521e+06	7.1386e+06	1.03969e+07	4.86061e+06	2.79068e+06	1.07118e+07	4.41147e+06	0	549623	19.026	-12.3119	-0.571563	7.33175	-11.2033	0.512162	0.707653	-0.530731	0.020321	Established	2007	0	0	0	7.517	7.516
3	6	21	211	Kentucky	Shelby County	21211	552	557	18	0	32.3255	100	0	800	0	6	174624	0	7768540	6	3	14	3.40799e+06	8.90551e+06	9.85803e+06	6.48678e+06	3.07923e+06	1.07262e+07	3.9777e+06	0	814569	19.5995	-12.4083	-0.639388	7.30639	-11.0151	0.488663	0.732587	-0.544888	0.015625	No records	2007	0	0	0	7.364	6.953
3	6	21	213	Kentucky	Simpson County	21213	203	556	17	0	17.6188	100	0	400	0	3	133677	0	3618335	5	1	13	1.77863e+06	6.2745e+06	6.39022e+06	1.94176e+06	1.20101e+06	1.09822e+07	2.17376e+06	0	228167	20.9336	-11.663	-0.554465	9.05068	-11.0766	0.429228	0.795711	-0.564429	0.009431	No records	2007	0	5.88305	0	6.6175	5.871
3	6	21	215	Kentucky	Spencer County	21215	552	557	18	0	35.0998	99	0	800	0	6	89358	0	4680761	8	3	14	3.91938e+06	9.66078e+06	9.57055e+06	8.76219e+06	5.17201e+06	1.05582e+07	6.10135e+06	0	398735	20.0835	-12.3198	-0.621152	7.73212	-10.9687	0.510025	0.766822	-0.562036	0.017288	No records	2007	0	0	0	7.574	7.392
3	6	21	217	Kentucky	Taylor County	21217	202	557	18	0	37.3489	100	0	800	0	5	159001	0	6586528	8	3	15	3.27843e+06	8.99944e+06	9.06524e+06	8.03044e+06	4.94684e+06	1.05738e+07	5.88605e+06	0	509421	20.4601	-11.7236	-0.59977	8.14968	-10.8777	0.548873	0.780288	-0.541399	0.007949	Reported	2007	0	0	0	7.528	7.459
3	6	21	219	Kentucky	Todd County	21219	518	556	19	0	27.6327	100	0	700	0	5	103655	0	7519500	6	2	15	2.41615e+06	7.79177e+06	6.90138e+06	5.13424e+06	3.27456e+06	1.09549e+07	4.05305e+06	0	417329	20.9297	-11.7958	-0.597105	8.82791	-11.0764	0.388965	0.781486	-0.563045	0.005845	Reported	2007	0	0	0	6.726	6.244
3	6	21	221	Kentucky	Trigg County	21221	34	126	20	51	35.0679	92	500	800	0	7	182621	0	13402897	10	2	15	2.24641e+06	6.72245e+06	6.16788e+06	8.65757e+06	6.51665e+06	5.77594e+06	7.29538e+06	0	489476	21.2177	-11.7747	-0.672276	9.44467	-11.2073	0.393821	0.817917	-0.583001	0.005451	No records	2007	0	0	0	7.2325	6.816
3	6	21	223	Kentucky	Trimble County	21223	552	86	19	58	36.7253	100	400	600	500	8	50004	0	4205409	10	3	14	2.9327e+06	8.8392e+06	8.74466e+06	9.079e+06	6.47346e+06	1.01496e+07	7.43311e+06	0	259025	19.101	-12.5966	-0.740833	7.41954	-11.2648	0.516606	0.71704	-0.546383	0.015981	Established	2007	0	0	0	7.654	7.558
3	6	21	225	Kentucky	Union County	21225	91	556	26	0	24.1709	95	0	160	0	7	141697	0	6150945	5	1	14	1.92217e+06	5.9919e+06	4.76928e+06	3.78769e+06	2.14212e+06	1.0299e+07	2.64798e+06	0	236760	20.5853	-12.6402	-0.828977	9.07215	-11.255	0.301465	0.80867	-0.614408	0.004541	No records	2007	0	0	0	6.138	5.829
3	6	21	227	Kentucky	Warren County	21227	552	557	21	0	30.8171	100	0	600	0	7	402919	0	11077259	6	1	14	2.61761e+06	8.22045e+06	9.31343e+06	5.56429e+06	3.33472e+06	1.08778e+07	4.81902e+06	0	986473	20.8615	-11.8329	-0.608874	8.92206	-11.0576	0.445624	0.796171	-0.569677	0.009244	Reported	2007	0	0.979231	0	7.373	7.11
3	6	21	229	Kentucky	Washington County	21229	518	557	17	0	35.3189	100	0	160	0	7	105954	0	7008844	8	3	14	4.04845e+06	9.8407e+06	1.019e+07	8.60445e+06	4.60465e+06	1.08236e+07	5.76408e+06	0	680360	20.1957	-12.0472	-0.589192	7.8622	-10.9584	0.531795	0.769583	-0.5524	0.014182	No records	2007	0	0	0	7.481	7.205
3	6	21	231	Kentucky	Wayne County	21231	79	87	25	83	40.2362	100	500	100	500	7	227461	0	13432248	11	2	15	2.17161e+06	7.6249e+06	7.90984e+06	8.51416e+06	7.05931e+06	7.49055e+06	8.25981e+06	0	668492	20.5697	-11.1516	-0.580069	7.93181	-10.6591	0.636908	0.754448	-0.492033	-0.004206	No records	2007	0	0	1	7.824	7.4285
3	6	21	233	Kentucky	Webster County	21233	518	556	19	0	31.3216	92	0	160	0	5	162964	0	7329876	7	2	14	3.04693e+06	8.62797e+06	6.97336e+06	6.97587e+06	4.19028e+06	1.07573e+07	4.81135e+06	0	360311	20.7428	-12.4089	-0.771486	9.1422	-11.1936	0.315975	0.814864	-0.605367	0.003996	Established	2007	0	0	0	6.944	6.702
3	6	21	235	Kentucky	Whitley County	21235	523	60	23	85	39.8903	100	500	800	500	7	336250	0	13030171	11	3	15	2.44871e+06	8.40442e+06	8.46887e+06	9.56928e+06	7.77727e+06	1.02112e+07	9.59734e+06	0	716335	20.2813	-11.1565	-0.700574	7.14598	-10.614	0.765311	0.721243	-0.466907	-0.011005	Reported	2007	0	0	0	8.1	7.8325
3	6	21	237	Kentucky	Wolfe County	21237	202	60	21	87	36.6921	100	500	160	500	5	150695	0	6805803	11	4	15	2.37713e+06	8.38023e+06	8.42674e+06	9.8737e+06	8.43551e+06	9.44136e+06	9.78196e+06	0	327972	19.7231	-11.5459	-0.689121	6.11402	-11.074	0.728295	0.701395	-0.478223	-0.004496	No records	2007	0	0	0	8.1245	8.007
3	6	21	239	Kentucky	Woodford County	21239	552	557	18	0	28.4896	100	0	180	0	6	143957	0	3389406	5	2	14	2.48635e+06	7.42415e+06	1.0373e+07	4.64769e+06	2.24073e+06	1.0683e+07	3.36118e+06	0	380203	19.4159	-12.1957	-0.575916	7.7135	-11.0643	0.544294	0.730631	-0.538527	0.018536	Established	2007	0	0	0	7.717	7.123
1	1	23	3	Maine	Aroostook County	23003	563	93	30	83	32.0648	100	120	600	120	7	1633783	0	209475522	12	0	16	0	6.09585e+06	0	7.81846e+06	0	9.18638e+06	4.34144e+06	0	0	9.8536	-15.2838	-0.438144	-1.62111	-13.9479	-1.18219	0.349384	-0.35745	0.041331	Established	2007	0	2.7442	1	7.0965	7.1325
1	1	23	7	Maine	Franklin County	23007	565	98	33	85	27.6102	100	800	500	800	9	674934	0	57863610	12	0	16	1.6153e+06	4.9323e+06	2.59758e+06	8.82162e+06	0	9.40157e+06	5.53556e+06	0	466284	10.3429	-14.3073	-0.43065	-0.886919	-13.3304	-0.754161	0.339074	-0.294589	0.006524	Established	2007	0	3.30841	4	7.34	7.104
1	1	23	19	Maine	Penobscot County	23019	565	93	32	81	30.8743	100	120	500	800	8	1610813	0	102086055	11	2	15	1.44078e+06	7.46955e+06	0	7.65548e+06	0	9.19634e+06	4.79024e+06	0	9825	11.8545	-14.5916	-0.392979	0.005754	-13.3039	-0.875962	0.413038	-0.385253	0.038915	Established	2007	0	4.67521	5	7.771	7.465
1	1	23	21	Maine	Piscataquis County	23021	64	93	32	83	32.6508	100	120	500	800	8	646340	0	137073368	12	1	16	656728	5.1253e+06	0	7.81961e+06	0	8.65821e+06	4.26135e+06	0	0	10.2918	-14.8917	-0.383868	-1.33516	-13.7327	-0.96541	0.360058	-0.344323	0.030108	Established	2007	0	0	1	7.397	7.111
1	1	23	25	Maine	Somerset County	23025	95	98	35	81	32.8898	100	800	500	800	8	1175785	0	129638756	12	0	16	1.42665e+06	5.82428e+06	478151	8.41541e+06	0	9.20092e+06	4.46999e+06	0	378912	10.2971	-14.6829	-0.47768	-1.12183	-13.6037	-0.940919	0.346026	-0.315615	0.014714	Established	2007	0	5.81395	4	7.364	7.205
1	1	23	29	Maine	Washington County	23029	391	93	31	82	32.0041	100	120	500	120	8	1042020	0	69177034	9	0	15	475848	8.27777e+06	0	7.35454e+06	0	9.02724e+06	4.89061e+06	0	0	12.0855	-13.4825	-0.343865	1.10622	-12.3465	-0.83287	0.396255	-0.357221	0.03747	Established	2007	0	0	4	8.152	7.9435
3	5	24	1	Maryland	Allegany County	24001	126	78	30	75	31.4223	100	500	100	500	7	516230	0	11774033	10	2	15	3.29129e+06	9.19241e+06	9.46304e+06	9.03436e+06	0	9.85683e+06	9.12026e+06	0	832639	17.3985	-12.6752	-0.480204	4.92885	-10.9304	0.487253	0.650012	-0.457037	0.000154	Reported	2007	0	9.46214	7	7.556	7.761
3	5	24	19	Maryland	Dorchester County	24019	91	556	27	0	34.4365	99	0	800	0	7	423381	0	11152543	6	0	15	1.90928e+06	5.83764e+06	7.91454e+06	5.58724e+06	1.01187e+06	1.00917e+07	6.6075e+06	0	443616	19.7458	-11.8234	-0.218761	9.09603	-11.1393	0.556389	0.775928	-0.4994	0.028849	Established	2007	0	9.54745	7	6.77	6.635
3	5	24	23	Maryland	Garrett County	24023	61	78	36	76	32.4161	99	500	400	500	9	566238	0	18919861	11	3	15	2.75593e+06	8.27121e+06	8.48503e+06	9.23214e+06	0	1.01398e+07	8.52668e+06	0	1034896	15.346	-12.0368	-0.560763	3.6101	-10.7451	0.387035	0.527346	-0.359743	-0.026351	Established	2007	0	6.64827	0	7.438	7.513
3	5	24	37	Maryland	St. Mary's County	24037	563	103	29	60	41.1786	100	0	700	0	6	680246	1	9486308	9	2	15	2.87353e+06	9.12124e+06	8.91051e+06	8.36503e+06	4.71786e+06	1.0554e+07	8.0263e+06	0	496951	20.0213	-11.5616	-0.266396	9.35338	-11.1654	0.547406	0.812586	-0.501563	0.025724	Established	2007	0	4.1292	7	7.122	6.8295
3	5	24	510	Maryland	Baltimore city	24510	91	583	23	0	25.0614	100	0	500	0	2	635699	3	1060394	4	1	13	1.03141e+06	3.95791e+06	1.05725e+07	342666	954684	7.39107e+06	1.0566e+07	0	68099	19.4192	-12.6568	-0.277032	7.89966	-11.5129	0.547836	0.825804	-0.572124	0.045629	No records	2007	0	7.40073	7	5.997	5.931
1	1	25	25	Massachusetts	Suffolk County	25025	100	583	38	0	22.2753	100	0	700	0	4	477522	3	507626	2	0	12	571489	1.92253e+06	8.79981e+06	347377	0	6.5406e+06	8.54156e+06	0	21347	15.9755	-12.5022	-0.154384	5.42267	-11.3629	0.429058	0.584698	-0.405261	0.031389	Established	2007	0	5.09758	7	4.0815	4.2205
2	3	26	1	Michigan	Alcona County	26001	555	98	30	71	31.3374	100	900	120	900	4	478445	0	18702029	10	1	15	2.51297e+06	7.61857e+06	4.26236e+06	8.39159e+06	0	9.44017e+06	8.49141e+06	0	1566169	13.3468	-14.6586	-0.339256	2.00891	-11.935	0.126146	0.480985	-0.456435	0.059013	Established	2007	0	0	0	6.784	6.8665
2	3	26	3	Michigan	Alger County	26003	204	98	26	83	27.1652	100	800	500	800	7	376716	0	26665048	11	1	16	2.19654e+06	6.90881e+06	0	8.31415e+06	0	9.14354e+06	8.22915e+06	0	2087206	11.5668	-14.7647	-0.072117	0.945023	-11.7736	-0.030721	0.403784	-0.412017	0.073849	Reported	2007	0	0	2	6.388	6.21
2	3	26	5	Michigan	Allegan County	26005	100	556	29	0	36.7374	100	0	120	0	7	1117678	0	16867827	6	1	14	3.50702e+06	7.66005e+06	8.08806e+06	0	0	8.77189e+06	4.70198e+06	0	1416862	14.7652	-14.2863	-0.80371	4.68648	-11.6946	0.416606	0.53135	-0.478133	0.026506	Established	2007	0	1.804	0	6.206	6.058
2	3	26	7	Michigan	Alpena County	26007	555	207	32	61	34.5502	100	120	100	900	4	506252	0	11899110	6	2	15	2.4046e+06	7.71411e+06	0	7.71843e+06	0	9.26697e+06	7.97088e+06	0	1295975	13.1261	-14.7459	-0.216969	2.05498	-12.0205	0.136819	0.47957	-0.45777	0.070731	Established	2007	0	0	0	6.2775	6.1205
2	3	26	9	Michigan	Antrim County	26009	204	98	28	67	40.9277	100	120	700	900	5	512222	0	12755624	9	2	15	2.26004e+06	7.2541e+06	0	6.95214e+06	0	8.77436e+06	5.29605e+06	0	1055082	13.5093	-15.1108	-0.443751	2.08701	-11.4966	0.341644	0.505166	-0.488178	0.06423	No records	2007	0	0	0	6.1785	6.6275
2	3	26	11	Michigan	Arenac County	26011	555	556	32	27	32.7039	97	0	120	0	4	456126	0	8019764	7	1	14	2.87824e+06	8.33546e+06	8.7911e+06	1.04681e+06	0	9.6564e+06	6.99592e+06	0	729310	14.1121	-14.7239	-0.482309	2.42844	-11.9414	0.160742	0.507164	-0.483675	0.050531	No records	2007	0	0	0	6.486	6.5065
2	3	26	13	Michigan	Baraga County	26013	197	98	29	82	24.788	100	800	500	800	7	368726	0	27409350	11	3	16	1.9065e+06	6.73278e+06	0	8.06543e+06	0	9.23888e+06	9.00286e+06	0	1867534	11.5696	-15.291	-0.357466	-0.354273	-12.5622	-0.188073	0.408671	-0.424739	0.064315	Established	2007	0	0	0	6.595	6.552
2	3	26	15	Michigan	Barry County	26015	98	556	25	0	39.1331	100	0	700	0	6	476701	0	12549058	7	2	14	3.682e+06	8.35585e+06	8.38526e+06	0	0	9.02405e+06	5.10401e+06	0	1115288	14.9442	-14.5905	-0.756707	4.1227	-11.8257	0.351595	0.545473	-0.509974	0.036066	Established	2007	0	0	0	6.583	6.3255
2	3	26	17	Michigan	Bay County	26017	374	556	32	0	25.7109	100	0	500	0	5	896180	0	6827921	5	1	13	1.49957e+06	5.07686e+06	6.14981e+06	0	0	9.59678e+06	2.90337e+06	0	497125	14.203	-14.8969	-0.574978	3.38169	-12.1171	0.250693	0.530718	-0.51433	0.054753	Established	2007	0	0	0	5.2665	5.3175
2	3	26	19	Michigan	Benzie County	26019	204	98	31	75	38.4535	100	900	120	900	4	386260	0	8872850	9	2	15	2.47199e+06	7.54245e+06	3.71684e+06	7.69767e+06	0	8.95327e+06	6.515e+06	0	761732	13.2228	-14.5169	-0.434551	3.43871	-11.3461	0.425004	0.487915	-0.445957	0.051522	Established	2007	0	0	0	6.3425	6.6165
2	3	26	21	Michigan	Berrien County	26021	285	556	40	0	35.5344	100	0	120	0	8	1060100	0	11475219	6	2	14	3.367e+06	8.24033e+06	7.95701e+06	0	0	9.48045e+06	5.19686e+06	0	889382	15.2279	-14.2426	-0.828308	5.52666	-11.8755	0.41998	0.55344	-0.496268	0.029704	Established	2007	0	3.15438	0	6.265	6.008
2	3	26	23	Michigan	Branch County	26023	98	556	24	0	30.6513	100	0	900	0	5	503630	0	9309062	5	2	14	2.48608e+06	7.37416e+06	6.98614e+06	0	0	9.71422e+06	3.32926e+06	0	637897	14.9914	-14.5759	-0.876074	4.24856	-12.0075	0.287671	0.527791	-0.501699	0.023523	No records	2007	0	2.13982	0	6.064	5.999
2	3	26	25	Michigan	Calhoun County	26025	207	556	23	0	34.5212	100	0	100	0	6	835488	0	14512988	6	2	14	3.23751e+06	8.23341e+06	8.06896e+06	0	0	9.48522e+06	4.93666e+06	0	1197628	14.9838	-14.6293	-0.803373	4.1394	-11.9395	0.293241	0.540556	-0.512236	0.03097	Established	2007	0	0	0	6.3055	5.915
2	3	26	27	Michigan	Cass County	26027	100	556	27	0	36.198	100	0	100	0	6	538246	0	9881881	6	2	14	2.8538e+06	7.75281e+06	7.27719e+06	0	0	9.60491e+06	3.97108e+06	0	767855	15.2372	-14.4855	-0.9257	4.93325	-11.9741	0.215122	0.549957	-0.507215	0.019954	Established	2007	0	0	0	6.398	6.1385
2	3	26	29	Michigan	Charlevoix County	26029	73	98	29	77	39.1393	100	120	700	900	5	429996	0	10690837	9	0	15	2.68365e+06	7.50716e+06	0	7.80171e+06	0	9.30678e+06	7.08465e+06	0	912652	12.9945	-14.7684	-0.397241	2.2464	-11.4743	0.361468	0.480766	-0.452485	0.062204	Established	2007	0	0	0	6.064	6.363
2	3	26	31	Michigan	Cheboygan County	26031	204	98	28	73	36.1701	100	900	100	900	4	719779	0	18571187	8	1	15	2.7073e+06	7.34035e+06	0	7.28391e+06	0	8.63657e+06	7.93584e+06	0	1506251	13.0759	-15.0222	-0.258348	1.78824	-11.9197	0.181277	0.490519	-0.475784	0.078574	Established	2007	0	0	0	5.982	6.749
2	3	26	33	Michigan	Chippewa County	26033	555	98	29	71	31.2345	100	120	100	120	4	817421	0	37827544	8	0	16	2.90797e+06	7.45568e+06	0	7.16122e+06	0	9.22645e+06	7.27401e+06	0	2039054	11.3435	-15.0754	-0.278332	0.975513	-12.3726	-0.2567	0.410773	-0.417344	0.070699	Established	2007	0	0	0	5.7955	6.2295
2	3	26	35	Michigan	Clare County	26035	286	98	28	57	34.9857	100	900	120	900	4	642459	0	13564660	8	3	14	3.32381e+06	8.53514e+06	9.11541e+06	338404	0	9.68668e+06	8.40046e+06	0	1301341	13.7494	-14.9412	-0.476733	2.15998	-11.8504	0.197601	0.495219	-0.490836	0.052099	No records	2007	0	0	0	6.514	6.8705
2	3	26	37	Michigan	Clinton County	26037	99	556	25	0	30.1346	100	0	100	0	4	571202	0	9697175	5	2	14	2.00291e+06	6.39636e+06	7.21123e+06	0	0	9.81306e+06	2.9778e+06	0	782644	14.7164	-14.7264	-0.680798	3.85464	-12.0103	0.251567	0.54241	-0.518713	0.042942	Established	2007	0	0	0	5.5935	5.4855
2	3	26	39	Michigan	Crawford County	26039	204	132	27	65	31.0468	100	100	120	100	4	762045	0	14291550	9	2	14	3.72879e+06	8.32044e+06	1.86057e+06	8.20832e+06	0	9.63406e+06	5.0662e+06	0	804948	13.4314	-15.1995	-0.401705	1.31853	-12.0284	0.156899	0.495496	-0.49899	0.066284	No records	2007	0	0	0	6.253	6.712
2	3	26	41	Michigan	Delta County	26041	334	207	34	73	28.2008	99	120	500	120	7	778179	0	26421178	7	1	14	3.58195e+06	8.37369e+06	0	7.82437e+06	0	9.45331e+06	8.25568e+06	0	2097952	11.7005	-14.5226	-0.246578	1.92714	-12.492	-0.094339	0.408854	-0.407266	0.059903	Established	2007	0	0	7	6.823	6.9315
2	3	26	43	Michigan	Dickinson County	26043	197	98	31	77	26.8972	100	800	500	800	7	461303	0	21035346	10	3	14	3.19703e+06	8.2248e+06	0	8.11954e+06	0	9.34823e+06	8.55737e+06	0	1386756	12.2164	-15.3643	-0.430723	0.073694	-13.054	-0.40562	0.42665	-0.450197	0.062132	Established	2007	0	11.0836	7	6.509	6.9
2	3	26	45	Michigan	Eaton County	26045	98	556	24	0	32.8094	100	0	100	0	4	668255	0	10612554	6	2	13	2.53615e+06	7.5667e+06	7.77628e+06	0	0	9.80116e+06	3.73549e+06	0	874524	14.9555	-14.7002	-0.714395	3.91134	-11.9924	0.254311	0.547104	-0.520412	0.040712	Established	2007	0	0	0	5.8155	5.6915
2	3	26	47	Michigan	Emmet County	26047	91	98	26	76	38.8601	100	120	700	900	5	493106	0	11853190	9	2	15	2.27421e+06	7.18414e+06	0	6.95948e+06	0	9.2286e+06	7.21554e+06	0	978277	12.7395	-14.7883	-0.311035	2.05799	-11.7588	0.363041	0.475061	-0.452236	0.073175	Established	2007	0	0	0	5.75	6.5
2	3	26	49	Michigan	Genesee County	26049	100	556	29	0	31.8684	100	0	500	0	4	1646342	1	12765291	6	3	13	2.98167e+06	8.25001e+06	8.88314e+06	0	0	9.34312e+06	5.99549e+06	0	1283098	14.4326	-14.8505	-0.674029	3.66455	-11.9444	0.278333	0.532584	-0.512601	0.047141	Reported	2007	0	0.225985	0	5.902	6.112
2	3	26	51	Michigan	Gladwin County	26051	289	98	32	40	32.4359	99	900	500	900	5	461227	0	11137145	7	3	14	4.35329e+06	8.97308e+06	9.41735e+06	1.01846e+06	0	9.66786e+06	8.2197e+06	0	1162567	14.0258	-14.887	-0.560167	2.31379	-11.8947	0.156225	0.502868	-0.49008	0.049342	Established	2007	0	3.73804	0	6.4615	6.5145
2	3	26	53	Michigan	Gogebic County	26053	204	98	31	87	26.1751	100	800	380	800	8	408572	0	34884398	11	2	16	2.48988e+06	6.78294e+06	0	8.17751e+06	0	9.09637e+06	8.73498e+06	0	2391946	11.5367	-15.3245	-0.446008	-0.305707	-13.5407	-0.349439	0.404274	-0.413368	0.061627	Established	2007	0	35.6909	4	6.614	6.443
2	3	26	55	Michigan	Grand Traverse County	26055	74	98	29	43	37.6251	100	100	700	0	5	737746	0	11207665	8	2	14	2.96017e+06	7.93692e+06	4.29434e+06	6.00274e+06	0	9.04493e+06	6.20982e+06	0	927762	13.6563	-15.0293	-0.428323	2.67016	-11.5348	0.345807	0.512463	-0.494725	0.061153	Established	2007	0	0	0	6.356	6.356
2	3	26	57	Michigan	Gratiot County	26057	100	556	32	0	30.1992	99	0	500	0	4	582972	0	8573514	5	1	14	1.47775e+06	5.00047e+06	5.82571e+06	0	0	9.83795e+06	2.43879e+06	0	552995	14.4208	-14.9694	-0.658988	3.51102	-11.9712	0.262273	0.533389	-0.522659	0.049306	No records	2007	0	0	0	5.2135	5.076
2	3	26	59	Michigan	Hillsdale County	26059	288	556	27	0	32.5483	100	0	100	0	6	512322	0	11592935	6	2	13	3.07375e+06	8.1896e+06	8.29297e+06	0	0	9.80812e+06	3.7988e+06	0	1016717	14.9553	-14.6476	-0.799041	3.9562	-11.932	0.324041	0.525867	-0.506544	0.030424	Established	2007	0	2.10633	0	6.1735	6.129
2	3	26	61	Michigan	Houghton County	26061	204	98	29	85	26.6523	100	800	380	800	8	634700	0	31666912	12	2	16	552329	6.12774e+06	0	8.45554e+06	0	9.26382e+06	8.86201e+06	0	2212986	11.6715	-15.1325	-0.235442	0.268881	-12.5848	-0.091325	0.420828	-0.424624	0.075016	Established	2007	0	0	1	6.332	6.313
2	3	26	63	Michigan	Huron County	26063	555	556	32	0	25.8548	100	0	500	0	5	780529	0	11604111	4	1	13	923083	4.27762e+06	4.42612e+06	134051	0	9.78825e+06	1.59908e+06	0	783528	13.8378	-14.5297	-0.360665	3.2744	-11.854	0.212342	0.501658	-0.472151	0.054907	Established	2007	0	0	0	4.779	4.5815
2	3	26	65	Michigan	Ingham County	26065	98	556	25	0	31.8193	100	0	500	0	4	1028684	0	10077483	5	2	14	2.46117e+06	7.4093e+06	8.19597e+06	0	0	9.77011e+06	4.36802e+06	0	946514	14.6297	-14.6607	-0.710714	4.03388	-12.0912	0.286449	0.535768	-0.513568	0.0404	Established	2007	0	0	0	6.123	6.065
2	3	26	67	Michigan	Ionia County	26067	288	556	29	0	34.721	100	0	100	0	4	462729	0	10489988	5	2	14	2.59286e+06	6.90468e+06	7.26934e+06	0	0	9.50904e+06	3.36609e+06	0	810522	14.8384	-14.7383	-0.710296	3.75297	-11.8289	0.296291	0.542541	-0.515303	0.040018	Established	2007	0	0	0	6.012	5.845
2	3	26	69	Michigan	Iosco County	26069	74	132	34	56	31.7023	99	100	120	900	4	673480	0	13683651	8	1	14	3.13565e+06	8.2943e+06	8.42306e+06	7.71429e+06	0	9.39646e+06	7.9216e+06	0	1009423	13.7822	-14.6402	-0.373364	2.18362	-11.8566	0.171309	0.493207	-0.466266	0.054813	Established	2007	0	0	0	6.419	6.227
2	3	26	71	Michigan	Iron County	26071	555	98	28	79	28.4524	100	800	500	800	7	571315	0	34613399	11	2	15	2.93683e+06	7.56033e+06	0	7.86088e+06	0	9.13011e+06	8.88656e+06	0	2129072	11.7945	-15.6265	-0.643704	-0.871564	-13.154	-0.506722	0.402996	-0.433606	0.048698	Established	2007	0	0	4	6.4015	6.2435
2	3	26	73	Michigan	Isabella County	26073	286	556	31	0	37.3733	100	0	120	0	4	578403	0	9959016	5	2	14	2.10547e+06	6.45489e+06	8.03955e+06	0	0	9.81369e+06	4.61599e+06	0	944135	14.0439	-14.9381	-0.570995	2.87119	-11.8506	0.281268	0.509853	-0.50343	0.049679	Reported	2007	0	0	0	6.053	6.186
2	3	26	75	Michigan	Jackson County	26075	98	556	24	0	35.3194	100	0	100	0	6	894683	0	15270478	7	2	14	3.58986e+06	8.61938e+06	8.85937e+06	0	0	9.52103e+06	5.41141e+06	0	1474260	14.8052	-14.642	-0.733201	4.06964	-11.9601	0.353056	0.534789	-0.509666	0.038391	Established	2007	0	0	0	6.4565	6.17
2	3	26	77	Michigan	Kalamazoo County	26077	100	556	27	0	36.9089	100	0	100	0	6	1022757	0	12013520	6	2	14	3.49585e+06	8.06689e+06	7.9887e+06	0	0	8.6977e+06	5.47946e+06	0	1015383	15.0697	-14.597	-0.83059	4.47355	-11.8939	0.322462	0.54912	-0.51278	0.030851	Established	2007	0	0.411084	0	6.496	6.153
2	3	26	79	Michigan	Kalkaska County	26079	580	98	28	71	35.0921	100	900	700	900	5	561448	0	14912602	9	2	14	2.8744e+06	8.45114e+06	4.35716e+06	8.3368e+06	0	9.60186e+06	6.33514e+06	0	1234339	13.5301	-15.2433	-0.44746	1.76014	-11.8068	0.205606	0.502851	-0.501694	0.062528	No records	2007	0	0	0	6.36	6.793
2	3	26	81	Michigan	Kent County	26081	289	556	31	0	37.6993	100	0	500	0	4	2224492	1	17613538	6	2	14	3.37262e+06	7.8978e+06	8.88705e+06	0	0	8.75156e+06	6.40147e+06	0	1664617	14.6839	-14.6769	-0.717844	4.07978	-11.7214	0.398088	0.542657	-0.508027	0.042261	Reported	2007	0	0.506577	0	6.285	6.329
2	3	26	83	Michigan	Keweenaw County	26083	204	98	28	79	24.8257	100	800	500	800	7	132283	0	17044298	11	0	15	0	6.15555e+06	0	8.33594e+06	0	8.77667e+06	8.55696e+06	0	746594	10.8156	-13.7642	-0.049589	0.064093	-11.8762	-0.279164	0.367057	-0.313598	0.048496	Established	2007	0	0	0	0	0
2	3	26	85	Michigan	Lake County	26085	124	98	32	68	29.9494	100	100	700	900	5	502791	0	16472303	11	3	15	3.04273e+06	8.0999e+06	7.26306e+06	0	0	9.69043e+06	6.79199e+06	0	1228044	13.894	-14.6585	-0.41203	2.57077	-11.5413	0.350344	0.497758	-0.473476	0.048219	No records	2007	0	0	0	7.1695	7.2035
2	3	26	87	Michigan	Lapeer County	26087	100	556	28	0	34.9409	100	0	800	0	5	635121	0	13595802	6	2	14	3.66454e+06	8.48518e+06	8.62443e+06	0	0	9.52141e+06	4.45402e+06	0	1268834	14.1971	-14.8188	-0.512466	3.20666	-11.7418	0.348981	0.50653	-0.49236	0.055874	Reported	2007	0	0	0	6.219	6.146
2	3	26	89	Michigan	Leelanau County	26089	73	98	29	51	40.864	100	100	500	0	6	408982	0	8849190	8	1	15	2.23241e+06	7.15403e+06	409190	6.55252e+06	0	8.68565e+06	5.843e+06	0	730233	13.2271	-14.5354	-0.327083	3.11693	-11.1775	0.454681	0.488038	-0.444883	0.059233	Established	2007	0	0	0	6.173	6.552
2	3	26	91	Michigan	Lenawee County	26091	335	556	28	0	27.2079	100	0	100	0	6	849850	0	11449701	5	1	13	1.98493e+06	5.43875e+06	6.72201e+06	0	0	9.90955e+06	2.76665e+06	0	933286	15.2281	-14.6517	-0.804045	4.23567	-11.9006	0.373815	0.545105	-0.518808	0.034088	Established	2007	0	0	0	5.954	6.097
2	3	26	93	Michigan	Livingston County	26093	98	556	27	0	34.9619	100	0	500	0	4	1024905	0	12649651	7	3	14	3.60886e+06	8.81298e+06	9.16826e+06	0	0	9.42217e+06	6.19547e+06	0	1315352	14.3578	-14.5713	-0.648068	3.95307	-12.0514	0.35763	0.521142	-0.497464	0.042898	Established	2007	0	0	0	6.611	6.512
2	3	26	95	Michigan	Luce County	26095	197	98	29	74	28.8959	100	120	0	120	4	375483	0	21185085	8	1	15	2.055e+06	6.97096e+06	0	7.29839e+06	0	9.20307e+06	8.11773e+06	0	1494807	11.256	-14.9965	-0.239633	0.881683	-11.8948	-0.114096	0.397414	-0.415073	0.069483	No records	2007	0	0	2	6.569	6.7905
2	3	26	97	Michigan	Mackinac County	26097	204	207	28	73	29.3185	100	120	100	900	4	553699	0	24487071	8	1	15	3.38749e+06	7.81663e+06	0	7.34959e+06	0	9.09991e+06	8.07685e+06	0	1636902	11.7842	-14.6116	-0.160371	1.39586	-11.7211	0.044881	0.416411	-0.40155	0.069469	Reported	2007	0	0	0	6.261	6.901
2	3	26	99	Michigan	Macomb County	26099	288	556	27	0	26.4268	100	0	500	0	4	2156738	1	7863526	5	0	13	2.07726e+06	6.28481e+06	8.83826e+06	0	0	9.22773e+06	6.73882e+06	0	739125	14.6673	-14.5553	-0.485698	4.60147	-11.8442	0.453716	0.548923	-0.517835	0.06246	Established	2007	0	0	0	5.907	5.704
2	3	26	101	Michigan	Manistee County	26101	74	98	33	67	35.9814	100	900	120	900	4	522407	0	14389515	9	2	15	2.84377e+06	8.18817e+06	7.42292e+06	3.85442e+06	0	9.59166e+06	6.7337e+06	0	1297124	13.5073	-14.5948	-0.453471	3.30668	-11.3899	0.413916	0.492687	-0.457779	0.049472	Established	2007	0	0	0	6.321	6.723
2	3	26	103	Michigan	Marquette County	26103	197	98	28	79	26.7099	100	800	700	800	7	1139033	0	52115249	10	0	15	2.48543e+06	7.21699e+06	0	7.70744e+06	0	9.0563e+06	8.56392e+06	0	3412403	11.593	-15.1063	-0.195216	0.15013	-12.569	-0.136871	0.412167	-0.431528	0.0722	Established	2007	0	1.5201	7	6.62	6.574
2	3	26	105	Michigan	Mason County	26105	286	98	33	41	36.3569	100	100	120	0	4	511317	0	11709190	8	2	15	2.92466e+06	7.87196e+06	8.32968e+06	0	0	9.43491e+06	6.35128e+06	0	1013210	13.7661	-14.4404	-0.458361	3.47847	-11.2706	0.417408	0.490119	-0.443045	0.044042	Established	2007	0	0	0	6.424	6.719
2	3	26	107	Michigan	Mecosta County	26107	286	98	30	24	39.6308	100	0	700	0	5	565680	0	12521179	7	3	14	3.1756e+06	8.53823e+06	9.06101e+06	0	0	9.63092e+06	6.99183e+06	0	1219537	13.9626	-14.7865	-0.531644	2.62532	-11.7358	0.315108	0.498243	-0.48529	0.043814	No records	2007	0	2.33057	0	6.316	6.54
2	3	26	111	Michigan	Midland County	26111	286	98	30	34	37.9851	100	900	500	900	4	640964	0	11363373	7	2	14	3.8665e+06	8.31517e+06	8.59352e+06	0	0	9.68585e+06	7.29358e+06	0	1084252	14.1888	-14.8306	-0.645044	3.15574	-11.7531	0.235553	0.515775	-0.494368	0.044263	Reported	2007	0	0	0	6.5755	6.5765
2	3	26	113	Michigan	Missaukee County	26113	580	98	28	56	36.3048	100	900	120	900	4	415008	0	12974394	8	2	14	3.02047e+06	8.01371e+06	8.89602e+06	6.80203e+06	0	9.69207e+06	7.60369e+06	0	1222179	13.5304	-15.1142	-0.412794	1.83586	-11.9278	0.160702	0.495983	-0.497471	0.059399	No records	2007	0	0	0	6.1785	6.5375
2	3	26	115	Michigan	Monroe County	26115	288	556	33	0	27.0614	100	0	100	0	6	1048421	0	7138114	4	1	14	1.2825e+06	3.9488e+06	6.94085e+06	0	0	9.84417e+06	3.16357e+06	0	596058	15.2822	-14.4132	-0.689553	4.9149	-11.9285	0.390658	0.559842	-0.518008	0.041283	No records	2007	0	0	0	5.641	5.8985
2	3	26	117	Michigan	Montcalm County	26117	286	556	32	0	38.6395	100	0	500	0	5	754489	0	14197006	6	2	14	3.03168e+06	7.71564e+06	8.17254e+06	0	0	9.30899e+06	4.9027e+06	0	1201362	14.3334	-14.8988	-0.629067	3.23342	-11.8004	0.323671	0.521306	-0.507413	0.046028	Established	2007	0	1.57181	0	6.0365	6.1365
2	3	26	119	Michigan	Montmorency County	26119	555	98	28	73	32.2105	100	900	120	900	4	483243	0	15080178	10	2	15	2.98237e+06	8.17842e+06	0	8.34249e+06	0	9.43996e+06	8.72224e+06	0	1211938	13.3695	-15.1471	-0.349132	1.33722	-11.9533	0.077561	0.492885	-0.485721	0.069363	Reported	2007	0	0	0	6.779	7.032
2	3	26	121	Michigan	Muskegon County	26121	571	556	34	41	35.9398	99	0	800	0	6	924634	0	12122217	8	2	14	4.33012e+06	8.46552e+06	8.4801e+06	0	0	8.23764e+06	7.08892e+06	0	1065087	14.1995	-14.1368	-0.584943	4.46813	-11.3138	0.50529	0.506024	-0.440544	0.036891	Established	2007	0	0	0	6.485	6.6425
2	3	26	123	Michigan	Newaygo County	26123	286	98	32	61	37.8327	100	100	120	0	4	770630	0	21432216	9	2	15	3.6574e+06	8.32006e+06	8.39458e+06	0	0	9.25834e+06	7.3425e+06	0	1812153	14.1471	-14.5404	-0.553884	3.16154	-11.5249	0.349879	0.503627	-0.467469	0.040205	No records	2007	0	0	0	6.75	6.933
2	3	26	125	Michigan	Oakland County	26125	100	581	28	4	32.233	100	0	500	0	4	3718546	1	19012481	7	1	14	3.47917e+06	8.07879e+06	9.43869e+06	0	0	8.69958e+06	8.40663e+06	0	1987229	14.4993	-14.6485	-0.572341	4.07894	-11.9044	0.4019	0.539959	-0.513235	0.053457	Established	2007	0	0.166216	0	6.416	6.525
2	3	26	127	Michigan	Oceana County	26127	286	98	33	37	37.3872	100	0	120	0	4	655405	0	12585746	8	2	15	3.10174e+06	8.22632e+06	8.18486e+06	0	0	9.60863e+06	6.4421e+06	0	1053885	13.9117	-14.3303	-0.473949	3.6865	-11.3809	0.424778	0.491407	-0.440686	0.041808	Established	2007	0	0	0	6.226	6.34
2	3	26	129	Michigan	Ogemaw County	26129	286	98	28	55	34.5871	99	900	120	900	4	611563	0	14238721	9	3	15	3.01226e+06	8.11008e+06	7.8835e+06	7.69856e+06	0	9.61414e+06	6.63775e+06	0	1219207	13.7846	-14.9831	-0.482008	1.51562	-12.0763	0.063872	0.496447	-0.490243	0.0561	Reported	2007	0	0	0	6.448	6.623
2	3	26	131	Michigan	Ontonagon County	26131	336	98	28	85	27.0716	100	800	500	800	7	363628	0	43715074	12	2	16	1.29806e+06	5.1159e+06	0	8.73441e+06	0	9.24003e+06	8.9637e+06	0	2818482	12.0355	-15.2524	-0.397975	-0.181981	-13.1002	-0.300541	0.425542	-0.426853	0.064729	Established	2007	0	13.5593	1	6.577	6.3355
2	3	26	133	Michigan	Osceola County	26133	197	98	27	46	38.5834	100	0	120	0	4	527936	0	13082923	8	3	15	3.40063e+06	8.67761e+06	9.13552e+06	0	0	9.75895e+06	7.28074e+06	0	1240994	13.656	-14.8683	-0.416293	2.11992	-11.8175	0.265379	0.490399	-0.484837	0.05116	No records	2007	0	0	0	6.2055	6.6995
2	3	26	135	Michigan	Oscoda County	26135	580	132	27	71	29.7326	100	100	120	900	4	558981	0	16149530	11	3	15	3.27497e+06	8.35891e+06	3.4523e+06	8.81504e+06	0	9.61499e+06	7.85258e+06	0	874566	13.4994	-15.0417	-0.382878	1.19848	-12.0191	0.059277	0.491425	-0.486554	0.063668	No records	2007	0	0	0	6.8465	6.9225
2	3	26	137	Michigan	Otsego County	26137	374	98	26	74	36.2252	100	900	700	900	5	533455	0	14086987	10	2	15	2.6189e+06	8.17751e+06	0	7.95882e+06	0	9.49545e+06	7.0209e+06	0	1138353	13.0814	-15.3149	-0.401253	1.23294	-11.8554	0.166664	0.487565	-0.488983	0.068897	No records	2007	0	0	0	5.956	6.5045
2	3	26	139	Michigan	Ottawa County	26139	288	556	30	0	34.178	100	0	120	0	4	1322696	1	10616938	6	1	14	2.76044e+06	6.95771e+06	8.0784e+06	0	0	9.30234e+06	4.97517e+06	0	898150	14.4712	-14.27	-0.658868	4.82026	-11.5631	0.532455	0.528887	-0.47269	0.041012	Established	2007	0	0.391756	0	5.974	6.213
2	3	26	141	Michigan	Presque Isle County	26141	197	207	30	75	34.7518	100	120	100	900	4	542324	0	14878834	7	1	14	3.19245e+06	8.10746e+06	0	7.88335e+06	0	9.0608e+06	7.76366e+06	0	1385323	13.0072	-14.8901	-0.189227	1.76634	-11.9899	0.134784	0.480384	-0.461032	0.076622	Established	2007	0	0	0	6.059	6.293
2	3	26	143	Michigan	Roscommon County	26143	289	98	28	60	32.1881	99	900	120	900	4	641570	0	13002043	8	1	14	3.28305e+06	7.76538e+06	8.35813e+06	7.64544e+06	0	8.84074e+06	8.27492e+06	0	1123467	13.547	-15.018	-0.430027	1.70251	-12.0014	0.176261	0.493536	-0.491675	0.059909	No records	2007	0	0	0	6.338	6.772
2	3	26	145	Michigan	Saginaw County	26145	286	556	28	0	33.3073	100	0	100	0	5	1314778	0	13565393	5	1	14	2.16466e+06	5.84056e+06	6.51602e+06	0	0	9.40264e+06	3.3064e+06	0	1047880	14.4094	-14.9785	-0.698428	3.69889	-11.9888	0.220755	0.53833	-0.523233	0.048191	Reported	2007	0	0	0	5.387	5.484
2	3	26	147	Michigan	St. Clair County	26147	285	556	31	0	33.5622	100	0	500	0	5	980718	0	15091844	6	0	16	3.13472e+06	8.36316e+06	8.16169e+06	0	0	9.17657e+06	4.41195e+06	0	1217040	14.0159	-14.369	-0.373861	4.01748	-11.684	0.456021	0.491179	-0.46384	0.056823	Established	2007	0	0.594499	0	6.062	5.688
2	3	26	149	Michigan	St. Joseph County	26149	100	556	25	0	31.4915	100	0	800	0	6	630390	0	9281901	5	1	13	2.59102e+06	6.74449e+06	6.37778e+06	0	0	9.55397e+06	3.25047e+06	0	627795	15.2585	-14.5599	-0.930208	4.57564	-12.0562	0.225755	0.546441	-0.511885	0.020503	Established	2007	0	1.60583	0	6.126	5.838
2	3	26	151	Michigan	Sanilac County	26151	555	556	31	0	27.3055	100	0	120	0	5	703341	0	15825282	5	2	14	1.43319e+06	5.96844e+06	6.00445e+06	0	0	9.83673e+06	2.15622e+06	0	1123664	13.7992	-14.4763	-0.442004	3.32585	-11.7526	0.261143	0.482307	-0.456619	0.048124	No records	2007	0	2.2303	0	5.276	5.138
2	3	26	153	Michigan	Schoolcraft County	26153	416	207	31	63	32.4322	100	120	700	120	7	477238	0	25230750	6	1	15	4.5124e+06	8.12545e+06	0	7.6843e+06	0	9.16337e+06	8.21081e+06	0	1726915	11.6168	-14.7082	-0.205379	1.3225	-12.1337	-0.163488	0.404092	-0.415348	0.065566	Established	2007	0	0	2	6.549	6.729
2	3	26	155	Michigan	Shiawassee County	26155	98	556	25	0	28.315	100	0	500	0	4	569220	0	9009788	5	2	13	2.02643e+06	6.44389e+06	7.3523e+06	0	0	9.78455e+06	2.76587e+06	0	760363	14.4517	-14.7908	-0.682535	3.78529	-12.042	0.246269	0.532449	-0.512917	0.044015	No records	2007	0	0	0	5.438	5.406
2	3	26	157	Michigan	Tuscola County	26157	374	556	31	0	33.6796	100	0	500	0	4	762427	0	14279022	5	1	14	2.31291e+06	6.16501e+06	6.3268e+06	0	0	9.71802e+06	3.48991e+06	0	1130034	14.3178	-15.0078	-0.545137	3.18281	-11.8441	0.208372	0.526327	-0.511315	0.055992	Established	2007	0	0	0	5.269	5.384
2	3	26	159	Michigan	Van Buren County	26159	98	556	26	0	37.3908	100	0	120	0	7	718626	0	12886240	7	2	14	3.66949e+06	8.66966e+06	8.19197e+06	0	0	9.38318e+06	4.979e+06	0	1027437	14.9319	-14.3065	-0.847476	4.92113	-11.8205	0.34703	0.535815	-0.48362	0.02332	Established	2007	0	0	0	6.769	6.43
2	3	26	161	Michigan	Washtenaw County	26161	288	556	27	0	33.8265	100	0	500	0	4	1350367	0	14226649	6	2	14	3.30554e+06	8.18192e+06	8.91084e+06	0	0	9.45643e+06	5.41787e+06	0	1414859	14.7569	-14.5326	-0.695082	4.28375	-11.9956	0.428192	0.535576	-0.506149	0.041878	Established	2007	0	0.876593	0	6.3175	6.2275
2	3	26	163	Michigan	Wayne County	26163	288	584	27	0	27.1232	100	0	500	0	4	4117781	3	8893969	5	0	16	1.46881e+06	4.71407e+06	7.71692e+06	0	0	8.38338e+06	6.84352e+06	0	775366	15.2144	-14.3981	-0.574323	5.33409	-11.9718	0.469506	0.587056	-0.540026	0.056522	Established	2007	0	0.102027	0	5.0365	5.1835
2	3	26	165	Michigan	Wexford County	26165	204	98	28	74	36.9015	100	100	700	900	5	578350	0	15684105	10	2	16	2.48082e+06	7.57951e+06	7.32486e+06	5.40678e+06	0	9.60301e+06	7.75245e+06	0	1343119	13.4878	-14.8801	-0.39987	2.30813	-11.6864	0.303507	0.496421	-0.484448	0.053877	No records	2007	0	0	0	6.634	6.966
2	4	27	9	Minnesota	Benton County	27009	571	556	33	0	26.41	100	0	120	0	7	258401	0	7384143	6	2	14	3.34658e+06	7.72312e+06	8.05677e+06	163800	0	9.08709e+06	3.95113e+06	0	729247	13.0633	-16.8452	-1.1724	1.36632	-15.2474	-0.804247	0.495305	-0.514906	0.061921	Established	2007	0	8.01946	7	5.198	5.465
2	4	27	11	Minnesota	Big Stone County	27011	416	556	25	0	5.96489	100	0	800	0	4	241609	0	1151239	0	0	11	103952	182677	2.60471e+06	0	0	8.72704e+06	1.75984e+06	0	138649	13.7091	-17.1285	-1.31733	1.73215	-15.2632	-0.652872	0.528236	-0.555477	0.060841	No records	2007	0	0	1	4.237	4.705
2	4	27	13	Minnesota	Blue Earth County	27013	334	556	35	0	17.938	100	0	220	0	8	551830	0	8798189	4	1	12	759909	2.79703e+06	3.61958e+06	0	0	9.57204e+06	1.71552e+06	0	364971	14.1453	-16.5773	-1.38781	3.07582	-15.0024	-0.583976	0.513481	-0.521854	0.036727	No records	2007	0	6.67579	6	4.631	4.817
2	4	27	15	Minnesota	Brown County	27015	555	556	23	0	12.0437	100	0	500	0	5	340988	0	6447573	3	1	12	380535	1.823e+06	3.40739e+06	0	0	9.66078e+06	1.53394e+06	0	181318	14.1328	-16.7115	-1.39331	2.89853	-15.0975	-0.579015	0.517065	-0.533278	0.038611	Reported	2007	0	7.61615	3	4.729	4.871
2	4	27	23	Minnesota	Chippewa County	27023	571	556	22	0	6.94327	100	0	400	0	4	301024	0	3029243	2	0	12	74663.2	456809	2.99961e+06	0	0	9.567e+06	1.42321e+06	0	127188	13.718	-16.9555	-1.37575	2.30749	-15.3485	-0.643115	0.520275	-0.546046	0.051345	No records	2007	0	0	1	4.544	5.083
2	4	27	27	Minnesota	Clay County	27027	325	556	41	0	15.5954	100	0	700	0	5	645949	0	8385545	2	0	13	566350	1.62796e+06	0	0	0	9.19909e+06	1.48743e+06	0	468372	12.3041	-17.9329	-1.31762	0.365899	-16.0174	-1.09525	0.498139	-0.55229	0.08095	No records	2007	0	5.54303	4	4.115	4.5925
2	4	27	31	Minnesota	Cook County	27031	204	287	30	85	27.575	100	900	700	900	6	288156	0	49996277	12	0	16	0	5.72407e+06	0	7.41117e+06	0	8.12819e+06	8.03711e+06	0	223297	9.60206	-15.4031	-0.680955	-2.44868	-14.9923	-1.08583	0.343885	-0.361828	0.04615	Established	2007	0	0	6	6.528	6.608
2	4	27	33	Minnesota	Cottonwood County	27033	555	556	25	0	4.80229	98	0	500	0	4	300357	0	4996858	2	1	11	88271.6	604974	3.18914e+06	0	0	9.72514e+06	1.20766e+06	0	143121	14.0096	-16.5004	-1.28035	2.61979	-14.9618	-0.504497	0.502159	-0.511074	0.033197	No records	2007	0	8.35631	3	4.65	4.954
2	4	27	41	Minnesota	Douglas County	27041	559	556	33	0	22.8038	100	0	120	0	8	553094	0	11972154	5	2	14	2.67259e+06	6.49195e+06	1.4642e+06	0	0	8.22833e+06	3.51601e+06	0	920588	12.2645	-16.8981	-1.27032	1.23422	-15.5136	-0.886481	0.456343	-0.479085	0.048721	Established	2007	0	5.69638	5	4.848	5.081
2	4	27	43	Minnesota	Faribault County	27043	336	556	24	0	13.3128	99	0	180	0	5	401201	0	6823167	3	1	13	219184	1.28515e+06	2.46851e+06	0	0	9.84056e+06	841868	0	231278	14.1449	-16.4979	-1.41866	3.30629	-14.7416	-0.527414	0.508681	-0.508417	0.028917	No records	2007	0	0	4	4.6605	4.701
2	4	27	47	Minnesota	Freeborn County	27047	73	556	25	0	14.4257	100	0	900	0	5	528585	0	8282936	4	1	12	530042	2.62601e+06	3.36497e+06	0	0	9.68124e+06	1.26847e+06	0	281461	13.9218	-16.463	-1.41936	3.15691	-14.6692	-0.54194	0.50709	-0.503354	0.027139	No records	2007	0	3.15418	4	4.719	4.944
2	4	27	51	Minnesota	Grant County	27051	98	556	38	0	12.0416	100	0	120	0	6	309287	0	4963020	3	0	12	633734	2.16348e+06	0	0	0	8.91582e+06	1.55886e+06	0	229407	12.86	-17.193	-1.34775	1.29638	-15.58	-0.931159	0.485829	-0.516806	0.051512	No records	2007	0	0	2	4.23	4.374
2	4	27	63	Minnesota	Jackson County	27063	571	556	25	0	9.23769	100	0	500	0	4	405888	0	7305304	3	1	13	200762	1.56338e+06	3.18814e+06	0	0	9.67125e+06	1.36289e+06	0	162322	14.1174	-16.4149	-1.31514	2.74487	-14.8594	-0.444505	0.49737	-0.503436	0.025565	No records	2007	0	0	0	4.726	4.8055
2	4	27	67	Minnesota	Kandiyohi County	27067	90	556	36	0	19.4778	100	0	100	0	7	668423	0	10800725	4	0	13	1.50946e+06	4.1234e+06	4.99838e+06	0	0	8.83214e+06	2.41704e+06	0	677737	13.4323	-16.9205	-1.27991	2.28204	-15.4121	-0.690135	0.518148	-0.545159	0.060222	Established	2007	0	12.052	4	4.623	5.0525
2	4	27	69	Minnesota	Kittson County	27069	193	556	28	0	23.885	100	0	120	0	6	439616	0	9613335	2	0	16	0	1.79846e+06	0	257215	0	8.67794e+06	1.90361e+06	0	302975	10.2465	-18.5876	-1.49402	-1.6387	-16.4963	-1.63209	0.386118	-0.438815	0.042267	Established	2007	0	0	2	4.339	4.554
2	4	27	71	Minnesota	Koochiching County	27071	74	288	31	81	26.3809	100	120	400	120	8	415288	0	60262815	6	0	16	0	6.54882e+06	0	3.36998e+06	0	8.96432e+06	6.44158e+06	0	339372	10.6851	-17.0484	-1.15616	-1.9394	-15.7282	-1.38983	0.369807	-0.401496	0.051166	Established	2007	0	0	4	6.332	6.952
2	4	27	73	Minnesota	Lac qui Parle County	27073	559	556	23	0	6.35261	100	0	400	0	4	330668	0	3822431	2	0	12	102432	402230	3.93703e+06	0	0	9.46945e+06	1.84757e+06	0	236472	14.1646	-16.9496	-1.31244	2.05034	-15.1941	-0.542827	0.538207	-0.561736	0.055217	No records	2007	0	0	0	4.577	5.05
2	4	27	75	Minnesota	Lake County	27075	424	287	28	81	25.62	100	900	500	900	8	422480	0	63268492	10	0	15	0	7.43971e+06	0	6.29448e+06	0	8.44443e+06	8.34e+06	0	400654	9.58986	-16.0487	-0.781572	-1.59106	-14.875	-1.18139	0.355056	-0.380575	0.051111	Established	2007	0	9.07935	7	6.6405	6.9205
2	4	27	77	Minnesota	Lake of the Woods County	27077	73	288	30	69	41.8685	100	0	500	0	7	196322	0	23798960	5	0	16	0	4.99119e+06	0	1.71699e+06	0	6.60078e+06	3.87548e+06	0	179411	9.89117	-17.4086	-1.21107	-1.96592	-16.4623	-1.44113	0.334005	-0.37516	0.058679	Established	2007	0	0	4	5.241	5.425
2	4	27	79	Minnesota	Le Sueur County	27079	288	556	36	0	22.6795	100	0	900	0	5	389589	0	7966569	5	2	13	2.51755e+06	7.08725e+06	6.10636e+06	0	0	9.18323e+06	2.90362e+06	0	489526	13.9691	-16.5296	-1.33817	2.75144	-15.179	-0.675589	0.51464	-0.523799	0.044828	No records	2007	0	14.806	4	4.81	5.062
2	4	27	81	Minnesota	Lincoln County	27081	571	556	23	0	6.12712	100	0	500	0	4	254190	0	4879478	3	1	12	126001	980329	5.08028e+06	0	0	9.55465e+06	2.28554e+06	0	211291	13.49	-16.7181	-1.14777	2.06317	-14.8734	-0.494668	0.509399	-0.522957	0.050224	No records	2007	0	0	1	4.79	4.899
2	4	27	83	Minnesota	Lyon County	27083	74	556	22	0	6.23388	100	0	500	0	4	409092	0	4384557	2	0	12	59377.8	416076	3.67431e+06	0	0	9.642e+06	1.41038e+06	0	225732	13.8765	-16.6926	-1.20398	2.57763	-14.9324	-0.485633	0.521107	-0.537055	0.046459	No records	2007	0	0	3	4.8045	5.032
2	4	27	85	Minnesota	McLeod County	27085	333	556	35	0	15.6946	100	0	900	0	5	484775	0	7821319	5	2	13	2.15885e+06	6.39705e+06	5.55254e+06	0	0	9.42455e+06	2.39176e+06	0	379979	13.7605	-16.8518	-1.30032	2.70039	-15.3498	-0.718919	0.530504	-0.552948	0.06006	No records	2007	0	8.27586	4	4.603	4.895
2	4	27	89	Minnesota	Marshall County	27089	559	556	38	0	25.4735	100	0	700	0	6	744219	0	20634476	4	0	13	0	3.0706e+06	0	769761	0	8.99551e+06	2.17494e+06	0	748560	10.8991	-18.2902	-1.40022	-1.53921	-16.3919	-1.49792	0.415092	-0.464389	0.056026	Established	2007	0	10.1122	4	4.458	4.716
2	4	27	91	Minnesota	Martin County	27091	555	556	26	0	10.0984	100	0	500	0	4	425802	0	7330772	3	1	12	235512	1.52506e+06	2.64153e+06	0	0	9.65127e+06	956168	0	205319	14.1651	-16.5009	-1.35773	3.24573	-14.7591	-0.502624	0.507033	-0.510481	0.02689	No records	2007	0	0	3	4.58	4.666
2	4	27	93	Minnesota	Meeker County	27093	90	556	33	0	18.8672	100	0	900	0	5	501073	0	10147021	5	2	13	2.37992e+06	6.28381e+06	5.80522e+06	0	0	9.0833e+06	2.76958e+06	0	607080	13.5166	-16.9477	-1.27687	2.38142	-15.2965	-0.71209	0.525183	-0.549195	0.061442	No records	2007	0	0	4	4.607	4.7435
2	4	27	99	Minnesota	Mower County	27099	327	556	26	0	14.9989	100	0	900	0	5	490121	0	7828152	3	1	13	494537	2.27447e+06	3.38098e+06	0	0	9.93217e+06	1.16217e+06	0	285334	13.6306	-16.4182	-1.45023	3.01876	-14.5056	-0.523262	0.496063	-0.49041	0.022878	No records	2007	0	5.17344	6	4.8265	5.0825
2	4	27	101	Minnesota	Murray County	27101	580	556	21	0	4.37573	100	0	400	0	5	318888	0	5778207	3	0	11	74753.4	731051	3.47408e+06	0	0	9.63658e+06	1.42103e+06	0	146719	13.7778	-16.5629	-1.22019	2.29697	-14.8648	-0.433545	0.500274	-0.511677	0.0385	No records	2007	0	11.212	2	4.7015	4.884
2	4	27	103	Minnesota	Nicollet County	27103	98	556	34	0	15.6069	100	0	120	0	7	304132	0	5425523	4	1	13	689776	2.62492e+06	3.73625e+06	0	0	9.40126e+06	1.82757e+06	0	209143	14.0753	-16.6813	-1.37852	2.94989	-15.2159	-0.606234	0.521635	-0.536049	0.045818	Reported	2007	0	6.41169	4	4.865	4.7935
2	4	27	105	Minnesota	Nobles County	27105	580	556	21	0	4.9509	98	0	0	0	1	439779	0	7044082	3	1	11	115435	1.23989e+06	3.20317e+06	0	0	9.8193e+06	1.29283e+06	0	150737	14.1764	-16.4257	-1.30406	2.3471	-14.8214	-0.35408	0.501267	-0.5073	0.031311	No records	2007	0	0	1	4.7745	4.8885
2	4	27	107	Minnesota	Norman County	27107	325	556	27	0	17.5684	100	0	700	0	5	345757	0	6731143	2	0	14	519427	1.50734e+06	0	0	0	9.23413e+06	1.22067e+06	0	259442	12.0144	-18.143	-1.27782	-0.122664	-16.0872	-1.19518	0.487166	-0.543007	0.080804	No records	2007	0	0	4	4.114	4.509
2	4	27	113	Minnesota	Pennington County	27113	286	556	39	0	20.9829	100	0	120	0	6	345741	0	8315662	4	1	13	0	3.92291e+06	0	639096	0	9.13924e+06	1.82172e+06	0	405677	11.2449	-18.1816	-1.25591	-1.29689	-16.3174	-1.28575	0.435532	-0.487926	0.076443	Established	2007	0	0	5	4.548	4.882
2	4	27	117	Minnesota	Pipestone County	27117	571	556	22	0	4.66385	98	0	700	0	2	244477	0	4428180	3	1	11	99933.6	1.14375e+06	4.52843e+06	0	0	9.86863e+06	1.95243e+06	0	166960	13.9084	-16.712	-1.21619	1.86029	-14.8018	-0.345941	0.506432	-0.521077	0.04641	No records	2007	0	0	2	4.921	4.8695
2	4	27	121	Minnesota	Pope County	27121	98	556	36	0	17.8618	100	0	100	0	6	349018	0	10175378	5	0	13	1.66735e+06	5.069e+06	5.65088e+06	0	0	8.82279e+06	2.60859e+06	0	625600	12.8902	-16.9641	-1.29343	1.71454	-15.331	-0.77347	0.487128	-0.509333	0.050282	Established	2007	0	0	4	4.5725	5.087
2	4	27	125	Minnesota	Red Lake County	27125	287	556	27	0	23.8842	100	0	700	0	5	202627	0	5782109	4	1	14	9876.21	3.61477e+06	0	601788	0	9.14439e+06	1.93372e+06	0	238693	11.4446	-18.1772	-1.27576	-0.944525	-16.1775	-1.29482	0.449203	-0.500682	0.075663	Established	2007	0.3526	23.8607	2	4.6565	4.7765
2	4	27	127	Minnesota	Redwood County	27127	90	556	24	0	9.11619	100	0	400	0	5	484112	0	8433472	3	0	12	208188	1.33968e+06	2.92282e+06	0	0	9.75218e+06	1.13329e+06	0	213478	14.0517	-16.7225	-1.30561	2.75777	-15.1033	-0.565329	0.520791	-0.538962	0.044233	No records	2007	0	0	3	4.677	4.955
2	4	27	129	Minnesota	Renville County	27129	98	556	37	0	9.86374	100	0	500	0	5	545946	0	7975861	3	0	12	341753	1.49173e+06	2.62165e+06	0	0	9.6826e+06	987700	0	261479	13.8515	-16.9655	-1.3442	2.67258	-15.2859	-0.676685	0.52938	-0.556123	0.054449	No records	2007	0	0	3	4.4905	4.973
2	4	27	133	Minnesota	Rock County	27133	325	556	21	0	5.86119	96	0	180	0	4	265672	0	4734976	3	1	11	127957	1.2666e+06	3.72875e+06	0	0	9.91055e+06	1.1314e+06	0	185216	14.6613	-16.514	-1.31197	2.27594	-14.6886	-0.298875	0.527597	-0.528715	0.037924	No records	2007	0	0	1	5.049	4.978
2	4	27	135	Minnesota	Roseau County	27135	424	556	37	0	34.4682	100	0	800	0	7	644852	0	23833444	4	0	16	0	4.61251e+06	0	1.24331e+06	0	8.86429e+06	3.57496e+06	0	782554	10.1084	-18.0687	-1.46029	-2.22815	-16.6705	-1.66	0.354184	-0.399598	0.044008	Established	2007	0	0	4	4.706	4.795
2	4	27	143	Minnesota	Sibley County	27143	335	556	38	0	18.1674	100	0	400	0	6	429459	0	8185094	4	2	13	1.24479e+06	4.14939e+06	4.31368e+06	0	0	9.58462e+06	1.9348e+06	0	343299	13.9315	-16.7697	-1.34122	2.82826	-15.3066	-0.674182	0.527117	-0.546648	0.052536	Established	2007	0	6.61113	4	4.706	4.838
2	4	27	147	Minnesota	Steele County	27147	327	556	22	0	16.6884	100	0	900	0	5	348422	0	5189582	4	1	13	746495	3.02157e+06	3.8318e+06	0	0	9.81473e+06	1.52435e+06	0	196550	13.8838	-16.5592	-1.37973	2.83432	-14.7274	-0.622884	0.513495	-0.512377	0.033789	No records	2007	0	2.81152	5	4.7525	5.0455
2	4	27	149	Minnesota	Stevens County	27149	559	556	36	0	7.32844	100	0	900	0	5	284691	0	2966559	2	0	11	175671	495398	2.0193e+06	0	0	9.24363e+06	1.36708e+06	0	149743	13.1122	-17.1009	-1.42117	1.68209	-15.3293	-0.811811	0.491498	-0.51521	0.042794	No records	2007	0	0	1	4.306	4.7725
2	4	27	151	Minnesota	Swift County	27151	335	556	35	0	9.64116	100	0	500	0	4	402340	0	5214211	2	0	12	370222	1.12763e+06	4.16109e+06	0	0	9.46686e+06	1.88033e+06	0	280920	13.4335	-16.9716	-1.38936	2.04204	-15.3431	-0.698859	0.505284	-0.528481	0.047363	No records	2007	0	0	2	4.466	5.068
2	4	27	155	Minnesota	Traverse County	27155	567	556	23	0	5.61433	100	0	800	0	4	260357	0	1948757	1	0	11	100954	235802	32321.8	0	0	9.31291e+06	819732	0	132856	13.4747	-17.3884	-1.29966	1.4756	-15.4535	-0.781084	0.529095	-0.566854	0.068837	No records	2007	0	0	2	4.265	4.697
2	4	27	161	Minnesota	Waseca County	27161	287	556	33	0	15.0468	100	0	900	0	5	272001	0	5319900	4	1	13	869453	3.26084e+06	3.62781e+06	0	0	9.67573e+06	1.35091e+06	0	201936	13.9391	-16.5129	-1.38414	2.96148	-14.9789	-0.642269	0.508414	-0.512413	0.034435	No records	2007	0	10.3691	6	4.759	4.806
2	4	27	165	Minnesota	Watonwan County	27165	555	556	28	0	7.3335	99	0	400	0	4	261595	0	4151365	3	1	12	168431	1.27746e+06	2.79869e+06	0	0	9.77982e+06	1.06449e+06	0	97656	14.2125	-16.6169	-1.36832	3.02095	-14.8835	-0.532717	0.513446	-0.520107	0.033535	No records	2007	0	0	3	4.603	4.738
2	4	27	167	Minnesota	Wilkin County	27167	559	556	36	0	7.26387	100	0	700	0	4	441410	0	5216631	2	0	12	158306	541954	0	0	0	9.44793e+06	926341	0	170581	12.8345	-17.7062	-1.33649	1.0166	-15.8277	-0.947716	0.513611	-0.56349	0.076399	No records	2007	0	0	2	4.003	4.2425
2	4	27	173	Minnesota	Yellow Medicine County	27173	416	556	24	0	7.00539	100	0	400	0	5	368589	0	5640678	2	0	12	113269	690229	3.09965e+06	0	0	9.64482e+06	1.35835e+06	0	208440	14.0211	-16.8522	-1.27249	2.44172	-15.1402	-0.550714	0.532329	-0.554886	0.052337	No records	2007	0	0	2	4.677	5.037
3	6	28	1	Mississippi	Adams County	28001	237	23	26	78	36.4566	100	500	990	500	7	321718	0	13030179	10	2	15	3.50037e+06	8.3574e+06	8.39392e+06	9.40725e+06	2.79478e+06	0	9.26272e+06	0	640326	25.3549	-9.01579	-0.732955	13.1455	-9.31104	0.278026	0.822319	-0.389604	-0.046767	Established	2007	0	0	0	7.7155	7.871
3	6	28	3	Mississippi	Alcorn County	28003	103	105	24	56	37.533	100	500	140	500	7	376285	0	10072232	9	2	15	4.90279e+06	1.00932e+07	1.02352e+07	9.60563e+06	3.96299e+06	0	8.22287e+06	0	760144	22.7188	-10.893	-0.632138	10.0085	-10.3726	0.615366	0.83122	-0.529251	-0.00122	Reported	2007	0	0	0	7.5445	7.465
3	6	28	5	Mississippi	Amite County	28005	34	106	26	80	33.3343	100	160	700	160	6	285395	0	20703065	11	3	15	4.17068e+06	9.78419e+06	9.87042e+06	1.10828e+07	5.59808e+06	0	9.82203e+06	0	1283481	25.5273	-8.77901	-0.66627	12.5124	-9.07526	0.31905	0.785476	-0.364119	-0.044063	Reported	2007	0	0	0	8.592	8.687
3	6	28	7	Mississippi	Attala County	28007	34	105	20	75	31.1717	100	160	700	160	6	294290	0	20704507	10	3	15	4.05586e+06	9.86928e+06	9.87929e+06	1.06418e+07	4.78329e+06	0	9.7429e+06	0	1279448	24.0839	-9.94888	-0.636235	10.7454	-9.92079	0.492179	0.848112	-0.489346	-0.013758	Established	2007	0	0	0	8.382	8.446
3	6	28	9	Mississippi	Benton County	28009	34	105	22	63	36.4909	100	500	140	500	7	204552	0	10482327	9	3	15	4.81012e+06	9.66069e+06	9.7221e+06	1.01582e+07	4.46602e+06	0	8.39674e+06	0	707370	22.6358	-10.8302	-0.654005	10.309	-10.4258	0.590332	0.827512	-0.521399	-0.002539	Reported	2007	0	0	0	7.647	7.5475
3	6	28	11	Mississippi	Bolivar County	28011	245	556	22	0	28.3171	98	0	990	0	5	634581	0	13073799	4	0	15	1.28146e+06	3.90853e+06	4.79385e+06	4.06325e+06	1.69563e+06	0	3.10912e+06	0	324427	23.4462	-10.9559	-0.846751	12.305	-10.4752	0.324514	0.890983	-0.582743	-0.006526	Established	2007	0	0	0	5.379	5.973
3	6	28	13	Mississippi	Calhoun County	28013	552	556	22	53	35.8923	100	160	700	0	6	255209	0	14602513	9	2	15	4.08029e+06	9.5547e+06	9.71326e+06	9.51768e+06	3.52733e+06	0	7.5414e+06	0	929700	23.5022	-10.3626	-0.656907	10.5578	-10.2314	0.564939	0.8418	-0.506758	-0.007081	Reported	2007	0	0	0	7.8235	7.8585
3	6	28	15	Mississippi	Carroll County	28015	552	105	25	60	33.7467	99	160	700	500	6	313651	0	16209342	9	2	14	4.45059e+06	9.89954e+06	1.01345e+07	9.82199e+06	3.11788e+06	0	8.43299e+06	0	1150105	23.726	-10.2179	-0.69923	11.2328	-10.1065	0.479156	0.850687	-0.507203	-0.013918	Reported	2007	0	0	0	7.929	8.086
3	6	28	17	Mississippi	Chickasaw County	28017	103	557	27	29	36.4731	100	0	140	0	8	245530	0	11376440	7	2	14	3.86835e+06	9.27391e+06	9.95302e+06	8.99626e+06	3.17657e+06	0	6.24126e+06	0	867370	23.358	-10.3414	-0.609306	10.8089	-10.165	0.575169	0.841481	-0.505448	-0.004577	Reported	2007	0	0	0	7.1435	7.4805
3	6	28	19	Mississippi	Choctaw County	28019	34	105	22	81	29.9403	100	160	140	160	8	173848	0	12186009	11	3	15	3.78298e+06	9.74018e+06	9.78229e+06	1.07837e+07	5.19446e+06	0	1.00828e+07	0	700771	23.7221	-9.97559	-0.631333	10.6218	-9.9614	0.555222	0.835979	-0.478636	-0.012145	Reported	2007	0	0	0	8.402	8.518
3	6	28	21	Mississippi	Claiborne County	28021	237	23	27	82	32.933	100	500	990	500	7	171589	0	14657834	11	2	15	3.43773e+06	8.58294e+06	8.61389e+06	1.05301e+07	2.46112e+06	0	9.90053e+06	0	698571	25.1237	-9.34233	-0.719905	12.366	-9.50696	0.411992	0.861968	-0.427799	-0.046992	Established	2007	0	0	0	8.2265	8.422
3	6	28	23	Mississippi	Clarke County	28023	34	36	23	84	29.5677	100	160	140	160	7	300669	0	20118930	11	3	15	4.07467e+06	9.52238e+06	9.58968e+06	1.09866e+07	5.95962e+06	0	1.03845e+07	0	1152017	25.0884	-9.2001	-0.529203	11.2601	-9.6014	0.613547	0.894203	-0.465027	-0.006928	Reported	2007	0	0	0	8.4	8.474
3	6	28	25	Mississippi	Clay County	28025	103	557	27	47	36.8289	99	160	140	0	8	247792	0	9899498	8	2	14	3.81122e+06	9.17102e+06	9.99498e+06	9.36579e+06	4.30774e+06	0	7.08671e+06	0	748816	23.6184	-10.1768	-0.610385	11.049	-10.139	0.616967	0.853571	-0.506569	-0.002634	Reported	2007	0	0	0	7.3035	7.481
3	6	28	27	Mississippi	Coahoma County	28027	245	556	19	0	30.3063	100	0	990	0	5	543638	0	9551217	5	2	15	1.75051e+06	5.19366e+06	6.35141e+06	4.69631e+06	2.16652e+06	0	4.06008e+06	0	314305	23.1186	-11.2587	-0.768075	11.9008	-10.609	0.358557	0.885297	-0.597158	0.005308	Reported	2007	0	0	0	5.4875	5.829
3	6	28	29	Mississippi	Copiah County	28029	103	106	30	75	32.15	100	160	700	160	6	345008	0	21575282	10	3	14	4.33322e+06	9.81395e+06	9.96698e+06	1.06949e+07	4.61428e+06	0	9.64506e+06	0	1405425	25.002	-9.23415	-0.649281	12.2118	-9.43053	0.458789	0.850176	-0.418946	-0.040278	Established	2007	0	0	0	8.466	8.563
3	6	28	31	Mississippi	Covington County	28031	103	38	25	72	34.5189	97	160	140	160	6	320064	0	10890201	9	3	14	4.81264e+06	1.05797e+07	1.06801e+07	1.05539e+07	5.44622e+06	0	9.04626e+06	0	844990	25.1942	-8.94458	-0.573975	12.1493	-9.44215	0.50637	0.847977	-0.40669	-0.028836	Reported	2007	0	0	0	8.109	8.3115
3	6	28	33	Mississippi	DeSoto County	28033	237	556	28	0	35.03	100	0	400	0	6	653865	0	9765805	6	1	14	4.12931e+06	8.40892e+06	9.41051e+06	7.34352e+06	2.85218e+06	0	6.04401e+06	0	807402	22.5762	-11.1899	-0.633576	11.5836	-10.7239	0.401684	0.878861	-0.580948	0.010935	Reported	2007	0	0	0	6.005	6.2555
3	6	28	35	Mississippi	Forrest County	28035	34	38	27	79	33.7713	100	160	700	160	7	550303	0	12541790	10	2	15	4.58165e+06	9.96221e+06	1.02379e+07	9.95989e+06	6.18859e+06	0	9.882e+06	0	873756	25.6932	-8.71351	-0.554613	12.7724	-9.02417	0.405815	0.900629	-0.406672	-0.03443	Reported	2007	0	0	1	7.76	7.786
3	6	28	37	Mississippi	Franklin County	28037	103	106	22	84	27.7479	100	160	700	160	6	231663	0	17077206	11	3	15	3.54874e+06	9.03606e+06	9.13099e+06	1.10425e+07	5.96187e+06	0	1.08544e+07	0	814685	25.2579	-8.98553	-0.691053	12.3917	-9.25094	0.348898	0.805644	-0.381475	-0.04706	Reported	2007	0	0	0	8.833	8.996
3	6	28	39	Mississippi	George County	28039	247	38	31	84	34.0971	100	160	700	140	7	322630	0	13222213	10	3	15	1.37418e+06	9.9677e+06	9.98106e+06	1.07546e+07	6.99534e+06	0	9.77925e+06	0	838816	25.884	-8.38813	-0.511647	13.0563	-8.79425	0.406208	0.828654	-0.336503	-0.031339	Reported	2007	0	0	1	8.086	8.1565
3	6	28	41	Mississippi	Greene County	28041	34	38	26	84	29.182	100	400	0	140	6	435434	0	20721888	11	3	15	1.69643e+06	1.00438e+07	1.00246e+07	1.10231e+07	7.56054e+06	0	1.05704e+07	0	1235047	25.9796	-8.60762	-0.540753	12.0976	-9.04557	0.515528	0.871894	-0.375239	-0.031543	Reported	2007	0	0	0	8.1795	8.3135
3	6	28	43	Mississippi	Grenada County	28043	577	105	27	54	35.5154	100	160	990	0	7	296164	0	10974166	9	1	15	3.81892e+06	8.90142e+06	9.18086e+06	8.77811e+06	3.7041e+06	0	7.81957e+06	0	720426	23.6467	-10.4157	-0.689101	11.0153	-10.2765	0.496045	0.854463	-0.52138	-0.009243	Reported	2007	0	0	0	7.642	7.8375
3	6	28	45	Mississippi	Hancock County	28045	247	230	36	65	31.2936	100	140	500	140	6	542085	0	10441050	7	1	14	5.9487e+06	1.00272e+07	1.12702e+07	9.02853e+06	6.24537e+06	0	1.01837e+07	0	784994	25.7212	-8.19068	-0.482149	14.5145	-8.64246	0.206335	0.736359	-0.333789	-0.018865	Reported	2007	0	0	1	7.5445	7.7015
3	6	28	47	Mississippi	Harrison County	28047	34	38	35	74	34.0697	100	140	500	140	6	921701	0	14122461	9	0	14	4.68451e+06	9.35604e+06	1.04128e+07	9.02687e+06	6.53046e+06	0	1.0281e+07	0	1007480	25.5121	-8.23806	-0.4652	14.7141	-8.60632	0.248631	0.766609	-0.335363	-0.02261	Reported	2007	0	0	1	7.548	7.708
3	6	28	49	Mississippi	Hinds County	28049	36	105	27	50	36.0947	100	160	700	0	6	1072542	0	20349910	8	2	15	4.47944e+06	9.72346e+06	1.05924e+07	8.91732e+06	2.71441e+06	0	7.95274e+06	0	1770111	24.7192	-9.53058	-0.660111	12.2729	-9.68654	0.452295	0.842682	-0.440191	-0.032538	Established	2007	0	0.404253	0	7.803	7.956
3	6	28	51	Mississippi	Holmes County	28051	552	556	26	53	35.1394	99	500	990	0	7	316056	0	18615237	9	2	15	3.79826e+06	9.00895e+06	9.14838e+06	8.8971e+06	2.79859e+06	0	7.64273e+06	0	1067310	24.0984	-10.1083	-0.73421	11.5571	-9.99068	0.408766	0.864285	-0.507445	-0.022664	Established	2007	0	0	0	7.89	8.099
3	6	28	53	Mississippi	Humphreys County	28053	552	556	19	0	26.5042	98	0	500	0	5	230475	0	6241753	4	1	14	1.73361e+06	4.72557e+06	5.63137e+06	3.56221e+06	1.47862e+06	0	3.19254e+06	0	223870	24.2709	-10.4653	-0.819867	12.44	-10.1106	0.359948	0.908007	-0.560311	-0.020144	Reported	2007	0	0	0	5.105	5.888
3	6	28	55	Mississippi	Issaquena County	28055	574	556	20	0	40.1425	98	0	990	0	5	97406	0	9817956	7	2	15	2.22957e+06	6.1086e+06	6.32735e+06	7.53497e+06	4.91474e+06	0	6.47704e+06	0	342915	24.4418	-10.0713	-0.800075	12.7252	-10.0007	0.348444	0.890794	-0.506153	-0.034989	Reported	2007	0	0	0	6.1525	6.577
3	6	28	57	Mississippi	Itawamba County	28057	34	106	26	72	33.9391	100	400	180	500	7	377477	0	14822541	10	3	15	4.20224e+06	9.58546e+06	9.64825e+06	1.00823e+07	5.21802e+06	0	9.19883e+06	0	917172	23.4276	-10.5468	-0.593795	10.1003	-10.1999	0.669876	0.852726	-0.524374	0.002104	Reported	2007	0	0	0	7.908	7.938
3	6	28	59	Mississippi	Jackson County	28059	34	230	38	79	35.738	100	140	500	140	6	790272	0	17574213	8	0	15	964068	8.89457e+06	1.00742e+07	8.55498e+06	4.76458e+06	0	1.02918e+07	0	1062176	25.4774	-8.08388	-0.428534	14.523	-8.67858	0.298598	0.773624	-0.311137	-0.026984	Established	2007	0	0	1	7.898	8.025
3	6	28	61	Mississippi	Jasper County	28061	354	36	25	83	31.0978	100	160	180	160	8	331498	0	19514414	11	3	15	4.24186e+06	9.55837e+06	9.6042e+06	1.10041e+07	6.02384e+06	0	1.01711e+07	0	1169847	24.8436	-9.18799	-0.540799	11.4855	-9.62716	0.548446	0.871779	-0.447741	-0.01761	Established	2007	0	0	0	8.314	8.4935
3	6	28	63	Mississippi	Jefferson County	28063	245	105	25	84	31.4531	100	500	990	500	7	179837	0	15244616	11	2	15	3.86824e+06	9.13635e+06	9.19426e+06	1.0787e+07	3.67178e+06	0	1.04221e+07	0	778044	25.1659	-9.18446	-0.715705	12.4832	-9.34296	0.379302	0.831121	-0.400625	-0.047598	Established	2007	0	0	0	8.6	8.78
3	6	28	65	Mississippi	Jefferson Davis County	28065	552	38	25	73	33.7041	99	160	140	160	6	261251	0	10842714	9	3	14	5.03795e+06	1.06419e+07	1.07407e+07	1.08141e+07	4.91092e+06	0	9.28408e+06	0	848162	25.3176	-8.96038	-0.588854	12.1463	-9.33082	0.467336	0.826788	-0.393371	-0.0302	Reported	2007	0	0	0	8.309	8.477
3	6	28	67	Mississippi	Jones County	28067	103	38	26	74	35.3491	100	160	700	160	7	717621	0	18127235	9	2	14	5.04012e+06	1.0494e+07	1.06583e+07	1.03786e+07	5.69448e+06	0	9.11975e+06	0	1491300	25.3745	-8.97482	-0.56924	12.0451	-9.37082	0.550753	0.897429	-0.43178	-0.02856	Reported	2007	0	0	0	8.079	8.3065
3	6	28	69	Mississippi	Kemper County	28069	66	106	31	80	31.7489	100	160	140	160	8	279810	0	22273025	11	3	15	3.49137e+06	9.26632e+06	9.36888e+06	1.07284e+07	5.51635e+06	0	9.77822e+06	0	1242531	24.2617	-9.59413	-0.560331	11.104	-9.95216	0.634195	0.872378	-0.488111	-0.00303	Reported	2007	0	0	0	8.148	8.288
3	6	28	71	Mississippi	Lafayette County	28071	103	105	23	58	34.0501	100	400	700	500	6	366302	0	17420632	9	1	15	4.64967e+06	9.45712e+06	9.60768e+06	9.7157e+06	4.33747e+06	0	8.53018e+06	0	1231413	23.0035	-10.7005	-0.674492	10.5108	-10.3465	0.574414	0.829717	-0.51952	-0.003523	Reported	2007	0	0	0	7.683	7.666
3	6	28	73	Mississippi	Lamar County	28073	103	38	24	74	33.233	99	160	600	160	6	445822	0	13200774	9	3	14	4.99006e+06	1.04503e+07	1.05496e+07	1.04754e+07	5.84694e+06	0	9.6455e+06	0	997563	25.531	-8.71592	-0.578315	12.7771	-9.02691	0.38496	0.863578	-0.389555	-0.034269	Reported	2007	0	0	0	7.846	8.0375
3	6	28	75	Mississippi	Lauderdale County	28075	34	36	26	81	31.7787	100	160	140	160	7	657001	0	20031215	10	2	15	4.06375e+06	9.48092e+06	9.6542e+06	9.99254e+06	4.30496e+06	0	1.01718e+07	0	1244294	24.5512	-9.39776	-0.528484	11.2002	-9.76492	0.643287	0.882378	-0.478578	-0.001055	Reported	2007	0	0	0	8.1165	8.2605
3	6	28	77	Mississippi	Lawrence County	28077	230	38	27	76	31.8852	99	160	140	160	7	255710	0	12018707	10	3	15	4.4775e+06	1.01479e+07	1.0192e+07	1.07837e+07	5.60878e+06	0	9.68649e+06	0	793085	25.5256	-9.03677	-0.608848	12.2014	-9.22835	0.45944	0.844971	-0.401688	-0.03491	Reported	2007	0	0	0	8.466	8.469
3	6	28	79	Mississippi	Leake County	28079	34	106	22	69	33.3149	100	160	140	160	7	310035	0	15872316	10	3	15	4.29296e+06	1.03629e+07	1.04105e+07	1.05765e+07	4.78027e+06	0	9.07968e+06	0	1155292	24.3781	-9.76544	-0.622033	10.8893	-9.8681	0.506424	0.860827	-0.490266	-0.012951	Established	2007	0	0	0	8.303	8.4975
3	6	28	81	Mississippi	Lee County	28081	552	556	24	0	35.4357	100	0	700	0	7	664720	0	9249049	6	2	14	4.30646e+06	9.4276e+06	1.02373e+07	7.57559e+06	2.41807e+06	0	5.96304e+06	0	811171	23.2103	-10.6015	-0.605539	10.6737	-10.2164	0.620589	0.850124	-0.525682	-0.000199	Reported	2007	0	0	0	6.503	6.6785
3	6	28	83	Mississippi	Leflore County	28083	552	556	18	0	30.5488	100	0	400	0	6	583679	0	9539017	5	2	14	1.83321e+06	5.48828e+06	6.49529e+06	4.11875e+06	1.92254e+06	0	3.82244e+06	0	373492	23.8201	-10.668	-0.774589	12.2251	-10.207	0.365509	0.896629	-0.565654	-0.01046	Reported	2007	0	0	0	5.103	5.51
3	6	28	85	Mississippi	Lincoln County	28085	103	106	25	70	34.04	100	160	700	160	6	409768	0	15477107	9	3	14	4.71459e+06	1.0401e+07	1.06191e+07	1.05147e+07	4.84285e+06	0	9.18687e+06	0	1195947	25.2483	-9.01127	-0.627589	12.1419	-9.20896	0.415939	0.823905	-0.389206	-0.041553	Reported	2007	0	0	0	8.32	8.482
3	6	28	87	Mississippi	Lowndes County	28087	103	557	27	34	36.6637	100	0	140	0	8	510038	0	11967003	8	2	14	3.94308e+06	9.63161e+06	1.00881e+07	8.61724e+06	4.11734e+06	0	6.79545e+06	0	874515	23.8515	-10.0972	-0.604784	11.0049	-10.1698	0.684444	0.869028	-0.516174	0.001909	Reported	2007	0	0	0	7.2145	7.5125
3	6	28	89	Mississippi	Madison County	28089	34	557	24	45	34.2228	100	160	700	0	6	573391	0	17238160	8	1	14	3.868e+06	9.24193e+06	1.0014e+07	8.55848e+06	3.35354e+06	0	7.08438e+06	0	1352797	24.5611	-9.81199	-0.66278	11.5319	-9.83038	0.430223	0.857188	-0.478358	-0.026205	Established	2007	0	0	0	7.74	7.981
3	6	28	91	Mississippi	Marion County	28091	34	38	27	74	33.3739	99	160	700	160	7	418790	0	14584922	10	3	15	4.85156e+06	1.05043e+07	1.05981e+07	1.06203e+07	5.6872e+06	0	9.37702e+06	0	1071452	25.7023	-8.7365	-0.595931	12.7978	-9.04993	0.384768	0.838392	-0.37877	-0.032807	Reported	2007	0	0	0	8.0905	8.321
3	6	28	93	Mississippi	Marshall County	28093	103	68	23	44	33.9533	100	160	700	0	6	448230	0	16362824	8	3	15	5.78731e+06	1.02516e+07	1.0453e+07	9.93039e+06	3.96082e+06	0	7.45417e+06	0	1483074	22.5932	-10.8752	-0.673618	10.6717	-10.5162	0.56179	0.832147	-0.530588	-0.000822	Established	2007	0	0	0	7.524	7.513
3	6	28	95	Mississippi	Monroe County	28095	519	105	29	52	37.5455	100	160	140	0	8	512783	0	18640156	8	2	15	4.1219e+06	9.35211e+06	9.82099e+06	9.44248e+06	4.10048e+06	0	7.51943e+06	0	1243141	23.5745	-10.3098	-0.586858	10.6431	-10.2088	0.655787	0.854694	-0.516151	0.001519	Reported	2007	0	0	0	7.362	7.6175
3	6	28	97	Mississippi	Montgomery County	28097	552	105	21	65	33.9085	99	160	700	160	6	196195	0	10730741	9	3	15	4.39344e+06	1.00545e+07	1.01094e+07	1.01503e+07	3.68664e+06	0	8.78641e+06	0	747682	23.7968	-10.0509	-0.668386	10.6087	-10.1888	0.541301	0.839974	-0.490809	-0.013713	Reported	2007	0	0	0	7.859	7.994
3	6	28	99	Mississippi	Neshoba County	28099	13	106	25	72	35.0185	100	400	700	500	6	330208	0	15457966	10	3	15	4.30947e+06	1.01283e+07	1.02155e+07	1.0478e+07	4.81492e+06	0	8.87581e+06	0	1142110	24.1331	-9.59602	-0.596723	10.9727	-9.93903	0.587396	0.853336	-0.477678	-0.008936	Reported	2007	0	0	0	8.159	8.3875
3	6	28	101	Mississippi	Newton County	28101	354	36	26	76	33.7498	100	160	180	160	8	291123	0	15747296	10	3	15	4.60159e+06	9.96666e+06	1.01044e+07	1.0686e+07	4.8915e+06	0	9.40117e+06	0	1105193	24.4976	-9.40027	-0.54486	11.1385	-9.83546	0.560915	0.860758	-0.467413	-0.008544	Reported	2007	0	0	0	8.263	8.478
3	6	28	103	Mississippi	Noxubee County	28103	519	557	30	48	38.1507	100	160	180	0	7	244665	0	17229642	9	2	15	3.08171e+06	8.09716e+06	8.79075e+06	8.97197e+06	4.79244e+06	0	7.00026e+06	0	928075	24.1136	-9.85294	-0.597385	11.1765	-10.0949	0.640139	0.877768	-0.50753	-0.00135	Established	2007	0	0	0	7.937	8.0795
3	6	28	105	Mississippi	Oktibbeha County	28105	552	557	25	65	36.1393	99	160	700	0	7	307542	0	12097102	9	2	15	3.79718e+06	9.27857e+06	9.74099e+06	9.86413e+06	4.88351e+06	0	8.31706e+06	0	822272	23.6921	-10.0495	-0.614411	11.0294	-10.0736	0.59848	0.85012	-0.497505	-0.004782	Established	2007	0	0	0	7.9835	8.1375
3	6	28	107	Mississippi	Panola County	28107	103	556	27	0	32.8045	100	0	700	0	6	486195	0	13852309	6	1	14	4.54823e+06	8.62261e+06	9.50164e+06	7.89743e+06	2.397e+06	0	5.8426e+06	0	1154290	23.0754	-10.9793	-0.704804	10.9871	-10.4467	0.494757	0.851032	-0.55242	-0.000122	Established	2007	0	0	0	7.233	7.218
3	6	28	109	Mississippi	Pearl River County	28109	103	38	35	75	33.1919	100	160	700	140	7	660505	0	21841497	10	2	15	4.78935e+06	9.60481e+06	9.85224e+06	1.07547e+07	6.27616e+06	0	9.56393e+06	0	1446896	25.7901	-8.37802	-0.539276	13.5767	-8.77559	0.296201	0.806927	-0.344532	-0.031808	Reported	2007	0	0	1	7.794	7.95
3	6	28	111	Mississippi	Perry County	28111	34	38	27	85	29.3225	100	160	0	140	6	281056	0	18924462	11	3	15	4.04606e+06	9.71785e+06	9.71937e+06	1.10294e+07	7.70758e+06	0	1.04805e+07	0	1044601	25.868	-8.62785	-0.549427	12.4393	-9.01665	0.457167	0.88355	-0.384984	-0.034421	Established	2007	0	0	1	8.269	8.393
3	6	28	113	Mississippi	Pike County	28113	103	38	26	62	33.9405	100	160	140	160	7	435068	0	10312463	9	2	14	5.15259e+06	1.08599e+07	1.10154e+07	1.01343e+07	5.0476e+06	0	8.91482e+06	0	850128	25.5903	-8.76077	-0.61648	12.6229	-8.95332	0.349371	0.79622	-0.360052	-0.039119	Reported	2007	0	0	0	8.223	8.379
3	6	28	115	Mississippi	Pontotoc County	28115	34	556	22	38	36.1496	100	0	180	0	7	326953	0	11251463	8	2	14	5.09654e+06	1.00159e+07	1.04309e+07	9.24038e+06	2.55033e+06	0	6.77676e+06	0	947212	23.023	-10.542	-0.608705	10.6344	-10.2242	0.558045	0.83022	-0.50943	-0.003056	Reported	2007	0	0	0	7.2705	7.3115
3	6	28	117	Mississippi	Prentiss County	28117	34	106	24	57	38.4464	100	180	700	0	7	331764	0	10359523	9	3	14	4.74492e+06	1.00544e+07	1.01492e+07	9.603e+06	3.85745e+06	0	7.93891e+06	0	747573	22.9099	-10.7202	-0.62691	10.2184	-10.311	0.656853	0.835738	-0.523355	-0.00083	Reported	2007	0	0	0	7.5765	7.5815
3	6	28	119	Mississippi	Quitman County	28119	574	556	18	0	25.243	100	0	500	0	5	135552	0	6562550	5	2	15	2.32614e+06	6.52782e+06	6.97585e+06	6.11059e+06	1.75153e+06	0	3.92106e+06	0	269582	23.2548	-11.188	-0.730295	11.6312	-10.5359	0.418154	0.88256	-0.588454	0.005252	Reported	2007	0	0	0	5.497	5.799
3	6	28	121	Mississippi	Rankin County	28121	103	220	27	69	35.4207	100	160	700	0	6	789586	0	20858115	9	1	15	4.0372e+06	9.26537e+06	9.61373e+06	9.49787e+06	4.79601e+06	0	8.93044e+06	0	1425976	24.8054	-9.48896	-0.600276	11.607	-9.69764	0.496788	0.856376	-0.450561	-0.027793	Established	2007	0	0	0	8.052	8.171
3	6	28	123	Mississippi	Scott County	28123	552	106	27	78	35.4926	99	160	140	160	7	326058	0	17087282	10	3	15	3.59848e+06	8.94373e+06	9.11366e+06	1.04326e+07	6.10658e+06	0	8.94053e+06	0	1019815	24.605	-9.5032	-0.569634	11.129	-9.75948	0.503787	0.865526	-0.466133	-0.020171	Established	2007	0	0	0	8.234	8.4735
3	6	28	125	Mississippi	Sharkey County	28125	244	556	16	0	40.2135	98	0	500	0	5	191904	0	8630452	5	1	15	1.48923e+06	4.73113e+06	5.40682e+06	6.25094e+06	3.86818e+06	0	5.38525e+06	0	227001	24.4634	-10.2217	-0.815724	12.6027	-10.0488	0.338878	0.898033	-0.527829	-0.031423	Reported	2007	0	0	0	5.148	5.8635
3	6	28	127	Mississippi	Simpson County	28127	103	36	28	75	33.208	99	160	700	500	6	401740	0	15981109	10	3	14	4.7163e+06	1.01954e+07	1.02716e+07	1.07438e+07	5.32058e+06	0	9.42205e+06	0	1144376	25.0499	-9.15857	-0.583104	11.7672	-9.58251	0.508632	0.837616	-0.415525	-0.03014	Reported	2007	0	0	0	8.356	8.504
3	6	28	129	Mississippi	Smith County	28129	34	38	25	81	32.388	98	160	140	160	7	311757	0	18137791	11	3	15	4.15581e+06	9.44254e+06	9.48544e+06	1.09508e+07	6.23454e+06	0	9.68908e+06	0	1098221	24.8385	-9.20158	-0.560513	11.5926	-9.65116	0.505833	0.85667	-0.434456	-0.026548	Established	2007	0	0	0	8.477	8.6895
3	6	28	131	Mississippi	Stone County	28131	34	38	24	83	29.9738	100	140	0	140	6	251241	0	12901336	11	3	15	4.02215e+06	9.69055e+06	9.75925e+06	1.09778e+07	7.67569e+06	0	1.03945e+07	0	732837	25.6505	-8.41128	-0.510644	13.4816	-8.69973	0.345957	0.827438	-0.344641	-0.034279	Reported	2007	0	0	1	7.887	8.099
3	6	28	133	Mississippi	Sunflower County	28133	574	556	18	0	20.6078	98	0	700	0	5	625467	0	9228124	4	1	13	1.35204e+06	4.18995e+06	5.42041e+06	2.8052e+06	849471	0	2.57339e+06	0	272961	23.6713	-10.8474	-0.803682	12.4038	-10.3324	0.325245	0.89663	-0.581075	-0.007306	Reported	2007	0	0	0	4.813	5.523
3	6	28	135	Mississippi	Tallahatchie County	28135	552	556	25	0	32.1365	100	0	400	0	6	483689	0	12032922	6	2	15	3.22508e+06	7.39868e+06	8.07974e+06	6.75419e+06	1.40759e+06	0	5.16755e+06	0	630372	23.4467	-10.8807	-0.734602	11.6131	-10.3329	0.414827	0.871274	-0.559848	-0.003629	Reported	2007	0	0	0	5.481	5.923
3	6	28	137	Mississippi	Tate County	28137	103	557	23	0	32.6529	99	0	400	0	6	291948	0	8136973	6	2	14	4.86836e+06	9.21834e+06	1.02413e+07	8.50734e+06	2.31256e+06	0	5.53292e+06	0	843477	22.6916	-11.0597	-0.661433	11.2539	-10.6018	0.44627	0.85452	-0.55903	0.004956	Reported	2007	0	0	0	6.9525	6.9865
3	6	28	139	Mississippi	Tippah County	28139	552	105	21	55	36.3097	100	500	700	500	6	272490	0	11392978	9	3	14	5.40377e+06	1.01391e+07	1.03818e+07	9.98338e+06	3.55725e+06	0	8.39012e+06	0	932398	22.6441	-10.7744	-0.621975	10.2187	-10.3917	0.585559	0.824321	-0.517318	-0.002818	Reported	2007	0	0	0	7.806	7.593
3	6	28	141	Mississippi	Tishomingo County	28141	552	106	24	71	34.5714	100	500	140	500	7	373666	0	12079403	10	3	15	4.22646e+06	9.38933e+06	9.47283e+06	9.64869e+06	4.03883e+06	0	9.20943e+06	0	774733	22.901	-10.7715	-0.62314	9.75669	-10.279	0.669433	0.832427	-0.522649	-0.001089	Reported	2007	0	0	0	7.88	7.856
3	6	28	143	Mississippi	Tunica County	28143	574	556	23	0	30.5162	98	0	990	0	5	286523	0	7746716	5	1	14	1.81754e+06	5.2349e+06	5.87761e+06	5.26098e+06	2.1937e+06	0	3.79602e+06	0	246908	22.9316	-11.3019	-0.688112	11.7251	-10.7784	0.373221	0.896192	-0.602823	0.011333	Reported	2007	0	0	0	5.137	5.5125
3	6	28	145	Mississippi	Union County	28145	552	105	22	47	37.6707	100	160	180	0	7	311917	0	9889444	8	2	14	4.69703e+06	9.87857e+06	1.03179e+07	9.30504e+06	3.193e+06	0	7.28196e+06	0	797814	22.9486	-10.6837	-0.620439	10.491	-10.2951	0.585184	0.835058	-0.519602	-0.002366	Reported	2007	0	0	0	7.633	7.512
3	6	28	147	Mississippi	Walthall County	28147	103	38	25	58	35.9579	99	160	140	0	6	266979	0	9889582	8	3	14	5.33089e+06	1.10075e+07	1.12246e+07	1.0578e+07	4.54301e+06	0	8.05438e+06	0	924799	25.6366	-8.7208	-0.597403	12.7356	-8.95011	0.365067	0.809718	-0.362194	-0.03569	Reported	2007	0	0	0	8.06	8.181
3	6	28	149	Mississippi	Warren County	28149	245	121	29	79	36.0773	100	500	400	500	7	336946	0	17231627	11	2	15	2.69203e+06	7.81323e+06	7.80371e+06	9.19919e+06	3.09525e+06	0	9.11027e+06	0	708558	24.6915	-9.63118	-0.729054	12.5375	-9.74244	0.379832	0.871469	-0.456242	-0.04272	Established	2007	0	0	0	7.529	7.638
3	6	28	151	Mississippi	Washington County	28151	245	556	22	0	28.9854	99	0	990	0	5	597384	0	11047543	4	1	14	1.46367e+06	4.31509e+06	5.36346e+06	3.93303e+06	1.72689e+06	0	3.37598e+06	0	366661	23.9877	-10.6549	-0.847869	12.5684	-10.2663	0.331711	0.902023	-0.571654	-0.013075	Reported	2007	0	0	0	5.2175	5.7395
3	6	28	153	Mississippi	Wayne County	28153	580	38	25	84	30.8051	100	160	700	160	7	476841	0	23211754	11	3	15	3.21781e+06	9.96533e+06	9.99475e+06	1.08763e+07	6.89485e+06	0	1.02694e+07	0	1432674	25.5706	-8.92528	-0.56056	11.5508	-9.35299	0.602629	0.89331	-0.428497	-0.020661	Reported	2007	0	0	0	8.3385	8.333
3	6	28	155	Mississippi	Webster County	28155	34	105	21	73	33.5668	100	160	700	160	6	185501	0	11582628	10	3	14	4.06589e+06	1.01252e+07	9.94765e+06	1.03497e+07	4.19715e+06	0	9.15066e+06	0	743359	23.6621	-10.1138	-0.638246	10.5607	-10.0793	0.564417	0.839806	-0.488466	-0.010425	Reported	2007	0	0	0	8.25	8.333
3	6	28	157	Mississippi	Wilkinson County	28157	237	23	25	83	31.9188	100	400	140	160	8	203986	0	20192437	11	2	15	3.54703e+06	8.67763e+06	8.7259e+06	1.08395e+07	3.58172e+06	0	1.04108e+07	0	964745	25.5003	-8.75963	-0.717949	13.1561	-9.13424	0.239356	0.805696	-0.369464	-0.04785	Reported	2007	0	0	0	8.539	8.772
3	6	28	159	Mississippi	Winston County	28159	552	106	24	80	33.5627	100	160	700	160	7	292035	0	17423193	11	3	15	3.66452e+06	9.22104e+06	9.30773e+06	1.06078e+07	5.68725e+06	0	9.45955e+06	0	1020937	23.7762	-9.80982	-0.615974	10.8908	-9.95894	0.574002	0.840378	-0.477995	-0.009657	Established	2007	0	0	0	8.265	8.36
3	6	28	161	Mississippi	Yalobusha County	28161	34	106	25	53	33.495	100	160	700	500	6	295126	0	12332525	9	2	15	4.41497e+06	9.28452e+06	9.51268e+06	9.21483e+06	4.04894e+06	0	8.16433e+06	0	877960	23.3851	-10.5924	-0.702595	10.6667	-10.2948	0.54179	0.842001	-0.522646	-0.007908	Reported	2007	0	0	0	7.7405	7.8135
3	6	28	163	Mississippi	Yazoo County	28163	103	556	26	21	35.3466	98	0	990	0	7	451842	0	20911691	8	1	16	3.20361e+06	8.17275e+06	8.61194e+06	7.94979e+06	1.94155e+06	0	6.48755e+06	0	1241820	24.4075	-9.97939	-0.740385	12.0889	-9.89115	0.375639	0.864044	-0.486677	-0.034743	Established	2007	0	0	0	7.03	7.3575
2	4	29	1	Missouri	Adair County	29001	580	557	20	0	39.2829	100	0	800	0	4	295323	0	10656836	6	2	14	3.56797e+06	7.35939e+06	9.54054e+06	4.95585e+06	0	1.04206e+07	4.25584e+06	0	1326032	18.3849	-14.3569	-1.21512	6.3264	-13.044	-0.123724	0.720467	-0.584661	0.011938	Established	2007	0	0	0	6.767	6.814
2	4	29	3	Missouri	Andrew County	29003	65	556	24	0	29.6621	100	0	180	0	6	296973	0	6304716	5	1	13	1.6236e+06	5.39242e+06	7.45827e+06	2.60334e+06	0	1.04413e+07	2.65819e+06	0	589633	18.7866	-14.0668	-1.212	6.56091	-13.4007	-0.115267	0.71917	-0.560928	0.008472	No records	2007	0	0	2	6.01	6.135
2	4	29	5	Missouri	Atchison County	29005	336	556	22	0	19.1115	99	0	700	0	4	235191	0	4749505	3	0	13	460477	1.55971e+06	4.48432e+06	630010	0	1.04012e+07	1.44356e+06	0	332513	18.5311	-14.3509	-1.2185	6.05386	-13.6876	-0.171749	0.697713	-0.558656	0.0071	No records	2007	0	0	2	5.307	5.238
2	4	29	7	Missouri	Audrain County	29007	108	556	31	0	25.1908	99	0	100	0	8	369150	0	8240343	4	0	13	1.28039e+06	3.66458e+06	5.98786e+06	2.26718e+06	856358	1.05302e+07	1.93634e+06	0	673082	19.263	-13.7376	-1.06328	7.10476	-12.5551	-0.003089	0.7693	-0.602563	0.015366	No records	2007	0	0	0	5.796	5.778
2	4	29	9	Missouri	Barry County	29009	235	557	24	6	40.5925	100	0	160	0	7	556153	0	18136743	8	2	15	3.61065e+06	8.95806e+06	1.01218e+07	7.1204e+06	4.50174e+06	1.0391e+07	5.84889e+06	0	1646636	21.0005	-11.4266	-0.749206	8.13441	-11.6437	-0.14722	0.817388	-0.512554	0.01565	No records	2007	0	0	0	7.1405	7.7075
2	4	29	11	Missouri	Barton County	29011	108	557	32	0	27.1285	100	0	400	0	5	261796	0	7344940	4	1	13	1.12925e+06	3.65467e+06	8.57569e+06	2.55678e+06	845894	1.05875e+07	2.25041e+06	0	970408	21.1441	-12.3883	-0.909297	8.44986	-12.2591	-0.018631	0.863814	-0.598644	0.033819	No records	2007	0	0	1	5.8555	7.042
2	4	29	13	Missouri	Bates County	29013	90	557	31	0	27.927	99	0	220	0	6	380912	0	8516067	3	0	12	384289	2.28615e+06	8.81494e+06	2.76758e+06	827217	1.06739e+07	2.27238e+06	0	1612032	20.8216	-12.9887	-0.962927	7.8708	-12.6558	-0.16978	0.845198	-0.612452	0.031242	No records	2007	0	0	2	6.3145	6.9605
2	4	29	15	Missouri	Benton County	29015	65	83	29	25	40.1506	100	0	800	0	6	523908	0	16750607	8	1	15	2.77086e+06	7.80138e+06	8.94562e+06	7.12347e+06	4.61646e+06	9.62806e+06	6.37539e+06	0	1330449	20.4344	-12.9253	-0.916477	7.531	-12.4845	-0.000187	0.817063	-0.595531	0.027769	Established	2007	0	0	2	6.9215	7.257
2	4	29	17	Missouri	Bollinger County	29017	245	83	35	72	42.0111	98	500	700	500	6	244242	0	16000683	9	1	15	3.13298e+06	8.63466e+06	8.6075e+06	8.9389e+06	5.89764e+06	4.56114e+06	6.81643e+06	0	1052384	20.7778	-12.739	-0.914995	7.96815	-11.688	0.261162	0.796697	-0.595405	0.00551	Established	2007	0	0	0	7.562	7.401
2	4	29	19	Missouri	Boone County	29019	204	557	33	0	39.0836	100	0	600	0	7	795612	0	14597859	7	1	14	4.56815e+06	8.56811e+06	9.10816e+06	6.71171e+06	3.87718e+06	1.02466e+07	5.46423e+06	0	1295007	19.4496	-13.5318	-0.982209	7.69049	-12.5965	-0.001772	0.783347	-0.605425	0.023604	Reported	2007	0	0	0	6.7285	6.9255
2	4	29	21	Missouri	Buchanan County	29021	336	556	22	0	32.1728	99	0	180	0	5	529181	0	4745612	4	1	13	701847	3.11616e+06	8.26867e+06	2.87628e+06	901097	1.03016e+07	3.83531e+06	0	643931	19.313	-13.839	-1.17366	7.0567	-13.3093	-0.103431	0.760409	-0.582209	0.013964	No records	2007	0	0	0	6.0305	6.103
2	4	29	23	Missouri	Butler County	29023	225	556	36	0	40.2804	98	0	180	0	8	492065	0	14280269	6	1	16	2.05534e+06	5.84285e+06	4.96335e+06	4.95153e+06	3.05448e+06	1.09067e+07	4.72259e+06	0	515611	21.4694	-12.5054	-0.768149	9.19514	-11.6029	0.290642	0.852366	-0.622566	0.023784	No records	2007	0	0	0	6.294	6.227
2	4	29	25	Missouri	Caldwell County	29025	90	557	20	0	26.4838	99	0	180	0	6	250331	0	5950612	4	2	13	1.18332e+06	5.05482e+06	8.92838e+06	2.72938e+06	22204	1.05173e+07	2.38231e+06	0	791663	18.9622	-13.9245	-1.09036	6.62733	-13.1735	-0.212677	0.720345	-0.56374	0.013451	No records	2007	0	0	1	6.387	6.5465
2	4	29	27	Missouri	Callaway County	29027	571	557	28	7	40.864	100	0	600	0	7	604768	0	19343912	8	2	14	5.1282e+06	8.8681e+06	8.67513e+06	7.43445e+06	4.62397e+06	1.03252e+07	5.58924e+06	0	1453808	19.7328	-13.3149	-0.942284	7.41015	-12.483	0.050083	0.787853	-0.597436	0.020446	Established	2007	0	0	0	6.965	6.85
2	4	29	29	Missouri	Camden County	29029	74	83	24	77	38.6343	100	500	700	500	5	737545	0	19327379	10	3	15	2.77395e+06	8.64795e+06	8.7464e+06	8.59886e+06	6.83814e+06	9.86149e+06	8.23845e+06	0	1216979	20.935	-12.575	-0.789686	7.72247	-12.2204	0.083399	0.852678	-0.599852	0.029684	No records	2007	0	0	0	7.233	7.136
2	4	29	31	Missouri	Cape Girardeau County	29031	86	557	46	0	37.8575	100	0	180	0	7	658157	0	11566377	6	1	15	3.55171e+06	8.18672e+06	8.70153e+06	5.61313e+06	3.06756e+06	0	4.30354e+06	0	1031129	20.8685	-12.864	-0.874404	8.64762	-11.659	0.305428	0.824086	-0.631184	0.014916	Established	2007	0	0	0	7.048	6.883
2	4	29	33	Missouri	Carroll County	29033	555	556	22	0	26.1333	99	0	800	0	6	364722	0	8049804	4	0	13	959201	3.73858e+06	7.08905e+06	2.13749e+06	74403.6	1.04319e+07	2.20801e+06	0	899904	19.3141	-13.9088	-1.15919	7.15618	-12.8651	-0.162006	0.75429	-0.586028	0.010615	No records	2007	0	0	1	6.183	6.448
2	4	29	35	Missouri	Carter County	29035	73	83	27	87	26.6279	99	500	700	500	6	178897	0	17967944	13	4	16	2.34537e+06	5.31838e+06	4.44409e+06	1.04498e+07	8.82399e+06	1.09223e+07	1.01864e+07	0	337099	21.5602	-12.1736	-0.801169	7.57526	-11.6753	0.203817	0.836245	-0.574149	0.005778	No records	2007	0	0	0	7.991	7.748
2	4	29	37	Missouri	Cass County	29037	73	557	25	0	25.972	100	0	600	0	7	715760	0	6282915	3	1	12	193741	1.52998e+06	9.04801e+06	2.02577e+06	984313	1.05984e+07	2.87329e+06	0	1363283	20.1265	-13.2108	-0.985687	7.68608	-12.8578	-0.217618	0.804251	-0.593561	0.027272	No records	2007	0	0	1	6.235	6.662
2	4	29	39	Missouri	Cedar County	29039	333	557	29	0	39.9342	100	0	180	0	6	283921	0	10400374	7	2	14	4.54319e+06	9.28934e+06	1.00397e+07	7.64161e+06	4.23216e+06	8.82267e+06	5.36697e+06	0	1137508	21.1892	-12.5671	-0.798902	7.88863	-12.4256	-0.094173	0.865928	-0.616237	0.040471	No records	2007	0	0	2	6.575	7.313
2	4	29	41	Missouri	Chariton County	29041	336	556	28	0	28.593	99	0	600	0	6	399527	0	9016993	4	0	14	947139	3.54604e+06	7.32631e+06	2.28786e+06	889.423	1.03564e+07	2.49233e+06	0	1091163	19.1765	-13.8302	-1.17027	7.24092	-12.9641	-0.153348	0.756523	-0.589883	0.008279	No records	2007	0	0	1	6.157	6.351
2	4	29	43	Missouri	Christian County	29043	333	83	25	32	41.2381	100	0	800	0	6	563356	0	13412803	8	2	15	3.07707e+06	8.7001e+06	1.00212e+07	7.50713e+06	5.09918e+06	1.07096e+07	6.36501e+06	0	1093884	20.8869	-11.668	-0.671604	7.9381	-11.8336	-0.016492	0.820565	-0.532413	0.023458	No records	2007	0	0	1	7.011	7.593
2	4	29	45	Missouri	Clark County	29045	65	556	23	0	36.6552	100	0	800	0	4	200485	0	8964488	5	1	13	3.17416e+06	6.78341e+06	7.863e+06	4.55887e+06	1.88671e+06	1.03247e+07	3.69185e+06	0	821418	18.1527	-14.4064	-1.24675	6.56839	-13.1648	-0.167619	0.723877	-0.592569	0.007555	Reported	2007	0	0	1	6.199	6.197
2	4	29	47	Missouri	Clay County	29047	555	557	24	0	27.0007	99	0	180	0	7	900076	0	4527685	4	1	12	420188	2.80045e+06	9.33051e+06	1.25848e+06	1.04329e+06	1.01512e+07	4.33259e+06	0	853064	19.3819	-13.5731	-1.07991	7.52172	-13.1724	-0.146316	0.764398	-0.579626	0.019722	No records	2007	0	0	0	6.524	6.6325
2	4	29	49	Missouri	Clinton County	29049	83	557	22	0	24.5243	99	0	180	0	6	316436	0	4647970	4	1	12	460137	2.63292e+06	8.36469e+06	1.95385e+06	463015	1.04006e+07	2.18141e+06	0	752002	19.1131	-13.7433	-1.08542	6.7721	-13.2976	-0.191381	0.736237	-0.564956	0.013585	No records	2007	0	0	0	6.342	6.461
2	4	29	51	Missouri	Cole County	29051	235	557	28	0	39.2662	100	0	180	0	6	452410	0	9009808	8	2	14	5.29353e+06	9.90799e+06	1.01038e+07	8.03729e+06	4.26305e+06	9.83132e+06	5.9266e+06	0	928715	20.3618	-12.9322	-0.823164	7.87021	-12.5024	0.059332	0.824437	-0.607181	0.029125	No records	2007	0	0	0	6.879	7.34
2	4	29	53	Missouri	Cooper County	29053	108	557	27	0	33.2644	100	0	800	0	5	338224	0	10319494	6	2	14	3.34454e+06	7.94219e+06	8.33329e+06	5.68897e+06	2.35542e+06	1.02934e+07	3.55012e+06	0	997135	19.849	-13.291	-0.94092	7.78355	-12.6869	-0.040997	0.801122	-0.60393	0.024616	No records	2007	0	0	0	6.442	6.736
2	4	29	55	Missouri	Crawford County	29055	74	83	25	82	36.0727	100	500	160	500	5	461603	0	22239788	11	3	15	2.88284e+06	8.18127e+06	8.11833e+06	9.90396e+06	7.54992e+06	1.0728e+07	8.78233e+06	0	1115745	20.8453	-12.5505	-0.845365	6.90333	-11.8704	0.200875	0.821926	-0.573721	0.006286	No records	2007	0	0	0	7.47	7.301
2	4	29	57	Missouri	Dade County	29057	333	557	32	0	35.2885	100	0	180	0	6	235386	0	8953671	5	1	14	2.33845e+06	7.02183e+06	9.71526e+06	5.20047e+06	2.55607e+06	1.04373e+07	3.56781e+06	0	1083058	20.9794	-12.3198	-0.785605	8.09647	-12.203	-0.072956	0.847563	-0.591002	0.036796	No records	2007	0	0	1	6.503	7.246
2	4	29	59	Missouri	Dallas County	29059	73	83	25	36	40.6257	100	0	180	0	6	335684	0	13225471	8	3	15	3.16403e+06	9.29745e+06	9.99614e+06	8.35042e+06	5.20038e+06	1.0799e+07	6.39673e+06	0	1162486	20.6514	-12.4244	-0.73898	7.85833	-12.0653	0.003498	0.834912	-0.580807	0.030927	Established	2007	0	0	0	7.2145	7.352
2	4	29	61	Missouri	Daviess County	29061	90	557	20	0	29.3016	100	0	400	0	6	323474	0	8731306	5	1	13	2.0623e+06	6.13968e+06	8.69234e+06	3.50528e+06	0	1.04483e+07	2.77882e+06	0	1018985	18.7339	-14.1038	-1.10733	6.36486	-13.2766	-0.18483	0.705083	-0.558975	0.013861	No records	2007	0	0	2	6.2865	6.2975
2	4	29	63	Missouri	DeKalb County	29063	90	557	19	0	24.303	99	0	400	0	5	265502	0	5560067	4	1	13	937299	4.31692e+06	8.85878e+06	1.76957e+06	0	1.04559e+07	2.26085e+06	0	808088	18.775	-13.9409	-1.10865	6.51275	-13.4114	-0.194383	0.712045	-0.555454	0.012197	No records	2007	0	0	2	6.412	6.5615
2	4	29	65	Missouri	Dent County	29065	124	83	24	79	37.6524	100	500	800	500	6	307921	0	22209752	11	3	15	3.22092e+06	8.0891e+06	7.8225e+06	9.64331e+06	6.87835e+06	1.08296e+07	8.20219e+06	0	1124450	20.5759	-12.2382	-0.791501	7.32564	-11.7357	0.140441	0.813012	-0.55165	0.005698	Established	2007	0	0	0	7.497	7.47
2	4	29	67	Missouri	Douglas County	29067	235	83	25	77	40.1419	100	500	180	500	5	362740	0	22236965	10	3	15	3.79038e+06	9.29739e+06	9.26978e+06	9.71664e+06	6.32598e+06	1.08091e+07	7.63495e+06	0	1540262	21.1672	-11.8189	-0.693193	7.78196	-11.6383	0.057646	0.834745	-0.546087	0.018634	Established	2007	0	0	1	7.422	7.525
2	4	29	69	Missouri	Dunklin County	29069	368	556	22	0	21.0188	95	0	600	0	4	434023	0	5470961	3	0	15	528907	2.01131e+06	2.426e+06	841747	78524.9	3.73636e+06	1.3097e+06	0	116487	21.753	-12.4232	-0.725467	10.4171	-11.3294	0.321545	0.88319	-0.646674	0.028071	No records	2007	0	0	0	5.713	5.162
2	4	29	71	Missouri	Franklin County	29071	555	83	28	53	39.4496	100	0	800	0	6	1024038	0	23564423	9	2	15	4.24278e+06	9.6158e+06	9.47976e+06	9.05679e+06	5.70409e+06	1.0279e+07	7.11549e+06	0	1876939	20.6604	-12.9693	-0.885653	7.21959	-11.9961	0.218804	0.827547	-0.601102	0.013184	No records	2007	0	1.01608	0	7.178	7.198
2	4	29	73	Missouri	Gasconade County	29073	555	83	28	70	40.1886	99	0	800	0	6	290717	0	13943765	10	2	14	3.70753e+06	9.48001e+06	9.43633e+06	9.40148e+06	6.33891e+06	1.04409e+07	7.41458e+06	0	1007085	20.4752	-12.9036	-0.822292	7.21715	-12.1264	0.140892	0.817691	-0.591132	0.017144	Established	2007	0	0	1	7.3895	7.339
2	4	29	75	Missouri	Gentry County	29075	571	557	20	0	29.5424	99	0	400	0	5	218998	0	7766125	5	2	13	2.15689e+06	6.50852e+06	8.76929e+06	3.76581e+06	0	1.04276e+07	2.78578e+06	0	937500	18.3924	-14.2658	-1.15255	6.27196	-13.3467	-0.172951	0.688285	-0.5477	0.010483	No records	2007	0	0	2	6.2945	6.451
2	4	29	77	Missouri	Greene County	29077	333	557	25	0	33.6207	100	0	700	0	5	1355431	0	12732569	6	1	14	2.80691e+06	8.03682e+06	1.07561e+07	4.72269e+06	2.72455e+06	1.06613e+07	5.17542e+06	0	1428765	20.6053	-12.0469	-0.700548	8.01699	-12.0019	-0.030568	0.821711	-0.556809	0.031426	Established	2007	0	0.388679	0	6.803	7.466
2	4	29	79	Missouri	Grundy County	29079	90	557	19	0	28.5875	99	0	800	0	4	251389	0	6199794	4	1	13	1.63634e+06	5.09308e+06	8.3976e+06	2.85964e+06	0	1.04302e+07	2.44146e+06	0	776496	18.5547	-14.2067	-1.15577	6.32839	-13.1793	-0.159679	0.700011	-0.55911	0.009946	No records	2007	0	0	3	6.593	6.475
2	4	29	81	Missouri	Harrison County	29081	204	557	19	0	29.4655	99	0	400	0	5	309423	0	11506166	5	2	14	2.20526e+06	6.46431e+06	9.0913e+06	3.5462e+06	0	1.04052e+07	2.8532e+06	0	1481672	18.1055	-14.3224	-1.15046	6.05726	-13.3346	-0.170198	0.671317	-0.538527	0.009743	No records	2007	0	0	5	6.4775	6.524
2	4	29	83	Missouri	Henry County	29083	324	557	33	0	34.0625	100	0	220	0	7	402936	0	8749492	3	0	14	1.07285e+06	3.26804e+06	8.8217e+06	3.95143e+06	1.58649e+06	1.014e+07	3.39299e+06	0	1339223	20.577	-13.1128	-1.03388	7.51152	-12.6545	-0.137827	0.822127	-0.603949	0.022201	No records	2007	0	0	2	6.5405	7.1115
2	4	29	85	Missouri	Hickory County	29085	333	83	26	41	38.978	100	0	700	0	6	259107	0	9333946	8	2	14	3.7541e+06	8.91243e+06	9.93659e+06	7.85917e+06	4.49625e+06	9.48116e+06	6.71596e+06	0	891886	20.6286	-12.6566	-0.807073	7.75631	-12.3719	-0.047803	0.831592	-0.596513	0.034053	No records	2007	0	0	1	7.0175	7.477
2	4	29	87	Missouri	Holt County	29087	65	556	25	0	25.3685	99	0	900	0	6	245363	0	4818630	3	0	13	898963	2.74929e+06	4.97235e+06	1.61253e+06	0	1.0365e+07	2.18384e+06	0	325874	18.9561	-14.1544	-1.21295	6.48709	-13.5139	-0.121656	0.727282	-0.572199	0.010717	No records	2007	0	0	0	5.3905	5.3515
2	4	29	89	Missouri	Howard County	29089	338	557	32	0	36.3193	100	0	900	0	8	220124	0	9337373	6	0	14	4.30024e+06	8.68076e+06	8.69636e+06	7.17877e+06	2.385e+06	1.02757e+07	4.274e+06	0	900498	19.4592	-13.5529	-0.995356	7.66685	-12.8254	-0.103096	0.780481	-0.602513	0.020932	No records	2007	0	0	0	6.5815	6.773
2	4	29	91	Missouri	Howell County	29091	237	83	23	52	39.97	100	0	180	0	6	573492	0	23774210	9	3	16	3.63002e+06	9.15673e+06	9.37595e+06	8.67341e+06	5.41547e+06	1.08247e+07	6.59158e+06	0	1835773	21.2129	-11.7587	-0.751061	7.75863	-11.5072	0.151805	0.825459	-0.533842	0.006633	Established	2007	0	0	0	7.359	7.175
2	4	29	93	Missouri	Iron County	29093	333	83	24	86	29.1208	100	500	180	500	6	187845	0	18993020	13	3	16	1.87188e+06	5.04482e+06	4.74505e+06	1.0298e+07	8.84969e+06	1.07481e+07	9.91848e+06	0	405032	20.4273	-12.4386	-0.900109	7.00656	-11.6366	0.227882	0.779495	-0.543272	-0.004206	No records	2007	0	0	0	7.902	7.707
2	4	29	95	Missouri	Jackson County	29095	336	557	25	0	30.9335	99	0	220	0	6	2043362	1	7096997	4	0	12	727114	3.54355e+06	9.47582e+06	1.47764e+06	1.5107e+06	1.01197e+07	6.44416e+06	0	1192912	19.6059	-13.4128	-1.03459	7.67602	-13.0469	-0.193293	0.776505	-0.583668	0.022508	No records	2007	0	0.151839	0	6.1995	6.3825
2	4	29	97	Missouri	Jasper County	29097	73	557	30	0	31.166	99	0	800	0	5	796696	0	10274816	5	0	14	2.10905e+06	6.38548e+06	9.83295e+06	3.29209e+06	1.58729e+06	1.06284e+07	3.50865e+06	0	1422395	21.1666	-12.0584	-0.844634	8.62363	-12.0588	-0.05	0.855249	-0.57583	0.032471	Established	2007	0	0	0	6.182	7.069
[truncated: 27,202 more rows]

## Sheet: Excel population+case report S1
Total population and number of Lyme disease cases reported
[truncated: 28,510 more rows]
[truncated: 10 more columns]

## Sheet: Excel Summary results S1
SUMMARY OF RESULTS (OBSERVED / PREDICTED) OF 'incidence risk' for each county in USA
[truncated: 2,197 more rows]
