# Supplementary material for: Variables for habitat and vertebrate hosts of Ixodes scapularis are the best ecological predictors of the spatial spread of Lyme disease in the United States (2010–2019)
Source: Parasit Vectors. 2025 Oct 14;18:410. doi: 10.1186/s13071-025-07047-9 (PMC12522553; doi:10.1186/s13071-025-07047-9)
Supplement: Supplementary file 1 — Additional file 1 (Additional file 1: Datafile S1. An Excel spreadsheet file including (a) a description of each explanatory variable, (b) the complete raw data used in the development of this study, (c) the population and case report of each county for the complete study period (obtained from the CDC and US Census Office). The columns of sheets b and c have a numeric indication of the year. Additional file 2: Datafile S2. A script including the development of the model in Python language, running under the umbrella of Orange data mining software (open-access software). To run this script, a basic knowledge of Python language is required. Additional file 3: Table S1. The confusion matrixes of the number of correctly or incorrectly allocated counties regarding the actual cases classes (rows) versus those predicted by the random forest and gradient boosting models (columns); results include the performance metric results for the individually modeled years 2010, 2013, 2016, and 2019. Values listed correspond to the proportion (%) of counties correctly identified by the models with the reported Lyme disease incidence class for each year. ∑ corresponds to the number of counties allocated for each incidence class. Additional file 4: Table S2. Tabular results for the associations between abiotic explanatory variables for landscape, vegetation, and climate with the 1322 US counties’ Lyme disease incidence classes in the complete 2010–2019 series. [file 13071_2025_7047_MOESM1_ESM.zip › Supplemental_File_S2.ows]

<?xml version='1.0' encoding='utf-8'?>
<scheme version="2.0" title="" description="">
	<nodes>
		<node id="0" name="File" qualified_name="Orange.widgets.data.owfile.OWFile" project_name="Orange3" version="" title=" Training completo" position="(82.68650793650792, 1226.7103174603174)" />
		<node id="1" name="Data Table" qualified_name="Orange.widgets.obsolete.owtable.OWDataTable" project_name="" version="" title="Data Table" position="(725.0952380952383, 167.46428571428578)" />
		<node id="2" name="Random Forest" qualified_name="Orange.widgets.model.owrandomforest.OWRandomForest" project_name="Orange3" version="" title="Random Forest" position="(1072.5396825396826, 235.24206349206338)" />
		<node id="3" name="Rank" qualified_name="Orange.widgets.data.owrank.OWRank" project_name="Orange3" version="" title="Rank" position="(852.2619047619048, 42.23809523809507)" />
		<node id="4" name="Gradient Boosting" qualified_name="Orange.widgets.model.owgradientboosting.OWGradientBoosting" project_name="Orange3" version="" title="Gradient Boosting" position="(1095.1813804173348, 136.28076511503494)" />
		<node id="5" name="Discretize" qualified_name="Orange.widgets.data.owdiscretize.OWDiscretize" project_name="Orange3" version="" title="Discretize" position="(342.49206349206383, 330.36111111111103)" />
		<node id="6" name="Test and Score" qualified_name="Orange.widgets.evaluate.owtestandscore.OWTestAndScore" project_name="Orange3" version="" title="Test and Score" position="(1747.4140786749492, 31.075051759834444)" />
		<node id="7" name="Predictions" qualified_name="Orange.widgets.evaluate.owpredictions.OWPredictions" project_name="Orange3" version="" title="Predictions" position="(1387.5996522204396, 330.97792937399663)" />
		<node id="8" name="Data Table" qualified_name="Orange.widgets.obsolete.owtable.OWDataTable" project_name="" version="" title="Data Table" position="(1490.4682539682547, 199.60714285714278)" />
		<node id="9" name="Data Sampler" qualified_name="Orange.widgets.data.owdatasampler.OWDataSampler" project_name="Orange3" version="" title="Data Sampler" position="(537.1309523809525, 313.50000000000006)" />
		<node id="10" name="ROC Analysis" qualified_name="Orange.widgets.evaluate.owrocanalysis.OWROCAnalysis" project_name="Orange3" version="" title="ROC Analysis" position="(1594.8015873015881, 303.6071428571425)" />
		<node id="11" name="Confusion Matrix" qualified_name="Orange.widgets.evaluate.owconfusionmatrix.OWConfusionMatrix" project_name="Orange3" version="" title="Confusion Matrix" position="(1639.1626984126995, 405.9682539682536)" />
		<node id="12" name="Feature Statistics" qualified_name="Orange.widgets.data.owfeaturestatistics.OWFeatureStatistics" project_name="Orange3" version="" title="Feature Statistics" position="(844.7142857142856, 368.904761904762)" />
		<node id="13" name="Predictions" qualified_name="Orange.widgets.evaluate.owpredictions.OWPredictions" project_name="Orange3" version="" title="Predictions (1)" position="(1392.8769841269839, 531.099206349206)" />
		<node id="14" name="Data Table" qualified_name="Orange.widgets.obsolete.owtable.OWDataTable" project_name="" version="" title="Datos completos" position="(1883.0079365079375, 491.3531746031745)" />
		<node id="15" name="Save Data" qualified_name="Orange.widgets.data.owsave.OWSave" project_name="Orange3" version="" title="Guarda completos" position="(2041.3650793650797, 493.4285714285716)" />
		<node id="16" name="Discretize" qualified_name="Orange.widgets.data.owdiscretize.OWDiscretize" project_name="Orange3" version="" title="Discretize (1)" position="(573.380952380953, 522.3611111111111)" />
		<node id="17" name="ROC Analysis" qualified_name="Orange.widgets.evaluate.owrocanalysis.OWROCAnalysis" project_name="Orange3" version="" title="ROC Analysis (1)" position="(1925.1190476190488, 597.5753968253964)" />
		<node id="18" name="Confusion Matrix" qualified_name="Orange.widgets.evaluate.owconfusionmatrix.OWConfusionMatrix" project_name="Orange3" version="" title="Confusion Matrix (1)" position="(2060.5912698412703, 595.4920634920634)" />
		<node id="19" name="Predictions" qualified_name="Orange.widgets.evaluate.owpredictions.OWPredictions" project_name="Orange3" version="" title="Predictions (3)" position="(1452.9722222222224, 1058.4007936507933)" />
		<node id="20" name="Data Table" qualified_name="Orange.widgets.obsolete.owtable.OWDataTable" project_name="" version="" title="Datos completos (1)" position="(2002.4682539682544, 1022.4642857142858)" />
		<node id="21" name="Save Data" qualified_name="Orange.widgets.data.owsave.OWSave" project_name="Orange3" version="" title="Guarda completos (1)" position="(2160.8253968253975, 1024.5396825396829)" />
		<node id="22" name="Discretize" qualified_name="Orange.widgets.data.owdiscretize.OWDiscretize" project_name="Orange3" version="" title="Discretize (3)" position="(706.5555555555557, 1078.615079365079)" />
		<node id="23" name="ROC Analysis" qualified_name="Orange.widgets.evaluate.owrocanalysis.OWROCAnalysis" project_name="Orange3" version="" title="ROC Analysis (3)" position="(2044.5793650793667, 1128.6865079365075)" />
		<node id="24" name="Confusion Matrix" qualified_name="Orange.widgets.evaluate.owconfusionmatrix.OWConfusionMatrix" project_name="Orange3" version="" title="Confusion Matrix 2013" position="(2180.0515873015884, 1126.6031746031745)" />
		<node id="25" name="Predictions" qualified_name="Orange.widgets.evaluate.owpredictions.OWPredictions" project_name="Orange3" version="" title="Predictions (5)" position="(1524.9722222222222, 1324.9087301587292)" />
		<node id="26" name="Data Table" qualified_name="Orange.widgets.obsolete.owtable.OWDataTable" project_name="" version="" title="Datos completos (2)" position="(2084.4682539682553, 1268.178571428571)" />
		<node id="27" name="Save Data" qualified_name="Orange.widgets.data.owsave.OWSave" project_name="Orange3" version="" title="Guarda completos (2)" position="(2242.8253968253975, 1270.2539682539677)" />
		<node id="28" name="Discretize" qualified_name="Orange.widgets.data.owdiscretize.OWDiscretize" project_name="Orange3" version="" title="Discretize (5)" position="(637.126984126985, 1315.757936507936)" />
		<node id="29" name="ROC Analysis" qualified_name="Orange.widgets.evaluate.owrocanalysis.OWROCAnalysis" project_name="Orange3" version="" title="ROC Analysis (5)" position="(2126.5793650793667, 1374.4007936507928)" />
		<node id="30" name="Confusion Matrix" qualified_name="Orange.widgets.evaluate.owconfusionmatrix.OWConfusionMatrix" project_name="Orange3" version="" title="Confusion Matrix 2016" position="(2262.0515873015884, 1372.3174603174598)" />
		<node id="31" name="Select Rows" qualified_name="Orange.widgets.data.owselectrows.OWSelectRows" project_name="Orange3" version="" title="2013" position="(458.6230158730168, 1050.8888888888878)" />
		<node id="32" name="Select Rows" qualified_name="Orange.widgets.data.owselectrows.OWSelectRows" project_name="Orange3" version="" title="2016" position="(462.05158730158837, 1303.746031746031)" />
		<node id="33" name="Predictions" qualified_name="Orange.widgets.evaluate.owpredictions.OWPredictions" project_name="Orange3" version="" title="Predictions (7)" position="(1489.1944444444437, 1582.5753968253957)" />
		<node id="34" name="Data Table" qualified_name="Orange.widgets.obsolete.owtable.OWDataTable" project_name="" version="" title="Datos completos (3)" position="(2109.8015873015884, 1515.8452380952376)" />
		<node id="35" name="Save Data" qualified_name="Orange.widgets.data.owsave.OWSave" project_name="Orange3" version="" title="Guarda completos (3)" position="(2268.1587301587315, 1517.9206349206343)" />
		<node id="36" name="Discretize" qualified_name="Orange.widgets.data.owdiscretize.OWDiscretize" project_name="Orange3" version="" title="Discretize (7)" position="(662.460317460318, 1563.4246031746025)" />
		<node id="37" name="ROC Analysis" qualified_name="Orange.widgets.evaluate.owrocanalysis.OWROCAnalysis" project_name="Orange3" version="" title="ROC Analysis (7)" position="(2151.9126984126997, 1622.0674603174593)" />
		<node id="38" name="Confusion Matrix" qualified_name="Orange.widgets.evaluate.owconfusionmatrix.OWConfusionMatrix" project_name="Orange3" version="" title="Confusion Matrix 2019" position="(2287.3849206349223, 1619.9841269841263)" />
		<node id="39" name="Select Rows" qualified_name="Orange.widgets.data.owselectrows.OWSelectRows" project_name="Orange3" version="" title="2019" position="(487.38492063492185, 1551.4126984126979)" />
		<node id="40" name="Predictions" qualified_name="Orange.widgets.evaluate.owpredictions.OWPredictions" project_name="Orange3" version="" title="Predictions (9)" position="(1386.0277777777774, 843.0198412698401)" />
		<node id="41" name="Data Table" qualified_name="Orange.widgets.obsolete.owtable.OWDataTable" project_name="" version="" title="Datos completos (4)" position="(2013.3015873015884, 761.8452380952376)" />
		<node id="42" name="Save Data" qualified_name="Orange.widgets.data.owsave.OWSave" project_name="Orange3" version="" title="Guarda completos (4)" position="(2171.6587301587315, 763.9206349206343)" />
		<node id="43" name="Discretize" qualified_name="Orange.widgets.data.owdiscretize.OWDiscretize" project_name="Orange3" version="" title="Discretize (9)" position="(565.960317460318, 809.4246031746025)" />
		<node id="44" name="ROC Analysis" qualified_name="Orange.widgets.evaluate.owrocanalysis.OWROCAnalysis" project_name="Orange3" version="" title="ROC Analysis (9)" position="(2055.4126984126997, 868.0674603174593)" />
		<node id="45" name="Confusion Matrix" qualified_name="Orange.widgets.evaluate.owconfusionmatrix.OWConfusionMatrix" project_name="Orange3" version="" title="Confusion Matrix 2010" position="(2190.8849206349223, 865.9841269841263)" />
		<node id="46" name="Select Rows" qualified_name="Orange.widgets.data.owselectrows.OWSelectRows" project_name="Orange3" version="" title="2010" position="(404.88492063492185, 819.4126984126979)" />
		<node id="47" name="Select Rows" qualified_name="Orange.widgets.data.owselectrows.OWSelectRows" project_name="Orange3" version="" title="Completo" position="(416.88492063492185, 559.4126984126979)" />
	</nodes>
	<links>
		<link id="0" source_node_id="1" sink_node_id="3" source_channel="Selected Data" sink_channel="Data" enabled="true" source_channel_id="selected_data" sink_channel_id="data" />
		<link id="1" source_node_id="1" sink_node_id="4" source_channel="Selected Data" sink_channel="Data" enabled="true" source_channel_id="selected_data" sink_channel_id="data" />
		<link id="2" source_node_id="1" sink_node_id="2" source_channel="Selected Data" sink_channel="Data" enabled="true" source_channel_id="selected_data" sink_channel_id="data" />
		<link id="3" source_node_id="2" sink_node_id="7" source_channel="Model" sink_channel="Predictors" enabled="true" source_channel_id="model" sink_channel_id="predictors" />
		<link id="4" source_node_id="4" sink_node_id="7" source_channel="Model" sink_channel="Predictors" enabled="true" source_channel_id="model" sink_channel_id="predictors" />
		<link id="5" source_node_id="7" sink_node_id="8" source_channel="Selected Predictions" sink_channel="Data" enabled="true" source_channel_id="selected_predictions" sink_channel_id="data" />
		<link id="6" source_node_id="7" sink_node_id="10" source_channel="Evaluation Results" sink_channel="Evaluation Results" enabled="true" source_channel_id="evaluation_results" sink_channel_id="evaluation_results" />
		<link id="7" source_node_id="7" sink_node_id="11" source_channel="Evaluation Results" sink_channel="Evaluation Results" enabled="true" source_channel_id="evaluation_results" sink_channel_id="evaluation_results" />
		<link id="8" source_node_id="9" sink_node_id="7" source_channel="Remaining Data" sink_channel="Data" enabled="true" source_channel_id="remaining_data" sink_channel_id="data" />
		<link id="9" source_node_id="9" sink_node_id="1" source_channel="Data Sample" sink_channel="Data" enabled="true" source_channel_id="data_sample" sink_channel_id="data" />
		<link id="10" source_node_id="1" sink_node_id="6" source_channel="Selected Data" sink_channel="Data" enabled="true" source_channel_id="selected_data" sink_channel_id="train_data" />
		<link id="11" source_node_id="1" sink_node_id="12" source_channel="Selected Data" sink_channel="Data" enabled="true" source_channel_id="selected_data" sink_channel_id="data" />
		<link id="12" source_node_id="0" sink_node_id="5" source_channel="Data" sink_channel="Data" enabled="true" source_channel_id="data" sink_channel_id="data" />
		<link id="13" source_node_id="5" sink_node_id="9" source_channel="Data" sink_channel="Data" enabled="true" source_channel_id="data" sink_channel_id="data" />
		<link id="14" source_node_id="14" sink_node_id="15" source_channel="Selected Data" sink_channel="Data" enabled="true" source_channel_id="selected_data" sink_channel_id="data" />
		<link id="15" source_node_id="16" sink_node_id="13" source_channel="Data" sink_channel="Data" enabled="true" source_channel_id="data" sink_channel_id="data" />
		<link id="16" source_node_id="13" sink_node_id="17" source_channel="Evaluation Results" sink_channel="Evaluation Results" enabled="true" source_channel_id="evaluation_results" sink_channel_id="evaluation_results" />
		<link id="17" source_node_id="13" sink_node_id="18" source_channel="Evaluation Results" sink_channel="Evaluation Results" enabled="true" source_channel_id="evaluation_results" sink_channel_id="evaluation_results" />
		<link id="18" source_node_id="20" sink_node_id="21" source_channel="Selected Data" sink_channel="Data" enabled="true" source_channel_id="selected_data" sink_channel_id="data" />
		<link id="19" source_node_id="22" sink_node_id="19" source_channel="Data" sink_channel="Data" enabled="true" source_channel_id="data" sink_channel_id="data" />
		<link id="20" source_node_id="19" sink_node_id="23" source_channel="Evaluation Results" sink_channel="Evaluation Results" enabled="true" source_channel_id="evaluation_results" sink_channel_id="evaluation_results" />
		<link id="21" source_node_id="19" sink_node_id="24" source_channel="Evaluation Results" sink_channel="Evaluation Results" enabled="true" source_channel_id="evaluation_results" sink_channel_id="evaluation_results" />
		<link id="22" source_node_id="26" sink_node_id="27" source_channel="Selected Data" sink_channel="Data" enabled="true" source_channel_id="selected_data" sink_channel_id="data" />
		<link id="23" source_node_id="28" sink_node_id="25" source_channel="Data" sink_channel="Data" enabled="true" source_channel_id="data" sink_channel_id="data" />
		<link id="24" source_node_id="25" sink_node_id="29" source_channel="Evaluation Results" sink_channel="Evaluation Results" enabled="true" source_channel_id="evaluation_results" sink_channel_id="evaluation_results" />
		<link id="25" source_node_id="25" sink_node_id="30" source_channel="Evaluation Results" sink_channel="Evaluation Results" enabled="true" source_channel_id="evaluation_results" sink_channel_id="evaluation_results" />
		<link id="26" source_node_id="0" sink_node_id="31" source_channel="Data" sink_channel="Data" enabled="true" source_channel_id="data" sink_channel_id="data" />
		<link id="27" source_node_id="31" sink_node_id="22" source_channel="Matching Data" sink_channel="Data" enabled="true" source_channel_id="matching_data" sink_channel_id="data" />
		<link id="28" source_node_id="32" sink_node_id="28" source_channel="Matching Data" sink_channel="Data" enabled="true" source_channel_id="matching_data" sink_channel_id="data" />
		<link id="29" source_node_id="34" sink_node_id="35" source_channel="Selected Data" sink_channel="Data" enabled="true" source_channel_id="selected_data" sink_channel_id="data" />
		<link id="30" source_node_id="36" sink_node_id="33" source_channel="Data" sink_channel="Data" enabled="true" source_channel_id="data" sink_channel_id="data" />
		<link id="31" source_node_id="33" sink_node_id="37" source_channel="Evaluation Results" sink_channel="Evaluation Results" enabled="true" source_channel_id="evaluation_results" sink_channel_id="evaluation_results" />
		<link id="32" source_node_id="33" sink_node_id="38" source_channel="Evaluation Results" sink_channel="Evaluation Results" enabled="true" source_channel_id="evaluation_results" sink_channel_id="evaluation_results" />
		<link id="33" source_node_id="39" sink_node_id="36" source_channel="Matching Data" sink_channel="Data" enabled="true" source_channel_id="matching_data" sink_channel_id="data" />
		<link id="34" source_node_id="0" sink_node_id="39" source_channel="Data" sink_channel="Data" enabled="true" source_channel_id="data" sink_channel_id="data" />
		<link id="35" source_node_id="41" sink_node_id="42" source_channel="Selected Data" sink_channel="Data" enabled="true" source_channel_id="selected_data" sink_channel_id="data" />
		<link id="36" source_node_id="43" sink_node_id="40" source_channel="Data" sink_channel="Data" enabled="true" source_channel_id="data" sink_channel_id="data" />
		<link id="37" source_node_id="40" sink_node_id="44" source_channel="Evaluation Results" sink_channel="Evaluation Results" enabled="true" source_channel_id="evaluation_results" sink_channel_id="evaluation_results" />
		<link id="38" source_node_id="40" sink_node_id="45" source_channel="Evaluation Results" sink_channel="Evaluation Results" enabled="true" source_channel_id="evaluation_results" sink_channel_id="evaluation_results" />
		<link id="39" source_node_id="46" sink_node_id="43" source_channel="Matching Data" sink_channel="Data" enabled="true" source_channel_id="matching_data" sink_channel_id="data" />
		<link id="40" source_node_id="0" sink_node_id="46" source_channel="Data" sink_channel="Data" enabled="true" source_channel_id="data" sink_channel_id="data" />
		<link id="41" source_node_id="0" sink_node_id="32" source_channel="Data" sink_channel="Data" enabled="true" source_channel_id="data" sink_channel_id="data" />
		<link id="42" source_node_id="0" sink_node_id="47" source_channel="Data" sink_channel="Data" enabled="true" source_channel_id="data" sink_channel_id="data" />
		<link id="43" source_node_id="47" sink_node_id="16" source_channel="Matching Data" sink_channel="Data" enabled="true" source_channel_id="matching_data" sink_channel_id="data" />
		<link id="44" source_node_id="13" sink_node_id="14" source_channel="Predictions" sink_channel="Data" enabled="true" source_channel_id="annotated" sink_channel_id="data" />
		<link id="45" source_node_id="40" sink_node_id="41" source_channel="Predictions" sink_channel="Data" enabled="true" source_channel_id="annotated" sink_channel_id="data" />
		<link id="46" source_node_id="19" sink_node_id="20" source_channel="Predictions" sink_channel="Data" enabled="true" source_channel_id="annotated" sink_channel_id="data" />
		<link id="47" source_node_id="25" sink_node_id="26" source_channel="Predictions" sink_channel="Data" enabled="true" source_channel_id="annotated" sink_channel_id="data" />
		<link id="48" source_node_id="33" sink_node_id="34" source_channel="Predictions" sink_channel="Data" enabled="true" source_channel_id="annotated" sink_channel_id="data" />
		<link id="49" source_node_id="4" sink_node_id="6" source_channel="Learner" sink_channel="Learner" enabled="true" source_channel_id="learner" sink_channel_id="learner" />
		<link id="50" source_node_id="2" sink_node_id="6" source_channel="Learner" sink_channel="Learner" enabled="true" source_channel_id="learner" sink_channel_id="learner" />
		<link id="51" source_node_id="2" sink_node_id="13" source_channel="Model" sink_channel="Predictors" enabled="true" source_channel_id="model" sink_channel_id="predictors" />
		<link id="52" source_node_id="2" sink_node_id="40" source_channel="Model" sink_channel="Predictors" enabled="true" source_channel_id="model" sink_channel_id="predictors" />
		<link id="53" source_node_id="2" sink_node_id="19" source_channel="Model" sink_channel="Predictors" enabled="true" source_channel_id="model" sink_channel_id="predictors" />
		<link id="54" source_node_id="2" sink_node_id="25" source_channel="Model" sink_channel="Predictors" enabled="true" source_channel_id="model" sink_channel_id="predictors" />
		<link id="55" source_node_id="2" sink_node_id="33" source_channel="Model" sink_channel="Predictors" enabled="true" source_channel_id="model" sink_channel_id="predictors" />
		<link id="56" source_node_id="4" sink_node_id="13" source_channel="Model" sink_channel="Predictors" enabled="true" source_channel_id="model" sink_channel_id="predictors" />
		<link id="57" source_node_id="4" sink_node_id="40" source_channel="Model" sink_channel="Predictors" enabled="true" source_channel_id="model" sink_channel_id="predictors" />
	</links>
	<annotations />
	<thumbnail />
	<node_properties>
		<properties node_id="0" format="pickle">gASV2QABAAAAAAB9lCiMEmNvbnRyb2xBcmVhVmlzaWJsZZSIjAxyZWNlbnRfcGF0aHOUXZQojB5v
cmFuZ2V3aWRnZXQudXRpbHMuZmlsZWRpYWxvZ3OUjApSZWNlbnRQYXRolJOUKYGUfZQojAdhYnNw
YXRolIxZL1VzZXJzL2FndXN0aW4vTGlicmFyeS9Nb2JpbGUgRG9jdW1lbnRzL2NvbX5hcHBsZX5D
bG91ZERvY3MvUGZpemVyL1YzK1Y0L1Y0IGNvbXBsZXRhLnhsc3iUjAZwcmVmaXiUTowHcmVscGF0
aJROjAV0aXRsZZSMAJSMBXNoZWV0lIwFRGF0b3OUjAtmaWxlX2Zvcm1hdJROdWJoBimBlH2UKGgJ
jFkvVXNlcnMvYWd1c3Rpbi9MaWJyYXJ5L01vYmlsZSBEb2N1bWVudHMvY29tfmFwcGxlfkNsb3Vk
RG9jcy9QZml6ZXIvVjMrVjQvVjMgY29tcGxldGEueGxzeJRoC05oDE5oDWgOaA+MBURhdG9zlGgR
TnViaAYpgZR9lChoCYw3L1ZvbHVtZXMvUGZpemVyL1BmaXplci9WMy9WMyBjb21wbGV0YSBwb3Ig
Y29sdW1uYXMueGxzeJRoC4wHYmFzZWRpcpRoDIwdVjMgY29tcGxldGEgcG9yIGNvbHVtbmFzLnhs
c3iUaA1oDmgPaA5oEU51YmgGKYGUfZQoaAmMMi9Wb2x1bWVzL1BmaXplci9QZml6ZXIvTmV3IGRl
dmVsb3BtZW50cy9DaGVjay54bHN4lGgLTmgMTmgNaA5oD2gOaBFOdWJoBimBlH2UKGgJjDEvVm9s
dW1lcy9QZml6ZXIvUGZpemVyL05ldyBkZXZlbG9wbWVudHMvdGVzdC54bHN4lGgLTmgMTmgNaA5o
D2gOaBFOdWJoBimBlH2UKGgJjFAvVm9sdW1lcy9QZml6ZXIvUGZpemVyL05ldyBkZXZlbG9wbWVu
dHMvTW9kZWxvIDIwMTZfMjAyMC9UcmFpbmluZ18yMDE2XzIwMjAueGxzeJRoC4wHYmFzZWRpcpRo
DIwXVHJhaW5pbmdfMjAxNl8yMDIwLnhsc3iUaA1oDmgPaA5oEU51YmgGKYGUfZQoaAmMVy9Wb2x1
bWVzL1BmaXplci9QZml6ZXIvTmV3IGRldmVsb3BtZW50cy9Nb2RlbG8gMjAxNl8yMDIwL1BmaXpl
cl8yMDE2XzIwMjBfdHJhaW5pbmcueGxzeJRoC4wHYmFzZWRpcpRoDIweUGZpemVyXzIwMTZfMjAy
MF90cmFpbmluZy54bHN4lGgNaA5oD2gOaBFOdWJoBimBlH2UKGgJjDMvVm9sdW1lcy9QZml6ZXIv
UGZpemVyL1VTQV9Db3VudGllcy9Gb3IgbW9kZWxzLnhsc3iUaAtOaAxOaA1oDmgPaA5oEU51YmgG
KYGUfZQoaAmMNy9Wb2x1bWVzL1BmaXplci9QZml6ZXIvVVNBX0NvdW50aWVzL01vZGVsbyBnZW5l
cmFsLnhsc3iUaAtOaAxOaA1oDmgPaA5oEU51YmgGKYGUfZQoaAmMLS9Wb2x1bWVzL1BmaXplci9Q
Zml6ZXIvVVNBX0NvdW50aWVzLzIwMDEueGxzeJRoC05oDE5oDWgOaA9oDmgRTnViaAYpgZR9lCho
CYw1L1ZvbHVtZXMvUGZpemVyL1BmaXplci9VU0FfQ291bnRpZXMvQ291bnRpZXMgcmF3Lnhsc3iU
aAuMB2Jhc2VkaXKUaAyMEUNvdW50aWVzIHJhdy54bHN4lGgNaA5oD2gOaBFOdWJoBimBlH2UKGgJ
jDYvVXNlcnMvYWd1c3Rpbi9Eb2N1bWVudHMvUGZpemVyL1VTQV9Db3VudGllcy8yMDE3Lnhsc3iU
aAtOaAxOaA1oDmgPaA5oEU51YmgGKYGUfZQoaAmMLS9Wb2x1bWVzL1BmaXplci9QZml6ZXIvVVNB
X0NvdW50aWVzLzIwMTcueGxzeJRoC05oDE5oDWgOaA9oDmgRTnViaAYpgZR9lChoCYxXL1VzZXJz
L2Flc3RyYWRhL0xpYnJhcnkvTW9iaWxlIERvY3VtZW50cy9jb21+YXBwbGV+Q2xvdWREb2NzL1Rl
c3RzIFBmaXplci9Db25kYWRvcy54bHN4lGgLTmgMTmgNaA5oD4wGZGUyMDEwlGgRTnViaAYpgZR9
lChoCYwsL1ZvbHVtZXMvRGlzY28vUGZpemVyL1VTQV9Db3VudGllcy8yMDE3Lnhsc3iUaAtOaAxO
aA1oDmgPaA5oEU51YmgGKYGUfZQoaAmMPC9Wb2x1bWVzL0Rpc2NvL1BmaXplci9VU0FfQ291bnRp
ZXMvQ291bnRpZXNfT3JhbmdlXzIwMTQueGxzeJRoC05oDE5oDWgOaA9oDmgRTnViaAYpgZR9lCho
CYxQL1VzZXJzL2Flc3RyYWRhL0xpYnJhcnkvTW9iaWxlIERvY3VtZW50cy9jb21+YXBwbGV+Q2xv
dWREb2NzL1ZpcnVsb3MvTGlicm8xLnhsc3iUaAtOaAxOaA1oDmgPaA5oEU51YmgGKYGUfZQoaAmM
Zi9Vc2Vycy9hZXN0cmFkYS9MaWJyYXJ5L01vYmlsZSBEb2N1bWVudHMvY29tfmFwcGxlfkNsb3Vk
RG9jcy9Db3NhcyBjb24gSGVpbi9UcmFuc21pc2nDs24gQm9ycmVsaWEueGxzeJRoC05oDE5oDWgO
aA+MBUhvamE1lGgRTnViaAYpgZR9lChoCYwnL1ZvbHVtZXMvRGlzY28vT3Zpbm8geSBER0EvTXVu
aXBpcy54bHN4lGgLTmgMTmgNaA5oD2gOaBFOdWJoBimBlH2UKGgJjCgvVm9sdW1lcy9EaXNjby9J
ZGVhcyBER0EvTXVuaWNpcGlvcy54bHN4lGgLjAdiYXNlZGlylGgMjA9NdW5pY2lwaW9zLnhsc3iU
aA1oDmgPjApNdW5pY2lwaW9zlGgRTnViaAYpgZR9lChoCYwtL1ZvbHVtZXMvRGlzY28vT3Zpbm8g
eSBER0EvbGlzdGFfbXVuaXBpcy54bHN4lGgLTmgMTmgNaA5oD2gOaBGMGk9yYW5nZS5kYXRhLmlv
LkV4Y2VsUmVhZGVylHViaAYpgZR9lChoCYxpL1VzZXJzL2Flc3RyYWRhL0xpYnJhcnkvTW9iaWxl
IERvY3VtZW50cy9jb21+YXBwbGV+Q2xvdWREb2NzL01pY3JvYmlvbWEvUmVzdWx0YWRvcy9EYXRv
cyByZWRlcyBnZW51cy54bHN4lGgLTmgMTmgNaA5oD2gOaBFOdWJoBimBlH2UKGgJjCMvVXNlcnMv
YWVzdHJhZGEvRGVza3RvcC9MaWJybzIueGxzeJRoC4wHYmFzZWRpcpRoDIwLTGlicm8yLnhsc3iU
aA1oDmgPjApQYWxlYXJ0aWNvlGgRTnViaAYpgZR9lChoCYyLL0FwcGxpY2F0aW9ucy9PcmFuZ2Uu
YXBwL0NvbnRlbnRzL0ZyYW1ld29ya3MvUHl0aG9uLmZyYW1ld29yay9WZXJzaW9ucy8zLjExL2xp
Yi9weXRob24zLjExL3NpdGUtcGFja2FnZXMvT3JhbmdlL2RhdGFzZXRzL2Jyb3duLXNlbGVjdGVk
LnRhYpRoC4wPc2FtcGxlLWRhdGFzZXRzlGgMjBJicm93bi1zZWxlY3RlZC50YWKUaA1oDmgPaA5o
EU51YmgGKYGUfZQoaAmMXi9Vc2Vycy9hZ3VzdGluZXN0cmFkYXBlbmEvTGlicmFyeS9Nb2JpbGUg
RG9jdW1lbnRzL2NvbX5hcHBsZX5DbG91ZERvY3MvSW5kaWNTcGVjaWVzL0hleGFzMi54bHOUaAtO
aAxOaA1oDmgPaA5oEU51YmgGKYGUfZQoaAmMVC9Vc2Vycy9hZXN0cmFkYS9MaWJyYXJ5L01vYmls
ZSBEb2N1bWVudHMvY29tfmFwcGxlfkNsb3VkRG9jcy9JbmRpY1NwZWNpZXMvSGV4YXMyLnhsc5Ro
C05oDE5oDWgOaA9oDmgRTnViaAYpgZR9lChoCYxTL1VzZXJzL2Flc3RyYWRhL0xpYnJhcnkvTW9i
aWxlIERvY3VtZW50cy9jb21+YXBwbGV+Q2xvdWREb2NzL0luZGljU3BlY2llcy9IZXhhcy54bHOU
aAuMB2Jhc2VkaXKUaAyMCUhleGFzLnhsc5RoDWgOaA9oDmgRTnViaAYpgZR9lChoCYxnL1VzZXJz
L2Flc3RyYWRhL0xpYnJhcnkvTW9iaWxlIERvY3VtZW50cy9jb21+YXBwbGV+Q2xvdWREb2NzL0lu
ZGljU3BlY2llcy9DbHVzdGVycyBEaXNzb2x2ZWQgVGFibGUueGxzeJRoC05oDE5oDWgOaA9oDmgR
TnViaAYpgZR9lChoCYxtL1VzZXJzL2Flc3RyYWRhL0xpYnJhcnkvTW9iaWxlIERvY3VtZW50cy9j
b21+YXBwbGV+Q2xvdWREb2NzL0luZGljU3BlY2llcy9DbHVzdGVycyBEaXNzb2x2ZWQgbnVldm9z
IFRhYmxlLnhsc5RoC05oDE5oDWgOaA9oDmgRTnViaAYpgZR9lChoCYxRL1VzZXJzL2Flc3RyYWRh
L0xpYnJhcnkvTW9iaWxlIERvY3VtZW50cy9jb21+YXBwbGV+Q2xvdWREb2NzL0IyZ3JpZC9BMyBU
YWJsZS54bHN4lGgLTmgMTmgNaA5oD4wMQTNfVGFibGUgKDMplGgRjBpPcmFuZ2UuZGF0YS5pby5F
eGNlbFJlYWRlcpR1YmgGKYGUfZQoaAmMVS9Vc2Vycy9hZXN0cmFkYS9MaWJyYXJ5L01vYmlsZSBE
b2N1bWVudHMvY29tfmFwcGxlfkNsb3VkRG9jcy9CMmdyaWQvQTNwbHVzIFRhYmxlLnhsc3iUaAtO
aAxOaA1oDmgPjAhBM19UYWJsZZRoEU51YmgGKYGUfZQoaAmMgS9BcHBsaWNhdGlvbnMvT3Jhbmdl
LmFwcC9Db250ZW50cy9GcmFtZXdvcmtzL1B5dGhvbi5mcmFtZXdvcmsvVmVyc2lvbnMvMy4xMS9s
aWIvcHl0aG9uMy4xMS9zaXRlLXBhY2thZ2VzL09yYW5nZS9kYXRhc2V0cy9pcmlzLnRhYpRoC2hp
aAyMCGlyaXMudGFilGgNaA5oD2gOaBFOdWJoBimBlH2UKGgJjIQvQXBwbGljYXRpb25zL09yYW5n
ZS5hcHAvQ29udGVudHMvRnJhbWV3b3Jrcy9QeXRob24uZnJhbWV3b3JrL1ZlcnNpb25zLzMuMTEv
bGliL3B5dGhvbjMuMTEvc2l0ZS1wYWNrYWdlcy9PcmFuZ2UvZGF0YXNldHMvdGl0YW5pYy50YWKU
aAtoaWgMjAt0aXRhbmljLnRhYpRoDWgOaA9oDmgRTnViaAYpgZR9lChoCYyEL0FwcGxpY2F0aW9u
cy9PcmFuZ2UuYXBwL0NvbnRlbnRzL0ZyYW1ld29ya3MvUHl0aG9uLmZyYW1ld29yay9WZXJzaW9u
cy8zLjExL2xpYi9weXRob24zLjExL3NpdGUtcGFja2FnZXMvT3JhbmdlL2RhdGFzZXRzL2hvdXNp
bmcudGFilGgLaGloDIwLaG91c2luZy50YWKUaA1oDmgPaA5oEU51YmgGKYGUfZQoaAmMii9BcHBs
aWNhdGlvbnMvT3JhbmdlLmFwcC9Db250ZW50cy9GcmFtZXdvcmtzL1B5dGhvbi5mcmFtZXdvcmsv
VmVyc2lvbnMvMy4xMS9saWIvcHl0aG9uMy4xMS9zaXRlLXBhY2thZ2VzL09yYW5nZS9kYXRhc2V0
cy9oZWFydF9kaXNlYXNlLnRhYpRoC2hpaAyMEWhlYXJ0X2Rpc2Vhc2UudGFilGgNaA5oD2gOaBFO
dWJoBimBlH2UKGgJjIAvQXBwbGljYXRpb25zL09yYW5nZS5hcHAvQ29udGVudHMvRnJhbWV3b3Jr
cy9QeXRob24uZnJhbWV3b3JrL1ZlcnNpb25zLzMuMTEvbGliL3B5dGhvbjMuMTEvc2l0ZS1wYWNr
YWdlcy9PcmFuZ2UvZGF0YXNldHMvem9vLnRhYpRoC2hpaAyMB3pvby50YWKUaA1oDmgPaA5oEU51
YmWMC3JlY2VudF91cmxzlF2UjBNzYXZlZFdpZGdldEdlb21ldHJ5lENCAdnQywADAAAAAAE6AAAA
WAAAA7kAAAQkAAABOgAAAHQAAAO5AAAEJAAAAAAAAAAAB4AAAAE6AAAAdAAAA7kAAAQklIwLc2hl
ZXRfbmFtZXOUfZSMBnNvdXJjZZRLAIwDdXJslGgOjA1kb21haW5fZWRpdG9ylH2UjAtfX3ZlcnNp
b25fX5RLAYwQY29udGV4dF9zZXR0aW5nc5RdlCiMFW9yYW5nZXdpZGdldC5zZXR0aW5nc5SMB0Nv
bnRleHSUk5QpgZR9lCiMBnZhbHVlc5R9lCiMCXZhcmlhYmxlc5RdlGihfZRorV2UKF2UKIwGUkVH
SU9OlIwUT3JhbmdlLmRhdGEudmFyaWFibGWUjBJDb250aW51b3VzVmFyaWFibGWUk5RLA2gOiGVd
lCiMCERJVklTSU9OlGi1SwNoDohlXZQojAVTVEFURZRotUsDaA6IZV2UKIwGQ09VTlRZlGi1SwJo
DohlXZQojAZTVE5BTUWUaLOMEERpc2NyZXRlVmFyaWFibGWUk5RLA4zvQ29ubmVjdGljdXQsIERl
bGF3YXJlLCBEaXN0cmljdCBvZiBDb2x1bWJpYSwgSWxsaW5vaXMsIEluZGlhbmEsIElvd2EsIEtl
bnR1Y2t5LCBNYWluZSwgTWFyeWxhbmQsIE1hc3NhY2h1c2V0dHMsIE1pY2hpZ2FuLCBNaW5uZXNv
dGEsIE5ldyBIYW1wc2hpcmUsIE5ldyBKZXJzZXksIE5ldyBZb3JrLCBOb3J0aCBDYXJvbGluYSwg
T2hpbywgUGVubnN5bHZhbmlhLCBSaG9kZSBJc2xhbmQsIFNvdXRoIENhcm9saW5hLCAuLi6UiWVd
lCiMBEZJUFOUaLVLA2gOiGVdlCiMCkVDT21pbm9yaXSUaLVLAGgOiGVdlCiMCkVDT21ham9yaXSU
aLVLAGgOiGVdlCiMCkVDT3ZhcmlldHmUaLVLAGgOiGVdlCiMCkNBTk9QWW1lZGmUaLVLAGgOiGVd
lCiMCkNBTk9QWXN0ZGWUaLVLAGgOiGVdlCiMCUNBTk9QWW1heJRotUsAaA6IZV2UKIwKRm9yR3Jv
bWVkaZRotUsAaA6IZV2UKIwKRm9yR3JvbWlub5RotUsAaA6IZV2UKIwKRm9yR3JvbWFqb5RotUsA
aA6IZV2UKIwKRm9yR3JvdmFyaZRotUsAaA6IZV2UKIwKUGVyb19sZXVjb5RotUsAaA6IZV2UKIwH
T2RvX3ZpcpRotUsAaA6IZV2UKIwIRGlkX3ZpcmeUaLVLAGgOiGVdlCiMB0x5bl9ydWaUaLVLAGgO
iGVdlCiMCEV1bWVfbGF0lGi1SwBoDohlXZQojAlCbGFyX2JyZXaUaLVLAGgOiGVdlCiMCEF2b2lk
c3VtlGi1SwBoDohlXZQojApBdm9pZG1lZGlhlGi1SwBoDohlXZQojAhQcm9jX2xvdJRotUsAaA6I
ZV2UKIwJU2NpX2Nhcm9slGi1SwCMATCUiGVdlCiMB1VjY291bnSUaLVLAGgOiGVdlCiMB0VkZ2Vz
dW2UaLVLAGgOiGVdlCiMCkVkZ2VtZWRpYW6UaLVLAGgOiGVdlCiMB0VkZ2VtaW6UaLVLAGgOiGVd
lCiMB0VkZ2VtYXiUaLVLAGgOiGVdlCiMBFR4XzGUaLVLAGgOiGVdlCiMBFR4XzKUaLVLAGgOiGVd
lCiMBFR4XzOUaLVLAGgOiGVdlCiMBFRtXzGUaLVLAGgOiGVdlCiMBFRtXzKUaLVLAGgOiGVdlCiM
BFRtXzOUaLVLAGgOiGVdlCiMBVZQRF8xlGi1SwBoDohlXZQojAVWUERfMpRotUsAaA6IZV2UKIwF
VlBEXzOUaLVLAGgOiGVdlCiMCFByZXNlbmNllGi/SwCMIUVzdGFibGlzaGVkLCBObyByZWNvcmRz
LCBSZXBvcnRlZJSJZV2UKIwEWWVhcpRov0sCaA6IZV2UKIwJSW5jaWRlbmNllGi1SwNoDohlXZQo
jAlBZGphY2VuY3mUaLVLAGgOiGVdlCiMCU5EVklfcHJldpRotUsAaA6IZV2UKIwMTkRWSV9jdXJy
ZW50lGi1SwBoDohlXZQojAVDYXNlc5RotUsBaA6IZV2UKIwHQ1RZTkFNRZRos4wOU3RyaW5nVmFy
aWFibGWUk5RLA2gOiWVdlCiMC0Nhc2VzIGNsYXNzlGoaAQAASwNoDollZXNoo0sBdYwKYXR0cmli
dXRlc5QojAZSRUdJT06USwKGlIwIRElWSVNJT06USwKGlIwFU1RBVEWUSwKGlIwGQ09VTlRZlEsC
hpSMBlNUTkFNRZRdlCiMC0Nvbm5lY3RpY3V0lIwIRGVsYXdhcmWUjBREaXN0cmljdCBvZiBDb2x1
bWJpYZSMCElsbGlub2lzlIwHSW5kaWFuYZSMBElvd2GUjAhLZW50dWNreZSMBU1haW5llIwITWFy
eWxhbmSUjA1NYXNzYWNodXNldHRzlIwITWljaGlnYW6UjAlNaW5uZXNvdGGUjA1OZXcgSGFtcHNo
aXJllIwKTmV3IEplcnNleZSMCE5ldyBZb3JrlIwOTm9ydGggQ2Fyb2xpbmGUjARPaGlvlIwMUGVu
bnN5bHZhbmlhlIwMUmhvZGUgSXNsYW5klIwOU291dGggQ2Fyb2xpbmGUjAdWZXJtb250lIwIVmly
Z2luaWGUjA1XZXN0IFZpcmdpbmlhlIwJV2lzY29uc2lulGWGlIwERklQU5RLAoaUjApFQ09taW5v
cml0lEsChpSMCkVDT21ham9yaXSUSwKGlIwKRUNPdmFyaWV0eZRLAoaUjApDQU5PUFltZWRplEsC
hpSMCkNBTk9QWXN0ZGWUSwKGlIwJQ0FOT1BZbWF4lEsChpSMCkZvckdyb21lZGmUSwKGlIwKRm9y
R3JvbWlub5RLAoaUjApGb3JHcm9tYWpvlEsChpSMCkZvckdyb3ZhcmmUSwKGlIwKUGVyb19sZXVj
b5RLAoaUjAdPZG9fdmlylEsChpSMCERpZF92aXJnlEsChpSMB0x5bl9ydWaUSwKGlIwIRXVtZV9s
YXSUSwKGlIwJQmxhcl9icmV2lEsChpSMCEF2b2lkc3VtlEsChpSMCkF2b2lkbWVkaWGUSwKGlIwI
UHJvY19sb3SUSwKGlIwJU2NpX2Nhcm9slF2UjAEwlGGGlIwHVWNjb3VudJRLAoaUjAdFZGdlc3Vt
lEsChpSMCkVkZ2VtZWRpYW6USwKGlIwHRWRnZW1pbpRLAoaUjAdFZGdlbWF4lEsChpSMBFR4XzGU
SwKGlIwEVHhfMpRLAoaUjARUeF8zlEsChpSMBFRtXzGUSwKGlIwEVG1fMpRLAoaUjARUbV8zlEsC
hpSMBVZQRF8xlEsChpSMBVZQRF8ylEsChpSMBVZQRF8zlEsChpSMCFByZXNlbmNllF2UKIwLRXN0
YWJsaXNoZWSUjApObyByZWNvcmRzlIwIUmVwb3J0ZWSUZYaUjARZZWFylEsChpSMCUluY2lkZW5j
ZZRLAoaUjAlBZGphY2VuY3mUSwKGlIwJTkRWSV9wcmV2lEsChpSMDE5EVklfY3VycmVudJRLAoaU
jAVDYXNlc5RLAoaUdJSMBW1ldGFzlIwHQ1RZTkFNRZRLA4aUjAtDYXNlcyBjbGFzc5RLA4aUhpSM
CmNsYXNzX3ZhcnOUKYwSbW9kaWZpZWRfdmFyaWFibGVzlF2UdWJoqCmBlH2UKGirfZQojAl2YXJp
YWJsZXOUXZSMDWRvbWFpbl9lZGl0b3KUfZRqqAEAAF2UKF2UKIwGUkVHSU9OlGi1SwNoDohlXZQo
jAhESVZJU0lPTpRotUsDaA6IZV2UKIwFU1RBVEWUaLVLA2gOiGVdlCiMBkNPVU5UWZRotUsDaA6I
ZV2UKIwGU1ROQU1FlGi/SwKM70Nvbm5lY3RpY3V0LCBEZWxhd2FyZSwgRGlzdHJpY3Qgb2YgQ29s
dW1iaWEsIElsbGlub2lzLCBJbmRpYW5hLCBJb3dhLCBLZW50dWNreSwgTWFpbmUsIE1hcnlsYW5k
LCBNYXNzYWNodXNldHRzLCBNaWNoaWdhbiwgTWlubmVzb3RhLCBOZXcgSGFtcHNoaXJlLCBOZXcg
SmVyc2V5LCBOZXcgWW9yaywgTm9ydGggQ2Fyb2xpbmEsIE9oaW8sIFBlbm5zeWx2YW5pYSwgUmhv
ZGUgSXNsYW5kLCBTb3V0aCBDYXJvbGluYSwgLi4ulIllXZQojARGSVBTlGi1SwJoDohlXZQojApF
Q09taW5vcml0lGi1SwNoDohlXZQojApFQ09tYWpvcml0lGi1SwNoDohlXZQojApFQ092YXJpZXR5
lGi1SwNoDohlXZQojApDQU5PUFltZWRplGi1SwBoDohlXZQojApDQU5PUFlzdGRllGi1SwNoDohl
XZQojAlDQU5PUFltYXiUaLVLA2gOiGVdlCiMCkZvckdyb21lZGmUaLVLAGgOiGVdlCiMCkZvckdy
b21pbm+UaLVLA2gOiGVdlCiMCkZvckdyb21ham+UaLVLA2gOiGVdlCiMCkZvckdyb3ZhcmmUaLVL
A2gOiGVdlCiMClBlcm9fbGV1Y2+UaLVLAGgOiGVdlCiMB09kb192aXKUaLVLAGgOiGVdlCiMCERp
ZF92aXJnlGi1SwBoDohlXZQojAdMeW5fcnVmlGi1SwBoDohlXZQojAhFdW1lX2xhdJRotUsAaA6I
ZV2UKIwJQmxhcl9icmV2lGi1SwBoDohlXZQojAhBdm9pZHN1bZRotUsDaA6IZV2UKIwKQXZvaWRt
ZWRpYZRotUsDaA6IZV2UKIwIUHJvY19sb3SUaLVLAGgOiGVdlCiMCVNjaV9jYXJvbJRotUsDaOuI
ZV2UKIwHVWNjb3VudJRotUsAaA6IZV2UKIwHRWRnZXN1bZRotUsDaA6IZV2UKIwKRWRnZW1lZGlh
bpRotUsAaA6IZV2UKIwHRWRnZW1pbpRotUsDaA6IZV2UKIwHRWRnZW1heJRotUsDaA6IZV2UKIwE
VHhfMZRotUsAaA6IZV2UKIwEVHhfMpRotUsAaA6IZV2UKIwEVHhfM5RotUsDaA6IZV2UKIwEVG1f
MZRotUsAaA6IZV2UKIwEVG1fMpRotUsAaA6IZV2UKIwEVG1fM5RotUsDaA6IZV2UKIwFVlBEXzGU
aLVLAGgOiGVdlCiMBVZQRF8ylGi1SwBoDohlXZQojAVWUERfM5RotUsDaA6IZV2UKIwIUHJlc2Vu
Y2WUaL9LAIwhRXN0YWJsaXNoZWQsIE5vIHJlY29yZHMsIFJlcG9ydGVklIllXZQojARZZWFylGi/
SwJoDohlXZQojAlJbmNpZGVuY2WUaLVLA2gOiGVdlCiMCUFkamFjZW5jeZRotUsAaA6IZV2UKIwJ
TkRWSV9wcmV2lGi1SwBoDohlXZQojAxORFZJX2N1cnJlbnSUaLVLAGgOiGVdlCiMBUNhc2VzlGi1
SwFoDohlXZQojAdDVFlOQU1FlGoaAQAASwJoDollZXNoo0sBdWodAQAAKGquAQAASwKGlGqwAQAA
SwKGlGqyAQAASwKGlGq0AQAASwKGlGq2AQAAXZQojAtDb25uZWN0aWN1dJSMCERlbGF3YXJllIwU
RGlzdHJpY3Qgb2YgQ29sdW1iaWGUjAhJbGxpbm9pc5SMB0luZGlhbmGUjARJb3dhlIwIS2VudHVj
a3mUjAVNYWluZZSMCE1hcnlsYW5klIwNTWFzc2FjaHVzZXR0c5SMCE1pY2hpZ2FulIwJTWlubmVz
b3RhlIwNTmV3IEhhbXBzaGlyZZSMCk5ldyBKZXJzZXmUjAhOZXcgWW9ya5SMDk5vcnRoIENhcm9s
aW5hlIwET2hpb5SMDFBlbm5zeWx2YW5pYZSMDFJob2RlIElzbGFuZJSMDlNvdXRoIENhcm9saW5h
lIwHVmVybW9udJSMCFZpcmdpbmlhlIwNV2VzdCBWaXJnaW5pYZSMCVdpc2NvbnNpbpRlhpRquQEA
AEsChpRquwEAAEsChpRqvQEAAEsChpRqvwEAAEsChpRqwQEAAEsChpRqwwEAAEsChpRqxQEAAEsC
hpRqxwEAAEsChpRqyQEAAEsChpRqywEAAEsChpRqzQEAAEsChpRqzwEAAEsChpRq0QEAAEsChpRq
0wEAAEsChpRq1QEAAEsChpRq1wEAAEsChpRq2QEAAEsChpRq2wEAAEsChpRq3QEAAEsChpRq3wEA
AEsChpRq4QEAAF2UaOthhpRq4wEAAEsChpRq5QEAAEsChpRq5wEAAEsChpRq6QEAAEsChpRq6wEA
AEsChpRq7QEAAEsChpRq7wEAAEsChpRq8QEAAEsChpRq8wEAAEsChpRq9QEAAEsChpRq9wEAAEsC
hpRq+QEAAEsChpRq+wEAAEsChpRq/QEAAEsChpRq/wEAAF2UKIwLRXN0YWJsaXNoZWSUjApObyBy
ZWNvcmRzlIwIUmVwb3J0ZWSUZYaUagICAABLAoaUagQCAABLAoaUagYCAABLAoaUaggCAABLAoaU
agoCAABLAoaUagwCAABLAoaUdJRqnAEAAGoOAgAASwOGlIWUaqIBAAApaqMBAABdlHViaKgpgZR9
lChoq32UKIwJdmFyaWFibGVzlF2UjA1kb21haW5fZWRpdG9ylH2UamMCAABdlChdlCiMCEZJUFMg
KDEplGi1SwBoDohlXZQojApFQ09taW5vcml0lGi1SwBoDohlXZQojApFQ09tYWpvcml0lGi1SwBo
DohlXZQojApFQ092YXJpZXR5lGi1SwBoDohlXZQojApDQU5PUFltZWRplGi1SwBoDohlXZQojApD
QU5PUFlzdGRllGi1SwBoDohlXZQojAlDQU5PUFltYXiUaLVLAGgOiGVdlCiMCkZvckdyb21lZGmU
aLVLAGgOiGVdlCiMCkZvckdyb21pbm+UaLVLAGgOiGVdlCiMCkZvckdyb21ham+UaLVLAGgOiGVd
lCiMCkZvckdyb3ZhcmmUaLVLAGgOiGVdlCiMClBlcm9fbGV1Y2+UaLVLAGgOiGVdlCiMB09kb192
aXKUaLVLAGgOiGVdlCiMCERpZF92aXJnlGi1SwBoDohlXZQojAdMeW5fcnVmlGi1SwBoDohlXZQo
jAhFdW1lX2xhdJRotUsAaA6IZV2UKIwJQmxhcl9icmV2lGi1SwBoDohlXZQojAhBdm9pZHN1bZRo
tUsAaA6IZV2UKIwKQXZvaWRtZWRpYZRotUsAaA6IZV2UKIwIUHJvY19sb3SUaLVLAGgOiGVdlCiM
CVNjaV9jYXJvbJRotUsAaA6IZV2UKIwHVWNjb3VudJRotUsAaA6IZV2UKIwHRWRnZXN1bZRotUsA
aA6IZV2UKIwKRWRnZW1lZGlhbpRotUsAaA6IZV2UKIwHRWRnZW1pbpRotUsAaA6IZV2UKIwHRWRn
ZW1heJRotUsAaA6IZV2UKIwIVHgwNTA3XzGUaLVLAGgOiGVdlCiMCFR4MDUwN18ylGi1SwBoDohl
XZQojAhUeDA1MDdfM5RotUsAaA6IZV2UKIwIVHgwNjA4XzGUaLVLAGgOiGVdlCiMCFR4MDYwOF8y
lGi1SwBoDohlXZQojAhUeDA2MDhfM5RotUsAaA6IZV2UKIwIVHgwNzA5XzGUaLVLAGgOiGVdlCiM
CFR4MDcwOV8ylGi1SwBoDohlXZQojAhUeDA3MDlfM5RotUsAaA6IZV2UKIwIVHgwODEwXzGUaLVL
AGgOiGVdlCiMCFR4MDgxMF8ylGi1SwBoDohlXZQojAhUeDA4MTBfM5RotUsAaA6IZV2UKIwIVHgw
OTExXzGUaLVLAGgOiGVdlCiMCFR4MDkxMV8ylGi1SwBoDohlXZQojAhUeDA5MTFfM5RotUsAaA6I
ZV2UKIwIVHgxMDEyXzGUaLVLAGgOiGVdlCiMCFR4MTAxMl8ylGi1SwBoDohlXZQojAhUeDEwMTJf
M5RotUsAaA6IZV2UKIwIVHgxMTEzXzGUaLVLAGgOiGVdlCiMCFR4MTExM18ylGi1SwBoDohlXZQo
jAhUeDExMTNfM5RotUsAaA6IZV2UKIwIVHgxMjE0XzGUaLVLAGgOiGVdlCiMCFR4MTIxNF8ylGi1
SwBoDohlXZQojAhUeDEyMTRfM5RotUsAaA6IZV2UKIwIVHgxMzE1XzGUaLVLAGgOiGVdlCiMCFR4
MTMxNV8ylGi1SwBoDohlXZQojAhUeDEzMTVfM5RotUsAaA6IZV2UKIwIVHgxNDE2XzGUaLVLAGgO
iGVdlCiMCFR4MTQxNl8ylGi1SwBoDohlXZQojAhUeDE0MTZfM5RotUsAaA6IZV2UKIwIVHgxNTE3
XzGUaLVLAGgOiGVdlCiMCFR4MTUxN18ylGi1SwBoDohlXZQojAhUeDE1MTdfM5RotUsAaA6IZV2U
KIwIVHgxNjE4XzGUaLVLAGgOiGVdlCiMCFR4MTYxOF8ylGi1SwBoDohlXZQojAhUeDE2MThfM5Ro
tUsAaA6IZV2UKIwIVHgxNzE5XzGUaLVLAGgOiGVdlCiMCFR4MTcxOV8ylGi1SwBoDohlXZQojAhU
eDE3MTlfM5RotUsAaA6IZV2UKIwIVHgxODIwXzGUaLVLAGgOiGVdlCiMCFR4MTgyMF8ylGi1SwBo
DohlXZQojAhUeDE4MjBfM5RotUsAaA6IZV2UKIwIVG0wNTA3XzGUaLVLAGgOiGVdlCiMCFRtMDUw
N18ylGi1SwBoDohlXZQojAhUbTA1MDdfM5RotUsAaA6IZV2UKIwIVG0wNjA4XzGUaLVLAGgOiGVd
lCiMCFRtMDYwOF8ylGi1SwBoDohlXZQojAhUbTA2MDhfM5RotUsAaA6IZV2UKIwIVG0wNzA5XzGU
aLVLAGgOiGVdlCiMCFRtMDcwOV8ylGi1SwBoDohlXZQojAhUbTA3MDlfM5RotUsAaA6IZV2UKIwI
VG0wODEwXzGUaLVLAGgOiGVdlCiMCFRtMDgxMF8ylGi1SwBoDohlXZQojAhUbTA4MTBfM5RotUsA
aA6IZV2UKIwIVG0wOTExXzGUaLVLAGgOiGVdlCiMCFRtMDkxMV8ylGi1SwBoDohlXZQojAhUbTA5
MTFfM5RotUsAaA6IZV2UKIwIVG0xMDEyXzGUaLVLAGgOiGVdlCiMCFRtMTAxMl8ylGi1SwBoDohl
XZQojAhUbTEwMTJfM5RotUsAaA6IZV2UKIwIVG0xMTEzXzGUaLVLAGgOiGVdlCiMCFRtMTExM18y
lGi1SwBoDohlXZQojAhUbTExMTNfM5RotUsAaA6IZV2UKIwIVG0xMjE0XzGUaLVLAGgOiGVdlCiM
CFRtMTIxNF8ylGi1SwBoDohlXZQojAhUbTEyMTRfM5RotUsAaA6IZV2UKIwIVG0xMzE1XzGUaLVL
AGgOiGVdlCiMCFRtMTMxNV8ylGi1SwBoDohlXZQojAhUbTEzMTVfM5RotUsAaA6IZV2UKIwIVG0x
NDE2XzGUaLVLAGgOiGVdlCiMCFRtMTQxNl8ylGi1SwBoDohlXZQojAhUbTE0MTZfM5RotUsAaA6I
ZV2UKIwIVG0xNTE3XzGUaLVLAGgOiGVdlCiMCFRtMTUxN18ylGi1SwBoDohlXZQojAhUbTE1MTdf
M5RotUsAaA6IZV2UKIwIVG0xNjE4XzGUaLVLAGgOiGVdlCiMCFRtMTYxOF8ylGi1SwBoDohlXZQo
jAhUbTE2MThfM5RotUsAaA6IZV2UKIwIVG0xNzE5XzGUaLVLAGgOiGVdlCiMCFRtMTcxOV8ylGi1
SwBoDohlXZQojAhUbTE3MTlfM5RotUsAaA6IZV2UKIwIVG0xODIwXzGUaLVLAGgOiGVdlCiMCFRt
MTgyMF8ylGi1SwBoDohlXZQojAhUbTE4MjBfM5RotUsAaA6IZV2UKIwJVlBEMDUwN18xlGi1SwBo
DohlXZQojAlWUEQwNTA3XzKUaLVLAGgOiGVdlCiMCVZQRDA1MDdfM5RotUsAaA6IZV2UKIwJVlBE
MDYwOF8xlGi1SwBoDohlXZQojAlWUEQwNjA4XzKUaLVLAGgOiGVdlCiMCVZQRDA2MDhfM5RotUsA
aA6IZV2UKIwJVlBEMDcwOV8xlGi1SwBoDohlXZQojAlWUEQwNzA5XzKUaLVLAGgOiGVdlCiMCVZQ
RDA3MDlfM5RotUsAaA6IZV2UKIwJVlBEMDgxMF8xlGi1SwBoDohlXZQojAlWUEQwODEwXzKUaLVL
AGgOiGVdlCiMCVZQRDA4MTBfM5RotUsAaA6IZV2UKIwJVlBEMDkxMV8xlGi1SwBoDohlXZQojAlW
UEQwOTExXzKUaLVLAGgOiGVdlCiMCVZQRDA5MTFfM5RotUsAaA6IZV2UKIwJVlBEMTAxMl8xlGi1
SwBoDohlXZQojAlWUEQxMDEyXzKUaLVLAGgOiGVdlCiMCVZQRDEwMTJfM5RotUsAaA6IZV2UKIwJ
VlBEMTExM18xlGi1SwBoDohlXZQojAlWUEQxMTEzXzKUaLVLAGgOiGVdlCiMCVZQRDExMTNfM5Ro
tUsAaA6IZV2UKIwJVlBEMTIxNF8xlGi1SwBoDohlXZQojAlWUEQxMjE0XzKUaLVLAGgOiGVdlCiM
CVZQRDEyMTRfM5RotUsAaA6IZV2UKIwJVlBEMTMxNV8xlGi1SwBoDohlXZQojAlWUEQxMzE1XzKU
aLVLAGgOiGVdlCiMCVZQRDEzMTVfM5RotUsAaA6IZV2UKIwJVlBEMTQxNl8xlGi1SwBoDohlXZQo
jAlWUEQxNDE2XzKUaLVLAGgOiGVdlCiMCVZQRDE0MTZfM5RotUsAaA6IZV2UKIwJVlBEMTUxN18x
lGi1SwBoDohlXZQojAlWUEQxNTE3XzKUaLVLAGgOiGVdlCiMCVZQRDE1MTdfM5RotUsAaA6IZV2U
KIwJVlBEMTYxOF8xlGi1SwBoDohlXZQojAlWUEQxNjE4XzKUaLVLAGgOiGVdlCiMCVZQRDE2MThf
M5RotUsAaA6IZV2UKIwJVlBEMTcxOV8xlGi1SwBoDohlXZQojAlWUEQxNzE5XzKUaLVLAGgOiGVd
lCiMCVZQRDE3MTlfM5RotUsAaA6IZV2UKIwJVlBEMTgyMF8xlGi1SwBoDohlXZQojAlWUEQxODIw
XzKUaLVLAGgOiGVdlCiMCVZQRDE4MjBfM5RotUsAaA6IZV2UKIwIUHJlc2VuY2WUaL9LAIwhRXN0
YWJsaXNoZWQsIE5vIHJlY29yZHMsIFJlcG9ydGVklIllXZQojApQcmVzZW5jZV91lGi/SwCMIUVz
dGFibGlzaGVkLCBObyByZWNvcmRzLCBSZXBvcnRlZJSJZV2UKIwIRklQUyAoMimUaLVLAGgOiGVd
lCiMD05EVkkyMDA2X21lZGlhbpRotUsAaA6IZV2UKIwPTkRWSTIwMDdfbWVkaWFulGi1SwBoDohl
XZQojA9ORFZJMjAwOF9tZWRpYW6UaLVLAGgOiGVdlCiMD05EVkkyMDA5X21lZGlhbpRotUsAaA6I
ZV2UKIwPTkRWSTIwMTBfbWVkaWFulGi1SwBoDohlXZQojA9ORFZJMjAxMV9tZWRpYW6UaLVLAGgO
iGVdlCiMD05EVkkyMDEyX21lZGlhbpRotUsAaA6IZV2UKIwPTkRWSTIwMTNfbWVkaWFulGi1SwBo
DohlXZQojA9ORFZJMjAxNF9tZWRpYW6UaLVLAGgOiGVdlCiMD05EVkkyMDE1X21lZGlhbpRotUsA
aA6IZV2UKIwPTkRWSTIwMTZfbWVkaWFulGi1SwBoDohlXZQojA9ORFZJMjAxN19tZWRpYW6UaLVL
AGgOiGVdlCiMD05EVkkyMDE4X21lZGlhbpRotUsAaA6IZV2UKIwPTkRWSTIwMTlfbWVkaWFulGi1
SwBoDohlZXNoo0sBdWodAQAAKGppAgAASwKGlGprAgAASwKGlGptAgAASwKGlGpvAgAASwKGlGpx
AgAASwKGlGpzAgAASwKGlGp1AgAASwKGlGp3AgAASwKGlGp5AgAASwKGlGp7AgAASwKGlGp9AgAA
SwKGlGp/AgAASwKGlGqBAgAASwKGlGqDAgAASwKGlGqFAgAASwKGlGqHAgAASwKGlGqJAgAASwKG
lGqLAgAASwKGlGqNAgAASwKGlGqPAgAASwKGlGqRAgAASwKGlGqTAgAASwKGlGqVAgAASwKGlGqX
AgAASwKGlGqZAgAASwKGlGqbAgAASwKGlGqdAgAASwKGlGqfAgAASwKGlGqhAgAASwKGlGqjAgAA
SwKGlGqlAgAASwKGlGqnAgAASwKGlGqpAgAASwKGlGqrAgAASwKGlGqtAgAASwKGlGqvAgAASwKG
lGqxAgAASwKGlGqzAgAASwKGlGq1AgAASwKGlGq3AgAASwKGlGq5AgAASwKGlGq7AgAASwKGlGq9
AgAASwKGlGq/AgAASwKGlGrBAgAASwKGlGrDAgAASwKGlGrFAgAASwKGlGrHAgAASwKGlGrJAgAA
SwKGlGrLAgAASwKGlGrNAgAASwKGlGrPAgAASwKGlGrRAgAASwKGlGrTAgAASwKGlGrVAgAASwKG
lGrXAgAASwKGlGrZAgAASwKGlGrbAgAASwKGlGrdAgAASwKGlGrfAgAASwKGlGrhAgAASwKGlGrj
AgAASwKGlGrlAgAASwKGlGrnAgAASwKGlGrpAgAASwKGlGrrAgAASwKGlGrtAgAASwKGlGrvAgAA
SwKGlGrxAgAASwKGlGrzAgAASwKGlGr1AgAASwKGlGr3AgAASwKGlGr5AgAASwKGlGr7AgAASwKG
lGr9AgAASwKGlGr/AgAASwKGlGoBAwAASwKGlGoDAwAASwKGlGoFAwAASwKGlGoHAwAASwKGlGoJ
AwAASwKGlGoLAwAASwKGlGoNAwAASwKGlGoPAwAASwKGlGoRAwAASwKGlGoTAwAASwKGlGoVAwAA
SwKGlGoXAwAASwKGlGoZAwAASwKGlGobAwAASwKGlGodAwAASwKGlGofAwAASwKGlGohAwAASwKG
lGojAwAASwKGlGolAwAASwKGlGonAwAASwKGlGopAwAASwKGlGorAwAASwKGlGotAwAASwKGlGov
AwAASwKGlGoxAwAASwKGlGozAwAASwKGlGo1AwAASwKGlGo3AwAASwKGlGo5AwAASwKGlGo7AwAA
SwKGlGo9AwAASwKGlGo/AwAASwKGlGpBAwAASwKGlGpDAwAASwKGlGpFAwAASwKGlGpHAwAASwKG
lGpJAwAASwKGlGpLAwAASwKGlGpNAwAASwKGlGpPAwAASwKGlGpRAwAASwKGlGpTAwAASwKGlGpV
AwAASwKGlGpXAwAASwKGlGpZAwAASwKGlGpbAwAASwKGlGpdAwAASwKGlGpfAwAASwKGlGphAwAA
SwKGlGpjAwAASwKGlGplAwAASwKGlGpnAwAASwKGlGppAwAASwKGlGprAwAASwKGlGptAwAASwKG
lGpvAwAASwKGlGpxAwAASwKGlGpzAwAASwKGlGp1AwAASwKGlGp3AwAASwKGlGp5AwAASwKGlGp7
AwAASwKGlGp9AwAASwKGlGp/AwAASwKGlGqBAwAASwKGlGqDAwAASwKGlGqFAwAASwKGlGqHAwAA
SwKGlGqJAwAASwKGlGqLAwAASwKGlGqNAwAASwKGlGqPAwAASwKGlGqRAwAASwKGlGqTAwAASwKG
lGqVAwAASwKGlGqXAwAASwKGlGqZAwAAXZQojAtFc3RhYmxpc2hlZJSMCk5vIHJlY29yZHOUjAhS
ZXBvcnRlZJRlhpRqnAMAAF2UKGpVBAAAalYEAABqVwQAAGWGlGqfAwAASwKGlGqhAwAASwKGlGqj
AwAASwKGlGqlAwAASwKGlGqnAwAASwKGlGqpAwAASwKGlGqrAwAASwKGlGqtAwAASwKGlGqvAwAA
SwKGlGqxAwAASwKGlGqzAwAASwKGlGq1AwAASwKGlGq3AwAASwKGlGq5AwAASwKGlGq7AwAASwKG
lHSUapwBAAApaqIBAAApaqMBAABdlHViaKgpgZR9lChoq32UKGpjAgAAXZRqZQIAAH2UamMCAABd
lChdlCiMBlJFR0lPTpRotUsDaA6IZV2UKIwIRElWSVNJT06UaLVLA2gOiGVdlCiMBVNUQVRFlGi1
SwNoDohlXZQojAZDT1VOVFmUaL9LA2gOiGVdlCiMBlNUTkFNRZRov0sCjN1BbGFiYW1hLCBBcmth
bnNhcywgQ29ubmVjdGljdXQsIERlbGF3YXJlLCBEaXN0cmljdCBvZiBDb2x1bWJpYSwgRmxvcmlk
YSwgR2VvcmdpYSwgSWxsaW5vaXMsIEluZGlhbmEsIElvd2EsIEtlbnR1Y2t5LCBNYWluZSwgTWFy
eWxhbmQsIE1hc3NhY2h1c2V0dHMsIE1pY2hpZ2FuLCBNaW5uZXNvdGEsIE1pc3Npc3NpcHBpLCBN
aXNzb3VyaSwgTmVicmFza2EsIE5ldyBIYW1wc2hpcmUsIC4uLpSJZV2UKIwERklQU5RotUsDaA6I
ZV2UKIwKRUNPbWlub3JpdJRotUsDaA6IZV2UKIwKRUNPbWFqb3JpdJRotUsDaA6IZV2UKIwKRUNP
dmFyaWV0eZRotUsDaA6IZV2UKIwKQ0FOT1BZbWVkaZRotUsAaA6IZV2UKIwKQ0FOT1BZc3RkZZRo
tUsDaA6IZV2UKIwJQ0FOT1BZbWF4lGi1SwNoDohlXZQojApGb3JHcm9tZWRplGi1SwBoDohlXZQo
jApGb3JHcm9taW5vlGi1SwNoDohlXZQojApGb3JHcm9tYWpvlGi1SwNoDohlXZQojApGb3JHcm92
YXJplGi1SwNoDohlXZQojApQZXJvX2xldWNvlGi1SwBoDohlXZQojAdPZG9fdmlylGi1SwBoDohl
XZQojAhEaWRfdmlyZ5RotUsAaA6IZV2UKIwHTHluX3J1ZpRotUsAaA6IZV2UKIwIRXVtZV9sYXSU
aLVLAGgOiGVdlCiMCUJsYXJfYnJldpRotUsAaA6IZV2UKIwIQXZvaWRzdW2UaLVLA2gOiGVdlCiM
CkF2b2lkbWVkaWGUaLVLAGgOiGVdlCiMCFByb2NfbG90lGi1SwBoDohlXZQojAlTY2lfY2Fyb2yU
aLVLAGgOiGVdlCiMB1VjY291bnSUaLVLAGgOiGVdlCiMB0VkZ2VzdW2UaLVLA2gOiGVdlCiMCkVk
Z2VtZWRpYW6UaLVLAGgOiGVdlCiMB0VkZ2VtaW6UaLVLA2gOiGVdlCiMB0VkZ2VtYXiUaLVLA2gO
iGVdlCiMBFR4XzGUaLVLAGgOiGVdlCiMBFR4XzKUaLVLAGgOiGVdlCiMBFR4XzOUaLVLA2gOiGVd
lCiMBFRtXzGUaLVLAGgOiGVdlCiMBFRtXzKUaLVLAGgOiGVdlCiMBFRtXzOUaLVLA2gOiGVdlCiM
BVZQRF8xlGi1SwBoDohlXZQojAVWUERfMpRotUsAaA6IZV2UKIwFVlBEXzOUaLVLA2gOiGVdlCiM
CFByZXNlbmNllGi/SwCMIUVzdGFibGlzaGVkLCBObyByZWNvcmRzLCBSZXBvcnRlZJSJZV2UKIwE
WWVhcpRotUsCaA6IZV2UKIwEUmlza5RotUsDaA6IZV2UKIwJSW5jaWRlbmNllGi1SwFoDohlXZQo
jAlBZGphY2VuY3mUaLVLAGgOiGVdlCiMCU5EVklfcHJldpRotUsAaA6IZV2UKIwMTkRWSV9jdXJy
ZW50lGi1SwBoDohlXZQojAdDVFlOQU1FlGoaAQAASwJoDollZXNoo0sBdWodAQAAKGpzBAAASwKG
lGp1BAAASwKGlGp3BAAASwKGlGp5BAAASwKGlGp7BAAAXZQojAdBbGFiYW1hlIwIQXJrYW5zYXOU
jAtDb25uZWN0aWN1dJSMCERlbGF3YXJllIwURGlzdHJpY3Qgb2YgQ29sdW1iaWGUjAdGbG9yaWRh
lIwHR2VvcmdpYZSMCElsbGlub2lzlIwHSW5kaWFuYZSMBElvd2GUjAhLZW50dWNreZSMBU1haW5l
lIwITWFyeWxhbmSUjA1NYXNzYWNodXNldHRzlIwITWljaGlnYW6UjAlNaW5uZXNvdGGUjAtNaXNz
aXNzaXBwaZSMCE1pc3NvdXJplIwITmVicmFza2GUjA1OZXcgSGFtcHNoaXJllIwKTmV3IEplcnNl
eZSMCE5ldyBZb3JrlIwOTm9ydGggQ2Fyb2xpbmGUjAxOb3J0aCBEYWtvdGGUjARPaGlvlIwMUGVu
bnN5bHZhbmlhlIwMUmhvZGUgSXNsYW5klIwOU291dGggQ2Fyb2xpbmGUjAxTb3V0aCBEYWtvdGGU
jAlUZW5uZXNzZWWUjAdWZXJtb250lIwIVmlyZ2luaWGUjA1XZXN0IFZpcmdpbmlhlIwJV2lzY29u
c2lulGWGlGp+BAAASwKGlGqABAAASwKGlGqCBAAASwKGlGqEBAAASwKGlGqGBAAASwKGlGqIBAAA
SwKGlGqKBAAASwKGlGqMBAAASwKGlGqOBAAASwKGlGqQBAAASwKGlGqSBAAASwKGlGqUBAAASwKG
lGqWBAAASwKGlGqYBAAASwKGlGqaBAAASwKGlGqcBAAASwKGlGqeBAAASwKGlGqgBAAASwKGlGqi
BAAASwKGlGqkBAAASwKGlGqmBAAASwKGlGqoBAAASwKGlGqqBAAASwKGlGqsBAAASwKGlGquBAAA
SwKGlGqwBAAASwKGlGqyBAAASwKGlGq0BAAASwKGlGq2BAAASwKGlGq4BAAASwKGlGq6BAAASwKG
lGq8BAAASwKGlGq+BAAASwKGlGrABAAASwKGlGrCBAAASwKGlGrEBAAAXZQojAtFc3RhYmxpc2hl
ZJSMCk5vIHJlY29yZHOUjAhSZXBvcnRlZJRlhpRqxwQAAEsChpRqyQQAAEsChpRqywQAAEsChpRq
zQQAAEsChpRqzwQAAEsChpRq0QQAAEsChpR0lGqcAQAAatMEAABLA4aUhZRqogEAAClqowEAAF2U
dWJoqCmBlH2UKGirfZQojAl2YXJpYWJsZXOUXZSMDWRvbWFpbl9lZGl0b3KUfZRqMQUAAF2UKF2U
KIwGUkVHSU9OlGi1SwNoDohlXZQojAhESVZJU0lPTpRotUsDaA6IZV2UKIwFU1RBVEWUaLVLA2gO
iGVdlCiMBkNPVU5UWZRotUsCaA6IZV2UKIwGU1ROQU1FlGi/SwKM3UFsYWJhbWEsIEFya2Fuc2Fz
LCBDb25uZWN0aWN1dCwgRGVsYXdhcmUsIERpc3RyaWN0IG9mIENvbHVtYmlhLCBGbG9yaWRhLCBH
ZW9yZ2lhLCBJbGxpbm9pcywgSW5kaWFuYSwgSW93YSwgS2VudHVja3ksIE1haW5lLCBNYXJ5bGFu
ZCwgTWFzc2FjaHVzZXR0cywgTWljaGlnYW4sIE1pbm5lc290YSwgTWlzc2lzc2lwcGksIE1pc3Nv
dXJpLCBOZWJyYXNrYSwgTmV3IEhhbXBzaGlyZSwgLi4ulIllXZQojARGSVBTlGi1SwNoDohlXZQo
jApFQ09taW5vcml0lGi1SwNoDohlXZQojApFQ09tYWpvcml0lGi1SwNoDohlXZQojApFQ092YXJp
ZXR5lGi1SwNoDohlXZQojApDQU5PUFltZWRplGi1SwNoDohlXZQojApDQU5PUFlzdGRllGi1SwNo
DohlXZQojAlDQU5PUFltYXiUaLVLA2gOiGVdlCiMCkZvckdyb21lZGmUaLVLA2gOiGVdlCiMCkZv
ckdyb21pbm+UaLVLA2gOiGVdlCiMCkZvckdyb21ham+UaLVLA2gOiGVdlCiMCkZvckdyb3ZhcmmU
aLVLA2gOiGVdlCiMClBlcm9fbGV1Y2+UaLVLAGgOiGVdlCiMB09kb192aXKUaLVLAGgOiGVdlCiM
CERpZF92aXJnlGi1SwBoDohlXZQojAdMeW5fcnVmlGi1SwBoDohlXZQojAhFdW1lX2xhdJRotUsA
aA6IZV2UKIwJQmxhcl9icmV2lGi1SwBoDohlXZQojAhBdm9pZHN1bZRotUsDaA6IZV2UKIwKQXZv
aWRtZWRpYZRotUsDaA6IZV2UKIwIUHJvY19sb3SUaLVLAGgOiGVdlCiMCVNjaV9jYXJvbJRotUsA
aA6IZV2UKIwHVWNjb3VudJRotUsAaA6IZV2UKIwHRWRnZXN1bZRotUsDaA6IZV2UKIwKRWRnZW1l
ZGlhbpRotUsAaA6IZV2UKIwHRWRnZW1pbpRotUsDaA6IZV2UKIwHRWRnZW1heJRotUsDaA6IZV2U
KIwEVHhfMZRotUsAaA6IZV2UKIwEVHhfMpRotUsAaA6IZV2UKIwEVHhfM5RotUsDaA6IZV2UKIwE
VG1fMZRotUsAaA6IZV2UKIwEVG1fMpRotUsAaA6IZV2UKIwEVG1fM5RotUsDaA6IZV2UKIwFVlBE
XzGUaLVLAGgOiGVdlCiMBVZQRF8ylGi1SwBoDohlXZQojAVWUERfM5RotUsDaA6IZV2UKIwETkRW
SZRotUsDaA6IZV2UKIwIUHJlc2VuY2WUaL9LAIwhRXN0YWJsaXNoZWQsIE5vIHJlY29yZHMsIFJl
cG9ydGVklIllXZQojARZZWFylGi1SwNoDohlXZQojARSaXNrlGi1SwNoDohlXZQojAlJbmNpZGVu
Y2WUaLVLAWgOiGVdlCiMCUFkamFjZW5jeZRotUsAaA6IZV2UKIwJTkRWSV9wcmV2lGi1SwBoDohl
XZQojAxORFZJX2N1cnJlbnSUaLVLAGgOiGVdlCiMB0NUWU5BTUWUahoBAABLA2gOiWVlc2ijSwF1
ah0BAAAojAZSRUdJT06USwKGlIwIRElWSVNJT06USwKGlIwFU1RBVEWUSwKGlIwGQ09VTlRZlEsC
hpSMBlNUTkFNRZRdlCiMB0FsYWJhbWGUjAhBcmthbnNhc5SMC0Nvbm5lY3RpY3V0lIwIRGVsYXdh
cmWUjBREaXN0cmljdCBvZiBDb2x1bWJpYZSMB0Zsb3JpZGGUjAdHZW9yZ2lhlIwISWxsaW5vaXOU
jAdJbmRpYW5hlIwESW93YZSMCEtlbnR1Y2t5lIwFTWFpbmWUjAhNYXJ5bGFuZJSMDU1hc3NhY2h1
c2V0dHOUjAhNaWNoaWdhbpSMCU1pbm5lc290YZSMC01pc3Npc3NpcHBplIwITWlzc291cmmUjAhO
ZWJyYXNrYZSMDU5ldyBIYW1wc2hpcmWUjApOZXcgSmVyc2V5lIwITmV3IFlvcmuUjA5Ob3J0aCBD
YXJvbGluYZSMDE5vcnRoIERha290YZSMBE9oaW+UjAxQZW5uc3lsdmFuaWGUjAxSaG9kZSBJc2xh
bmSUjA5Tb3V0aCBDYXJvbGluYZSMDFNvdXRoIERha290YZSMCVRlbm5lc3NlZZSMB1Zlcm1vbnSU
jAhWaXJnaW5pYZSMDVdlc3QgVmlyZ2luaWGUjAlXaXNjb25zaW6UZYaUjARGSVBTlEsChpSMCkVD
T21pbm9yaXSUSwKGlIwKRUNPbWFqb3JpdJRLAoaUjApFQ092YXJpZXR5lEsChpSMCkNBTk9QWW1l
ZGmUSwKGlIwKQ0FOT1BZc3RkZZRLAoaUjAlDQU5PUFltYXiUSwKGlIwKRm9yR3JvbWVkaZRLAoaU
jApGb3JHcm9taW5vlEsChpSMCkZvckdyb21ham+USwKGlIwKRm9yR3JvdmFyaZRLAoaUjApQZXJv
X2xldWNvlEsChpSMB09kb192aXKUSwKGlIwIRGlkX3ZpcmeUSwKGlIwHTHluX3J1ZpRLAoaUjAhF
dW1lX2xhdJRLAoaUjAlCbGFyX2JyZXaUSwKGlIwIQXZvaWRzdW2USwKGlIwKQXZvaWRtZWRpYZRL
AoaUjAhQcm9jX2xvdJRLAoaUjAlTY2lfY2Fyb2yUSwKGlIwHVWNjb3VudJRLAoaUjAdFZGdlc3Vt
lEsChpSMCkVkZ2VtZWRpYW6USwKGlIwHRWRnZW1pbpRLAoaUjAdFZGdlbWF4lEsChpSMBFR4XzGU
SwKGlIwEVHhfMpRLAoaUjARUeF8zlEsChpSMBFRtXzGUSwKGlIwEVG1fMpRLAoaUjARUbV8zlEsC
hpSMBVZQRF8xlEsChpSMBVZQRF8ylEsChpSMBVZQRF8zlEsChpSMBE5EVkmUSwKGlIwIUHJlc2Vu
Y2WUXZQojAtFc3RhYmxpc2hlZJSMCk5vIHJlY29yZHOUjAhSZXBvcnRlZJRlhpSMBFllYXKUSwKG
lIwEUmlza5RLAoaUjAlJbmNpZGVuY2WUSwKGlIwJQWRqYWNlbmN5lEsChpSMCU5EVklfcHJldpRL
AoaUjAxORFZJX2N1cnJlbnSUSwKGlHSUapwBAACMB0NUWU5BTUWUSwOGlIWUaqIBAAApaqMBAABd
lHViaKgpgZR9lChoq32UKIwJdmFyaWFibGVzlF2UjA1kb21haW5fZWRpdG9ylH2UaikGAABdlChd
lCiMBlJFR0lPTpRotUsDaA6IZV2UKIwIRElWSVNJT06UaLVLA2gOiGVdlCiMBVNUQVRFlGi1SwNo
DohlXZQojAZDT1VOVFmUaLVLA2gOiGVdlCiMBlNUTkFNRZRov0sCjN1BbGFiYW1hLCBBcmthbnNh
cywgQ29ubmVjdGljdXQsIERlbGF3YXJlLCBEaXN0cmljdCBvZiBDb2x1bWJpYSwgRmxvcmlkYSwg
R2VvcmdpYSwgSWxsaW5vaXMsIEluZGlhbmEsIElvd2EsIEtlbnR1Y2t5LCBNYWluZSwgTWFyeWxh
bmQsIE1hc3NhY2h1c2V0dHMsIE1pY2hpZ2FuLCBNaW5uZXNvdGEsIE1pc3Npc3NpcHBpLCBNaXNz
b3VyaSwgTmVicmFza2EsIE5ldyBIYW1wc2hpcmUsIC4uLpSJZV2UKIwERklQU5RotUsDaA6IZV2U
KIwKRUNPbWlub3JpdJRotUsAaA6IZV2UKIwKRUNPbWFqb3JpdJRotUsAaA6IZV2UKIwKRUNPdmFy
aWV0eZRotUsAaA6IZV2UKIwKQ0FOT1BZbWVkaZRotUsAaA6IZV2UKIwKQ0FOT1BZc3RkZZRotUsA
aA6IZV2UKIwJQ0FOT1BZbWF4lGi1SwBoDohlXZQojApGb3JHcm9tZWRplGi1SwBoDohlXZQojApG
b3JHcm9taW5vlGi1SwBoDohlXZQojApGb3JHcm9tYWpvlGi1SwBoDohlXZQojApGb3JHcm92YXJp
lGi1SwBoDohlXZQojApQZXJvX2xldWNvlGi1SwBoDohlXZQojAdPZG9fdmlylGi1SwBoDohlXZQo
jAhEaWRfdmlyZ5RotUsAaA6IZV2UKIwHTHluX3J1ZpRotUsAaA6IZV2UKIwIRXVtZV9sYXSUaLVL
AGgOiGVdlCiMCUJsYXJfYnJldpRotUsAaA6IZV2UKIwIQXZvaWRzdW2UaLVLAGgOiGVdlCiMCkF2
b2lkbWVkaWGUaLVLAGgOiGVdlCiMCFByb2NfbG90lGi1SwBoDohlXZQojAlTY2lfY2Fyb2yUaLVL
AGgOiGVdlCiMB1VjY291bnSUaLVLAGgOiGVdlCiMB0VkZ2VzdW2UaLVLAGgOiGVdlCiMCkVkZ2Vt
ZWRpYW6UaLVLAGgOiGVdlCiMB0VkZ2VtaW6UaLVLAGgOiGVdlCiMB0VkZ2VtYXiUaLVLAGgOiGVd
lCiMBFR4XzGUaLVLAGgOiGVdlCiMBFR4XzKUaLVLAGgOiGVdlCiMBFR4XzOUaLVLAGgOiGVdlCiM
BFRtXzGUaLVLAGgOiGVdlCiMBFRtXzKUaLVLAGgOiGVdlCiMBFRtXzOUaLVLAGgOiGVdlCiMBVZQ
RF8xlGi1SwBoDohlXZQojAVWUERfMpRotUsAaA6IZV2UKIwFVlBEXzOUaLVLAGgOiGVdlCiMBE5E
VkmUaLVLAGgOiGVdlCiMCFByZXNlbmNllGi/SwCMIUVzdGFibGlzaGVkLCBObyByZWNvcmRzLCBS
ZXBvcnRlZJSJZV2UKIwEWWVhcpRotUsDaA6IZV2UKIwEUmlza5RotUsBaA6IZV2UKIwJSW5jaWRl
bmNllGi1SwNoDohlXZQojAlBZGphY2VuY3mUaLVLAGgOiGVdlCiMCU5EVklfcHJldpRotUsAaA6I
ZV2UKIwMTkRWSV9jdXJyZW50lGi1SwBoDohlXZQojAlGZWF0dXJlIDGUaLVLA2gOiGVdlCiMCWlu
Y2lkZW5jZZRotUsDaA6IZV2UKIwEcmlza5RotUsDaA6IZV2UKIwNaW5jaWRlbmNlX3ByZZRotUsD
aA6IZV2UKIwHQ1RZTkFNRZRqGgEAAEsDaA6JZWVzaKNLAXVqHQEAAChqLwYAAEsChpRqMQYAAEsC
hpRqMwYAAEsChpRqNQYAAEsChpRqNwYAAF2UKIwHQWxhYmFtYZSMCEFya2Fuc2FzlIwLQ29ubmVj
dGljdXSUjAhEZWxhd2FyZZSMFERpc3RyaWN0IG9mIENvbHVtYmlhlIwHRmxvcmlkYZSMB0dlb3Jn
aWGUjAhJbGxpbm9pc5SMB0luZGlhbmGUjARJb3dhlIwIS2VudHVja3mUjAVNYWluZZSMCE1hcnls
YW5klIwNTWFzc2FjaHVzZXR0c5SMCE1pY2hpZ2FulIwJTWlubmVzb3RhlIwLTWlzc2lzc2lwcGmU
jAhNaXNzb3VyaZSMCE5lYnJhc2thlIwNTmV3IEhhbXBzaGlyZZSMCk5ldyBKZXJzZXmUjAhOZXcg
WW9ya5SMDk5vcnRoIENhcm9saW5hlIwMTm9ydGggRGFrb3RhlIwET2hpb5SMDFBlbm5zeWx2YW5p
YZSMDFJob2RlIElzbGFuZJSMDlNvdXRoIENhcm9saW5hlIwMU291dGggRGFrb3RhlIwJVGVubmVz
c2VllIwHVmVybW9udJSMCFZpcmdpbmlhlIwNV2VzdCBWaXJnaW5pYZSMCVdpc2NvbnNpbpRlhpRq
OgYAAEsChpRqPAYAAEsChpRqPgYAAEsChpRqQAYAAEsChpRqQgYAAEsChpRqRAYAAEsChpRqRgYA
AEsChpRqSAYAAEsChpRqSgYAAEsChpRqTAYAAEsChpRqTgYAAEsChpRqUAYAAEsChpRqUgYAAEsC
hpRqVAYAAEsChpRqVgYAAEsChpRqWAYAAEsChpRqWgYAAEsChpRqXAYAAEsChpRqXgYAAEsChpRq
YAYAAEsChpRqYgYAAEsChpRqZAYAAEsChpRqZgYAAEsChpRqaAYAAEsChpRqagYAAEsChpRqbAYA
AEsChpRqbgYAAEsChpRqcAYAAEsChpRqcgYAAEsChpRqdAYAAEsChpRqdgYAAEsChpRqeAYAAEsC
hpRqegYAAEsChpRqfAYAAEsChpRqfgYAAEsChpRqgAYAAEsChpRqggYAAF2UKIwLRXN0YWJsaXNo
ZWSUjApObyByZWNvcmRzlIwIUmVwb3J0ZWSUZYaUaoUGAABLAoaUaocGAABLAoaUaokGAABLAoaU
aosGAABLAoaUao0GAABLAoaUao8GAABLAoaUapEGAABLAoaUapMGAABLAoaUapUGAABLAoaUapcG
AABLAoaUdJRqnAEAAGqZBgAASwOGlIWUaqIBAAApaqMBAABdlHViaKgpgZR9lChoq32UKGopBgAA
XZRqKwYAAH2UaikGAABdlChdlCiMCEZJUFMgKDEplGi1SwNoDohlXZQojApFQ09taW5vcml0lGi1
SwBoDohlXZQojApFQ09tYWpvcml0lGi1SwBoDohlXZQojApFQ092YXJpZXR5lGi1SwBoDohlXZQo
jApDQU5PUFltZWRplGi1SwBoDohlXZQojApDQU5PUFlzdGRllGi1SwBoDohlXZQojAlDQU5PUFlt
YXiUaLVLAGgOiGVdlCiMCkZvckdyb21lZGmUaLVLAGgOiGVdlCiMCkZvckdyb21pbm+UaLVLAGgO
iGVdlCiMCkZvckdyb21ham+UaLVLAGgOiGVdlCiMCkZvckdyb3ZhcmmUaLVLAGgOiGVdlCiMClBl
cm9fbGV1Y2+UaLVLAGgOiGVdlCiMB09kb192aXKUaLVLAGgOiGVdlCiMCERpZF92aXJnlGi1SwBo
DohlXZQojAdMeW5fcnVmlGi1SwBoDohlXZQojAhFdW1lX2xhdJRotUsAaA6IZV2UKIwJQmxhcl9i
cmV2lGi1SwBoDohlXZQojAhBdm9pZHN1bZRotUsAaA6IZV2UKIwKQXZvaWRtZWRpYZRotUsAaA6I
ZV2UKIwIUHJvY19sb3SUaLVLAGgOiGVdlCiMCVNjaV9jYXJvbJRotUsAaA6IZV2UKIwHVWNjb3Vu
dJRotUsAaA6IZV2UKIwHRWRnZXN1bZRotUsAaA6IZV2UKIwKRWRnZW1lZGlhbpRotUsAaA6IZV2U
KIwHRWRnZW1pbpRotUsAaA6IZV2UKIwHRWRnZW1heJRotUsAaA6IZV2UKIwIVHgwNTA3XzGUaLVL
AGgOiGVdlCiMCFR4MDUwN18ylGi1SwBoDohlXZQojAhUeDA1MDdfM5RotUsAaA6IZV2UKIwIVHgw
NjA4XzGUaLVLAGgOiGVdlCiMCFR4MDYwOF8ylGi1SwBoDohlXZQojAhUeDA2MDhfM5RotUsAaA6I
ZV2UKIwIVHgwNzA5XzGUaLVLAGgOiGVdlCiMCFR4MDcwOV8ylGi1SwBoDohlXZQojAhUeDA3MDlf
M5RotUsAaA6IZV2UKIwIVHgwODEwXzGUaLVLAGgOiGVdlCiMCFR4MDgxMF8ylGi1SwBoDohlXZQo
jAhUeDA4MTBfM5RotUsAaA6IZV2UKIwIVHgwOTExXzGUaLVLAGgOiGVdlCiMCFR4MDkxMV8ylGi1
SwBoDohlXZQojAhUeDA5MTFfM5RotUsAaA6IZV2UKIwIVHgxMDEyXzGUaLVLAGgOiGVdlCiMCFR4
MTAxMl8ylGi1SwBoDohlXZQojAhUeDEwMTJfM5RotUsAaA6IZV2UKIwIVHgxMTEzXzGUaLVLAGgO
iGVdlCiMCFR4MTExM18ylGi1SwBoDohlXZQojAhUeDExMTNfM5RotUsAaA6IZV2UKIwIVHgxMjE0
XzGUaLVLAGgOiGVdlCiMCFR4MTIxNF8ylGi1SwBoDohlXZQojAhUeDEyMTRfM5RotUsAaA6IZV2U
KIwIVHgxMzE1XzGUaLVLAGgOiGVdlCiMCFR4MTMxNV8ylGi1SwBoDohlXZQojAhUeDEzMTVfM5Ro
tUsAaA6IZV2UKIwIVHgxNDE2XzGUaLVLAGgOiGVdlCiMCFR4MTQxNl8ylGi1SwBoDohlXZQojAhU
eDE0MTZfM5RotUsAaA6IZV2UKIwIVHgxNTE3XzGUaLVLAGgOiGVdlCiMCFR4MTUxN18ylGi1SwBo
DohlXZQojAhUeDE1MTdfM5RotUsAaA6IZV2UKIwIVHgxNjE4XzGUaLVLAGgOiGVdlCiMCFR4MTYx
OF8ylGi1SwBoDohlXZQojAhUeDE2MThfM5RotUsAaA6IZV2UKIwIVHgxNzE5XzGUaLVLAGgOiGVd
lCiMCFR4MTcxOV8ylGi1SwBoDohlXZQojAhUeDE3MTlfM5RotUsAaA6IZV2UKIwIVHgxODIwXzGU
aLVLAGgOiGVdlCiMCFR4MTgyMF8ylGi1SwBoDohlXZQojAhUeDE4MjBfM5RotUsAaA6IZV2UKIwI
VG0wNTA3XzGUaLVLAGgOiGVdlCiMCFRtMDUwN18ylGi1SwBoDohlXZQojAhUbTA1MDdfM5RotUsA
aA6IZV2UKIwIVG0wNjA4XzGUaLVLAGgOiGVdlCiMCFRtMDYwOF8ylGi1SwBoDohlXZQojAhUbTA2
MDhfM5RotUsAaA6IZV2UKIwIVG0wNzA5XzGUaLVLAGgOiGVdlCiMCFRtMDcwOV8ylGi1SwBoDohl
XZQojAhUbTA3MDlfM5RotUsAaA6IZV2UKIwIVG0wODEwXzGUaLVLAGgOiGVdlCiMCFRtMDgxMF8y
lGi1SwBoDohlXZQojAhUbTA4MTBfM5RotUsAaA6IZV2UKIwIVG0wOTExXzGUaLVLAGgOiGVdlCiM
CFRtMDkxMV8ylGi1SwBoDohlXZQojAhUbTA5MTFfM5RotUsAaA6IZV2UKIwIVG0xMDEyXzGUaLVL
AGgOiGVdlCiMCFRtMTAxMl8ylGi1SwBoDohlXZQojAhUbTEwMTJfM5RotUsAaA6IZV2UKIwIVG0x
MTEzXzGUaLVLAGgOiGVdlCiMCFRtMTExM18ylGi1SwBoDohlXZQojAhUbTExMTNfM5RotUsAaA6I
ZV2UKIwIVG0xMjE0XzGUaLVLAGgOiGVdlCiMCFRtMTIxNF8ylGi1SwBoDohlXZQojAhUbTEyMTRf
M5RotUsAaA6IZV2UKIwIVG0xMzE1XzGUaLVLAGgOiGVdlCiMCFRtMTMxNV8ylGi1SwBoDohlXZQo
jAhUbTEzMTVfM5RotUsAaA6IZV2UKIwIVG0xNDE2XzGUaLVLAGgOiGVdlCiMCFRtMTQxNl8ylGi1
SwBoDohlXZQojAhUbTE0MTZfM5RotUsAaA6IZV2UKIwIVG0xNTE3XzGUaLVLAGgOiGVdlCiMCFRt
MTUxN18ylGi1SwBoDohlXZQojAhUbTE1MTdfM5RotUsAaA6IZV2UKIwIVG0xNjE4XzGUaLVLAGgO
iGVdlCiMCFRtMTYxOF8ylGi1SwBoDohlXZQojAhUbTE2MThfM5RotUsAaA6IZV2UKIwIVG0xNzE5
XzGUaLVLAGgOiGVdlCiMCFRtMTcxOV8ylGi1SwBoDohlXZQojAhUbTE3MTlfM5RotUsAaA6IZV2U
KIwIVG0xODIwXzGUaLVLAGgOiGVdlCiMCFRtMTgyMF8ylGi1SwBoDohlXZQojAhUbTE4MjBfM5Ro
tUsAaA6IZV2UKIwJVlBEMDUwN18xlGi1SwBoDohlXZQojAlWUEQwNTA3XzKUaLVLAGgOiGVdlCiM
CVZQRDA1MDdfM5RotUsAaA6IZV2UKIwJVlBEMDYwOF8xlGi1SwBoDohlXZQojAlWUEQwNjA4XzKU
aLVLAGgOiGVdlCiMCVZQRDA2MDhfM5RotUsAaA6IZV2UKIwJVlBEMDcwOV8xlGi1SwBoDohlXZQo
jAlWUEQwNzA5XzKUaLVLAGgOiGVdlCiMCVZQRDA3MDlfM5RotUsAaA6IZV2UKIwJVlBEMDgxMF8x
lGi1SwBoDohlXZQojAlWUEQwODEwXzKUaLVLAGgOiGVdlCiMCVZQRDA4MTBfM5RotUsAaA6IZV2U
KIwJVlBEMDkxMV8xlGi1SwBoDohlXZQojAlWUEQwOTExXzKUaLVLAGgOiGVdlCiMCVZQRDA5MTFf
M5RotUsAaA6IZV2UKIwJVlBEMTAxMl8xlGi1SwBoDohlXZQojAlWUEQxMDEyXzKUaLVLAGgOiGVd
lCiMCVZQRDEwMTJfM5RotUsAaA6IZV2UKIwJVlBEMTExM18xlGi1SwBoDohlXZQojAlWUEQxMTEz
XzKUaLVLAGgOiGVdlCiMCVZQRDExMTNfM5RotUsAaA6IZV2UKIwJVlBEMTIxNF8xlGi1SwBoDohl
XZQojAlWUEQxMjE0XzKUaLVLAGgOiGVdlCiMCVZQRDEyMTRfM5RotUsAaA6IZV2UKIwJVlBEMTMx
NV8xlGi1SwBoDohlXZQojAlWUEQxMzE1XzKUaLVLAGgOiGVdlCiMCVZQRDEzMTVfM5RotUsAaA6I
ZV2UKIwJVlBEMTQxNl8xlGi1SwBoDohlXZQojAlWUEQxNDE2XzKUaLVLAGgOiGVdlCiMCVZQRDE0
MTZfM5RotUsAaA6IZV2UKIwJVlBEMTUxN18xlGi1SwBoDohlXZQojAlWUEQxNTE3XzKUaLVLAGgO
iGVdlCiMCVZQRDE1MTdfM5RotUsAaA6IZV2UKIwJVlBEMTYxOF8xlGi1SwBoDohlXZQojAlWUEQx
NjE4XzKUaLVLAGgOiGVdlCiMCVZQRDE2MThfM5RotUsAaA6IZV2UKIwJVlBEMTcxOV8xlGi1SwBo
DohlXZQojAlWUEQxNzE5XzKUaLVLAGgOiGVdlCiMCVZQRDE3MTlfM5RotUsAaA6IZV2UKIwJVlBE
MTgyMF8xlGi1SwBoDohlXZQojAlWUEQxODIwXzKUaLVLAGgOiGVdlCiMCVZQRDE4MjBfM5RotUsA
aA6IZV2UKIwIUHJlc2VuY2WUaL9LAIwhRXN0YWJsaXNoZWQsIE5vIHJlY29yZHMsIFJlcG9ydGVk
lIllXZQojApQcmVzZW5jZV91lGi/SwCMIUVzdGFibGlzaGVkLCBObyByZWNvcmRzLCBSZXBvcnRl
ZJSJZV2UKIwIRklQUyAoMimUaLVLAGgOiGVdlCiMCzIwMDZfbWVkaWFulGi1SwBoDohlXZQojAsy
MDA3X21lZGlhbpRotUsAaA6IZV2UKIwLMjAwOF9tZWRpYW6UaLVLAGgOiGVdlCiMCzIwMDlfbWVk
aWFulGi1SwBoDohlXZQojAsyMDEwX21lZGlhbpRotUsAaA6IZV2UKIwLMjAxMV9tZWRpYW6UaLVL
AGgOiGVdlCiMCzIwMTJfbWVkaWFulGi1SwBoDohlXZQojAsyMDEzX21lZGlhbpRotUsAaA6IZV2U
KIwLMjAxNF9tZWRpYW6UaLVLAGgOiGVdlCiMCzIwMTVfbWVkaWFulGi1SwBoDohlXZQojAsyMDE2
X21lZGlhbpRotUsAaA6IZV2UKIwLMjAxN19tZWRpYW6UaLVLAGgOiGVdlCiMCzIwMThfbWVkaWFu
lGi1SwBoDohlXZQojAsyMDE5X21lZGlhbpRotUsAaA6IZV2UKIwPMjAyMF9tZWRpYW4gKDEplGi1
SwBoDohlXZQojA5UMjAwNl8xX21lZGlhbpRotUsAaA6IZV2UKIwPVDIwMDZfMjVfbWVkaWFulGi1
SwBoDohlXZQojA5UMjAwNl81X21lZGlhbpRotUsAaA6IZV2UKIwPVDIwMDZfNzVfbWVkaWFulGi1
SwBoDohlXZQojA5UMjAwNl85X21lZGlhbpRotUsAaA6IZV2UKIwOVDIwMDdfMV9tZWRpYW6UaLVL
AGgOiGVdlCiMD1QyMDA3XzI1X21lZGlhbpRotUsAaA6IZV2UKIwOVDIwMDdfNV9tZWRpYW6UaLVL
AGgOiGVdlCiMD1QyMDA3Xzc1X21lZGlhbpRotUsAaA6IZV2UKIwOVDIwMDdfOV9tZWRpYW6UaLVL
AGgOiGVdlCiMDlQyMDA4XzFfbWVkaWFulGi1SwBoDohlXZQojA9UMjAwOF8yNV9tZWRpYW6UaLVL
AGgOiGVdlCiMDlQyMDA4XzVfbWVkaWFulGi1SwBoDohlXZQojA9UMjAwOF83NV9tZWRpYW6UaLVL
AGgOiGVdlCiMDlQyMDA4XzlfbWVkaWFulGi1SwBoDohlXZQojA5UMjAwOV8xX21lZGlhbpRotUsA
aA6IZV2UKIwPVDIwMDlfMjVfbWVkaWFulGi1SwBoDohlXZQojA5UMjAwOV81X21lZGlhbpRotUsA
aA6IZV2UKIwPVDIwMDlfNzVfbWVkaWFulGi1SwBoDohlXZQojA5UMjAwOV85X21lZGlhbpRotUsA
aA6IZV2UKIwOVDIwMTBfMV9tZWRpYW6UaLVLAGgOiGVdlCiMD1QyMDEwXzI1X21lZGlhbpRotUsA
aA6IZV2UKIwOVDIwMTBfNV9tZWRpYW6UaLVLAGgOiGVdlCiMD1QyMDEwXzc1X21lZGlhbpRotUsA
aA6IZV2UKIwOVDIwMTBfOV9tZWRpYW6UaLVLAGgOiGVdlCiMDlQyMDExXzFfbWVkaWFulGi1SwBo
DohlXZQojA9UMjAxMV8yNV9tZWRpYW6UaLVLAGgOiGVdlCiMDlQyMDExXzVfbWVkaWFulGi1SwBo
DohlXZQojA9UMjAxMV83NV9tZWRpYW6UaLVLAGgOiGVdlCiMDlQyMDExXzlfbWVkaWFulGi1SwBo
DohlXZQojA5UMjAxMl8xX21lZGlhbpRotUsAaA6IZV2UKIwPVDIwMTJfMjVfbWVkaWFulGi1SwBo
DohlXZQojA5UMjAxMl81X21lZGlhbpRotUsAaA6IZV2UKIwPVDIwMTJfNzVfbWVkaWFulGi1SwBo
DohlXZQojA5UMjAxMl85X21lZGlhbpRotUsAaA6IZV2UKIwOVDIwMTNfMV9tZWRpYW6UaLVLAGgO
iGVdlCiMD1QyMDEzXzI1X21lZGlhbpRotUsAaA6IZV2UKIwOVDIwMTNfNV9tZWRpYW6UaLVLAGgO
iGVdlCiMD1QyMDEzXzc1X21lZGlhbpRotUsAaA6IZV2UKIwOVDIwMTNfOV9tZWRpYW6UaLVLAGgO
iGVdlCiMDlQyMDE0XzFfbWVkaWFulGi1SwBoDohlXZQojA9UMjAxNF8yNV9tZWRpYW6UaLVLAGgO
iGVdlCiMDlQyMDE0XzVfbWVkaWFulGi1SwBoDohlXZQojA9UMjAxNF83NV9tZWRpYW6UaLVLAGgO
iGVdlCiMDlQyMDE0XzlfbWVkaWFulGi1SwBoDohlXZQojA5UMjAxNV8xX21lZGlhbpRotUsAaA6I
ZV2UKIwPVDIwMTVfMjVfbWVkaWFulGi1SwBoDohlXZQojA5UMjAxNV81X21lZGlhbpRotUsAaA6I
ZV2UKIwPVDIwMTVfNzVfbWVkaWFulGi1SwBoDohlXZQojA5UMjAxNV85X21lZGlhbpRotUsAaA6I
ZV2UKIwOVDIwMTZfMV9tZWRpYW6UaLVLAGgOiGVdlCiMD1QyMDE2XzI1X21lZGlhbpRotUsAaA6I
ZV2UKIwOVDIwMTZfNV9tZWRpYW6UaLVLAGgOiGVdlCiMD1QyMDE2Xzc1X21lZGlhbpRotUsAaA6I
ZV2UKIwPVDIwMTZfOTBfbWVkaWFulGi1SwBoDohlXZQojA5UMjAxN18xX21lZGlhbpRotUsAaA6I
ZV2UKIwPVDIwMTdfMjVfbWVkaWFulGi1SwBoDohlXZQojA5UMjAxN181X21lZGlhbpRotUsAaA6I
ZV2UKIwPVDIwMTdfNzVfbWVkaWFulGi1SwBoDohlXZQojA9UMjAxN185MF9tZWRpYW6UaLVLAGgO
iGVdlCiMDlQyMDE4XzFfbWVkaWFulGi1SwBoDohlXZQojA9UMjAxOF8yNV9tZWRpYW6UaLVLAGgO
iGVdlCiMDlQyMDE4XzVfbWVkaWFulGi1SwBoDohlXZQojA9UMjAxOF83NV9tZWRpYW6UaLVLAGgO
iGVdlCiMDlQyMDE4XzlfbWVkaWFulGi1SwBoDohlXZQojA5UMjAxOV8xX21lZGlhbpRotUsAaA6I
ZV2UKIwPVDIwMTlfMjVfbWVkaWFulGi1SwBoDohlXZQojA5UMjAxOV81X21lZGlhbpRotUsAaA6I
ZV2UKIwPVDIwMTlfNzVfbWVkaWFulGi1SwBoDohlXZQojA5UMjAxOV85X21lZGlhbpRotUsAaA6I
ZV2UKIwOVDIwMjBfMV9tZWRpYW6UaLVLAGgOiGVdlCiMD1QyMDIwXzI1X21lZGlhbpRotUsAaA6I
ZV2UKIwOVDIwMjBfNV9tZWRpYW6UaLVLAGgOiGVdlCiMD1QyMDIwXzc1X21lZGlhbpRotUsAaA6I
ZV2UKIwOVDIwMjBfOV9tZWRpYW6UaLVLAGgOiGVdlCiMCEZJUFMgKDMplGi1SwBoDohlXZQojA9O
RFZJMjAwNl9tZWRpYW6UaLVLAGgOiGVdlCiMD05EVkkyMDA3X21lZGlhbpRotUsAaA6IZV2UKIwP
TkRWSTIwMDhfbWVkaWFulGi1SwBoDohlXZQojA9ORFZJMjAwOV9tZWRpYW6UaLVLAGgOiGVdlCiM
D05EVkkyMDEwX21lZGlhbpRotUsAaA6IZV2UKIwPTkRWSTIwMTFfbWVkaWFulGi1SwBoDohlXZQo
jA9ORFZJMjAxMl9tZWRpYW6UaLVLAGgOiGVdlCiMD05EVkkyMDEzX21lZGlhbpRotUsAaA6IZV2U
KIwPTkRWSTIwMTRfbWVkaWFulGi1SwBoDohlXZQojA9ORFZJMjAxNV9tZWRpYW6UaLVLAGgOiGVd
lCiMD05EVkkyMDE2X21lZGlhbpRotUsAaA6IZV2UKIwPTkRWSTIwMTdfbWVkaWFulGi1SwBoDohl
XZQojA9ORFZJMjAxOF9tZWRpYW6UaLVLAGgOiGVdlCiMD05EVkkyMDE5X21lZGlhbpRotUsAaA6I
ZV2UKIwPMjAyMF9tZWRpYW4gKDIplGi1SwBoDohlXZQojA0yMDA2XzFfbWVkaWFulGi1SwBoDohl
XZQojA4yMDA2XzI1X21lZGlhbpRotUsAaA6IZV2UKIwNMjAwNl81X21lZGlhbpRotUsAaA6IZV2U
KIwOMjAwNl83NV9tZWRpYW6UaLVLAGgOiGVdlCiMDTIwMDZfOV9tZWRpYW6UaLVLAGgOiGVdlCiM
DDIwMDdfMW1lZGlhbpRotUsAaA6IZV2UKIwNMjAwN18yNW1lZGlhbpRotUsAaA6IZV2UKIwMMjAw
N181bWVkaWFulGi1SwBoDohlXZQojA0yMDA3Xzc1bWVkaWFulGi1SwBoDohlXZQojAwyMDA3Xzlt
ZWRpYW6UaLVLAGgOiGVdlCiMDDIwMDhfMW1lZGlhbpRotUsAaA6IZV2UKIwNMjAwOF8yNW1lZGlh
bpRotUsAaA6IZV2UKIwNMjAwOF81MG1lZGlhbpRotUsAaA6IZV2UKIwNMjAwOF83NW1lZGlhbpRo
tUsAaA6IZV2UKIwMMjAwOF85bWVkaWFulGi1SwBoDohlXZQojAwyMDA5XzFtZWRpYW6UaLVLAGgO
iGVdlCiMDTIwMDlfMjVtZWRpYW6UaLVLAGgOiGVdlCiMDDIwMDlfNW1lZGlhbpRotUsAaA6IZV2U
KIwNMjAwOV83NW1lZGlhbpRotUsAaA6IZV2UKIwMMjAwOV85bWVkaWFulGi1SwBoDohlXZQojAwy
MDEwXzFtZWRpYW6UaLVLAGgOiGVdlCiMDTIwMTBfMjVtZWRpYW6UaLVLAGgOiGVdlCiMDDIwMTBf
NW1lZGlhbpRotUsAaA6IZV2UKIwNMjAxMF83NW1lZGlhbpRotUsAaA6IZV2UKIwMMjAxMF85bWVk
aWFulGi1SwBoDohlXZQojAwyMDExXzFtZWRpYW6UaLVLAGgOiGVdlCiMDTIwMTFfMjVtZWRpYW6U
aLVLAGgOiGVdlCiMDDIwMTFfNW1lZGlhbpRotUsAaA6IZV2UKIwNMjAxMV83NW1lZGlhbpRotUsA
aA6IZV2UKIwMMjAxMV85bWVkaWFulGi1SwBoDohlXZQojAwyMDEyXzFtZWRpYW6UaLVLAGgOiGVd
lCiMDTIwMTJfMjVtZWRpYW6UaLVLAGgOiGVdlCiMDDIwMTJfNW1lZGlhbpRotUsAaA6IZV2UKIwN
MjAxMl83NW1lZGlhbpRotUsAaA6IZV2UKIwMMjAxMl85bWVkaWFulGi1SwBoDohlXZQojAwyMDEz
XzFtZWRpYW6UaLVLAGgOiGVdlCiMDTIwMTNfMjVtZWRpYW6UaLVLAGgOiGVdlCiMDDIwMTNfNW1l
ZGlhbpRotUsAaA6IZV2UKIwNMjAxM183NW1lZGlhbpRotUsAaA6IZV2UKIwMMjAxM185bWVkaWFu
lGi1SwBoDohlXZQojAwyMDE0XzFtZWRpYW6UaLVLAGgOiGVdlCiMDTIwMTRfMjVtZWRpYW6UaLVL
AGgOiGVdlCiMDDIwMTRfNW1lZGlhbpRotUsAaA6IZV2UKIwNMjAxNF83NW1lZGlhbpRotUsAaA6I
ZV2UKIwMMjAxNF85bWVkaWFulGi1SwBoDohlXZQojAwyMDE1XzFtZWRpYW6UaLVLAGgOiGVdlCiM
DTIwMTVfMjVtZWRpYW6UaLVLAGgOiGVdlCiMDDIwMTVfNW1lZGlhbpRotUsAaA6IZV2UKIwNMjAx
NV83NW1lZGlhbpRotUsAaA6IZV2UKIwMMjAxNV85bWVkaWFulGi1SwBoDohlXZQojAwyMDE2XzFt
ZWRpYW6UaLVLAGgOiGVdlCiMDTIwMTZfMjVtZWRpYW6UaLVLAGgOiGVdlCiMDDIwMTZfNW1lZGlh
bpRotUsAaA6IZV2UKIwNMjAxNl83NW1lZGlhbpRotUsAaA6IZV2UKIwMMjAxNl85bWVkaWFulGi1
SwBoDohlXZQojAwyMDE3XzFtZWRpYW6UaLVLAGgOiGVdlCiMDTIwMTdfMjVtZWRpYW6UaLVLAGgO
iGVdlCiMDDIwMTdfNW1lZGlhbpRotUsAaA6IZV2UKIwNMjAxN183NW1lZGlhbpRotUsAaA6IZV2U
KIwMMjAxN185bWVkaWFulGi1SwBoDohlXZQojAwyMDE4XzFtZWRpYW6UaLVLAGgOiGVdlCiMDTIw
MThfMjVtZWRpYW6UaLVLAGgOiGVdlCiMDDIwMThfNW1lZGlhbpRotUsAaA6IZV2UKIwNMjAxOF83
NW1lZGlhbpRotUsAaA6IZV2UKIwMMjAxOF85bWVkaWFulGi1SwBoDohlXZQojAwyMDE5XzFtZWRp
YW6UaLVLAGgOiGVdlCiMDTIwMTlfMjVtZWRpYW6UaLVLAGgOiGVdlCiMDDIwMTlfNW1lZGlhbpRo
tUsAaA6IZV2UKIwNMjAxOV83NW1lZGlhbpRotUsAaA6IZV2UKIwMMjAxOV85bWVkaWFulGi1SwBo
DohlXZQojAwyMDIwXzFtZWRpYW6UaLVLAGgOiGVdlCiMDTIwMjBfMjVtZWRpYW6UaLVLAGgOiGVd
lCiMDTIwMjBfNTBtZWRpYW6UaLVLAGgOiGVdlCiMDTIwMjBfNzVtZWRpYW6UaLVLAGgOiGVdlCiM
DDIwMjBfOW1lZGlhbpRotUsAaA6IZWVzaKNLAXVqHQEAAChqAAcAAEsChpRqAgcAAEsChpRqBAcA
AEsChpRqBgcAAEsChpRqCAcAAEsChpRqCgcAAEsChpRqDAcAAEsChpRqDgcAAEsChpRqEAcAAEsC
hpRqEgcAAEsChpRqFAcAAEsChpRqFgcAAEsChpRqGAcAAEsChpRqGgcAAEsChpRqHAcAAEsChpRq
HgcAAEsChpRqIAcAAEsChpRqIgcAAEsChpRqJAcAAEsChpRqJgcAAEsChpRqKAcAAEsChpRqKgcA
AEsChpRqLAcAAEsChpRqLgcAAEsChpRqMAcAAEsChpRqMgcAAEsChpRqNAcAAEsChpRqNgcAAEsC
hpRqOAcAAEsChpRqOgcAAEsChpRqPAcAAEsChpRqPgcAAEsChpRqQAcAAEsChpRqQgcAAEsChpRq
RAcAAEsChpRqRgcAAEsChpRqSAcAAEsChpRqSgcAAEsChpRqTAcAAEsChpRqTgcAAEsChpRqUAcA
AEsChpRqUgcAAEsChpRqVAcAAEsChpRqVgcAAEsChpRqWAcAAEsChpRqWgcAAEsChpRqXAcAAEsC
hpRqXgcAAEsChpRqYAcAAEsChpRqYgcAAEsChpRqZAcAAEsChpRqZgcAAEsChpRqaAcAAEsChpRq
agcAAEsChpRqbAcAAEsChpRqbgcAAEsChpRqcAcAAEsChpRqcgcAAEsChpRqdAcAAEsChpRqdgcA
AEsChpRqeAcAAEsChpRqegcAAEsChpRqfAcAAEsChpRqfgcAAEsChpRqgAcAAEsChpRqggcAAEsC
hpRqhAcAAEsChpRqhgcAAEsChpRqiAcAAEsChpRqigcAAEsChpRqjAcAAEsChpRqjgcAAEsChpRq
kAcAAEsChpRqkgcAAEsChpRqlAcAAEsChpRqlgcAAEsChpRqmAcAAEsChpRqmgcAAEsChpRqnAcA
AEsChpRqngcAAEsChpRqoAcAAEsChpRqogcAAEsChpRqpAcAAEsChpRqpgcAAEsChpRqqAcAAEsC
hpRqqgcAAEsChpRqrAcAAEsChpRqrgcAAEsChpRqsAcAAEsChpRqsgcAAEsChpRqtAcAAEsChpRq
tgcAAEsChpRquAcAAEsChpRqugcAAEsChpRqvAcAAEsChpRqvgcAAEsChpRqwAcAAEsChpRqwgcA
AEsChpRqxAcAAEsChpRqxgcAAEsChpRqyAcAAEsChpRqygcAAEsChpRqzAcAAEsChpRqzgcAAEsC
hpRq0AcAAEsChpRq0gcAAEsChpRq1AcAAEsChpRq1gcAAEsChpRq2AcAAEsChpRq2gcAAEsChpRq
3AcAAEsChpRq3gcAAEsChpRq4AcAAEsChpRq4gcAAEsChpRq5AcAAEsChpRq5gcAAEsChpRq6AcA
AEsChpRq6gcAAEsChpRq7AcAAEsChpRq7gcAAEsChpRq8AcAAEsChpRq8gcAAEsChpRq9AcAAEsC
hpRq9gcAAEsChpRq+AcAAEsChpRq+gcAAEsChpRq/AcAAEsChpRq/gcAAEsChpRqAAgAAEsChpRq
AggAAEsChpRqBAgAAEsChpRqBggAAEsChpRqCAgAAEsChpRqCggAAEsChpRqDAgAAEsChpRqDggA
AEsChpRqEAgAAEsChpRqEggAAEsChpRqFAgAAEsChpRqFggAAEsChpRqGAgAAEsChpRqGggAAEsC
hpRqHAgAAEsChpRqHggAAEsChpRqIAgAAEsChpRqIggAAEsChpRqJAgAAEsChpRqJggAAEsChpRq
KAgAAEsChpRqKggAAEsChpRqLAgAAEsChpRqLggAAEsChpRqMAgAAF2UKIwLRXN0YWJsaXNoZWSU
jApObyByZWNvcmRzlIwIUmVwb3J0ZWSUZYaUajMIAABdlChqOgoAAGo7CgAAajwKAABlhpRqNggA
AEsChpRqOAgAAEsChpRqOggAAEsChpRqPAgAAEsChpRqPggAAEsChpRqQAgAAEsChpRqQggAAEsC
hpRqRAgAAEsChpRqRggAAEsChpRqSAgAAEsChpRqSggAAEsChpRqTAgAAEsChpRqTggAAEsChpRq
UAgAAEsChpRqUggAAEsChpRqVAgAAEsChpRqVggAAEsChpRqWAgAAEsChpRqWggAAEsChpRqXAgA
AEsChpRqXggAAEsChpRqYAgAAEsChpRqYggAAEsChpRqZAgAAEsChpRqZggAAEsChpRqaAgAAEsC
hpRqaggAAEsChpRqbAgAAEsChpRqbggAAEsChpRqcAgAAEsChpRqcggAAEsChpRqdAgAAEsChpRq
dggAAEsChpRqeAgAAEsChpRqeggAAEsChpRqfAgAAEsChpRqfggAAEsChpRqgAgAAEsChpRqgggA
AEsChpRqhAgAAEsChpRqhggAAEsChpRqiAgAAEsChpRqiggAAEsChpRqjAgAAEsChpRqjggAAEsC
hpRqkAgAAEsChpRqkggAAEsChpRqlAgAAEsChpRqlggAAEsChpRqmAgAAEsChpRqmggAAEsChpRq
nAgAAEsChpRqnggAAEsChpRqoAgAAEsChpRqoggAAEsChpRqpAgAAEsChpRqpggAAEsChpRqqAgA
AEsChpRqqggAAEsChpRqrAgAAEsChpRqrggAAEsChpRqsAgAAEsChpRqsggAAEsChpRqtAgAAEsC
hpRqtggAAEsChpRquAgAAEsChpRquggAAEsChpRqvAgAAEsChpRqvggAAEsChpRqwAgAAEsChpRq
wggAAEsChpRqxAgAAEsChpRqxggAAEsChpRqyAgAAEsChpRqyggAAEsChpRqzAgAAEsChpRqzggA
AEsChpRq0AgAAEsChpRq0ggAAEsChpRq1AgAAEsChpRq1ggAAEsChpRq2AgAAEsChpRq2ggAAEsC
hpRq3AgAAEsChpRq3ggAAEsChpRq4AgAAEsChpRq4ggAAEsChpRq5AgAAEsChpRq5ggAAEsChpRq
6AgAAEsChpRq6ggAAEsChpRq7AgAAEsChpRq7ggAAEsChpRq8AgAAEsChpRq8ggAAEsChpRq9AgA
AEsChpRq9ggAAEsChpRq+AgAAEsChpRq+ggAAEsChpRq/AgAAEsChpRq/ggAAEsChpRqAAkAAEsC
hpRqAgkAAEsChpRqBAkAAEsChpRqBgkAAEsChpRqCAkAAEsChpRqCgkAAEsChpRqDAkAAEsChpRq
DgkAAEsChpRqEAkAAEsChpRqEgkAAEsChpRqFAkAAEsChpRqFgkAAEsChpRqGAkAAEsChpRqGgkA
AEsChpRqHAkAAEsChpRqHgkAAEsChpRqIAkAAEsChpRqIgkAAEsChpRqJAkAAEsChpRqJgkAAEsC
hpRqKAkAAEsChpRqKgkAAEsChpRqLAkAAEsChpRqLgkAAEsChpRqMAkAAEsChpRqMgkAAEsChpRq
NAkAAEsChpRqNgkAAEsChpRqOAkAAEsChpRqOgkAAEsChpRqPAkAAEsChpRqPgkAAEsChpRqQAkA
AEsChpRqQgkAAEsChpRqRAkAAEsChpRqRgkAAEsChpRqSAkAAEsChpRqSgkAAEsChpRqTAkAAEsC
hpRqTgkAAEsChpRqUAkAAEsChpRqUgkAAEsChpRqVAkAAEsChpRqVgkAAEsChpRqWAkAAEsChpRq
WgkAAEsChpRqXAkAAEsChpRqXgkAAEsChpRqYAkAAEsChpRqYgkAAEsChpRqZAkAAEsChpRqZgkA
AEsChpRqaAkAAEsChpRqagkAAEsChpRqbAkAAEsChpRqbgkAAEsChpRqcAkAAEsChpRqcgkAAEsC
hpRqdAkAAEsChpRqdgkAAEsChpRqeAkAAEsChpRqegkAAEsChpRqfAkAAEsChpRqfgkAAEsChpRq
gAkAAEsChpRqggkAAEsChpRqhAkAAEsChpRqhgkAAEsChpRqiAkAAEsChpRqigkAAEsChpRqjAkA
AEsChpRqjgkAAEsChpRqkAkAAEsChpRqkgkAAEsChpRqlAkAAEsChpRqlgkAAEsChpRqmAkAAEsC
hpRqmgkAAEsChpRqnAkAAEsChpRqngkAAEsChpRqoAkAAEsChpR0lGqcAQAAKWqiAQAAKWqjAQAA
XZR1YmioKYGUfZQoaKt9lCiMCXZhcmlhYmxlc5RdlIwNZG9tYWluX2VkaXRvcpR9lGr7CgAAXZQo
XZQojAZSRUdJT06UaLVLA2gOiGVdlCiMCERJVklTSU9OlGi1SwNoDohlXZQojAVTVEFURZRotUsD
aA6IZV2UKIwGQ09VTlRZlGi1SwNoDohlXZQojAZTVE5BTUWUaL9LAozdQWxhYmFtYSwgQXJrYW5z
YXMsIENvbm5lY3RpY3V0LCBEZWxhd2FyZSwgRGlzdHJpY3Qgb2YgQ29sdW1iaWEsIEZsb3JpZGEs
IEdlb3JnaWEsIElsbGlub2lzLCBJbmRpYW5hLCBJb3dhLCBLZW50dWNreSwgTWFpbmUsIE1hcnls
YW5kLCBNYXNzYWNodXNldHRzLCBNaWNoaWdhbiwgTWlubmVzb3RhLCBNaXNzaXNzaXBwaSwgTWlz
c291cmksIE5lYnJhc2thLCBOZXcgSGFtcHNoaXJlLCAuLi6UiWVdlCiMBEZJUFOUaLVLA2gOiGVd
lCiMCkVDT21pbm9yaXSUaLVLA2gOiGVdlCiMCkVDT21ham9yaXSUaLVLA2gOiGVdlCiMCkVDT3Zh
cmlldHmUaLVLA2gOiGVdlCiMCkNBTk9QWW1lZGmUaLVLAGgOiGVdlCiMCkNBTk9QWXN0ZGWUaLVL
AGgOiGVdlCiMCUNBTk9QWW1heJRotUsAaA6IZV2UKIwKRm9yR3JvbWVkaZRotUsAaA6IZV2UKIwK
Rm9yR3JvbWlub5RotUsAaA6IZV2UKIwKRm9yR3JvbWFqb5RotUsAaA6IZV2UKIwKRm9yR3JvdmFy
aZRotUsAaA6IZV2UKIwKUGVyb19sZXVjb5RotUsAaA6IZV2UKIwHT2RvX3ZpcpRotUsAaA6IZV2U
KIwIRGlkX3ZpcmeUaLVLAGgOiGVdlCiMB0x5bl9ydWaUaLVLA2gOiGVdlCiMCEV1bWVfbGF0lGi1
SwBoDohlXZQojAlCbGFyX2JyZXaUaLVLAGgOiGVdlCiMCEF2b2lkc3VtlGi1SwNoDohlXZQojApB
dm9pZG1lZGlhlGi1SwNoDohlXZQojAhQcm9jX2xvdJRotUsAaA6IZV2UKIwJU2NpX2Nhcm9slGi1
SwBoDohlXZQojAdVY2NvdW50lGi1SwNoDohlXZQojAdFZGdlc3VtlGi1SwNoDohlXZQojApFZGdl
bWVkaWFulGi1SwBoDohlXZQojAdFZGdlbWlulGi1SwBoDohlXZQojAdFZGdlbWF4lGi1SwBoDohl
XZQojARUeF8xlGi1SwBoDohlXZQojARUeF8ylGi1SwBoDohlXZQojARUeF8zlGi1SwNoDohlXZQo
jARUbV8xlGi1SwBoDohlXZQojARUbV8ylGi1SwBoDohlXZQojARUbV8zlGi1SwNoDohlXZQojAVW
UERfMZRotUsAaA6IZV2UKIwFVlBEXzKUaLVLAGgOiGVdlCiMBVZQRF8zlGi1SwNoDohlXZQojARO
RFZJlGi1SwNoDohlXZQojAhQcmVzZW5jZZRov0sAjCFFc3RhYmxpc2hlZCwgTm8gcmVjb3Jkcywg
UmVwb3J0ZWSUiWVdlCiMBFllYXKUaLVLA2gOiGVdlCiMBFJpc2uUaLVLAWgOiGVdlCiMClByZXZh
bGVuY2WUaLVLA2gOiGVdlCiMCUFkamFjZW5jeZRotUsDaA6IZV2UKIwJTkRWSV9wcmV2lGi1SwBo
DohlXZQojAxORFZJX2N1cnJlbnSUaLVLAGgOiGVdlCiMB0NUWU5BTUWUahoBAABLAmgOiWVlc2ij
SwF1ah0BAAAoagELAABLAoaUagMLAABLAoaUagULAABLAoaUagcLAABLAoaUagkLAABdlCiMB0Fs
YWJhbWGUjAhBcmthbnNhc5SMC0Nvbm5lY3RpY3V0lIwIRGVsYXdhcmWUjBREaXN0cmljdCBvZiBD
b2x1bWJpYZSMB0Zsb3JpZGGUjAdHZW9yZ2lhlIwISWxsaW5vaXOUjAdJbmRpYW5hlIwESW93YZSM
CEtlbnR1Y2t5lIwFTWFpbmWUjAhNYXJ5bGFuZJSMDU1hc3NhY2h1c2V0dHOUjAhNaWNoaWdhbpSM
CU1pbm5lc290YZSMC01pc3Npc3NpcHBplIwITWlzc291cmmUjAhOZWJyYXNrYZSMDU5ldyBIYW1w
c2hpcmWUjApOZXcgSmVyc2V5lIwITmV3IFlvcmuUjA5Ob3J0aCBDYXJvbGluYZSMDE5vcnRoIERh
a290YZSMBE9oaW+UjAxQZW5uc3lsdmFuaWGUjAxSaG9kZSBJc2xhbmSUjA5Tb3V0aCBDYXJvbGlu
YZSMDFNvdXRoIERha290YZSMCVRlbm5lc3NlZZSMB1Zlcm1vbnSUjAhWaXJnaW5pYZSMDVdlc3Qg
VmlyZ2luaWGUjAlXaXNjb25zaW6UZYaUagwLAABLAoaUag4LAABLAoaUahALAABLAoaUahILAABL
AoaUahQLAABLAoaUahYLAABLAoaUahgLAABLAoaUahoLAABLAoaUahwLAABLAoaUah4LAABLAoaU
aiALAABLAoaUaiILAABLAoaUaiQLAABLAoaUaiYLAABLAoaUaigLAABLAoaUaioLAABLAoaUaiwL
AABLAoaUai4LAABLAoaUajALAABLAoaUajILAABLAoaUajQLAABLAoaUajYLAABLAoaUajgLAABL
AoaUajoLAABLAoaUajwLAABLAoaUaj4LAABLAoaUakALAABLAoaUakILAABLAoaUakQLAABLAoaU
akYLAABLAoaUakgLAABLAoaUakoLAABLAoaUakwLAABLAoaUak4LAABLAoaUalALAABLAoaUalIL
AABLAoaUalQLAABdlCiMC0VzdGFibGlzaGVklIwKTm8gcmVjb3Jkc5SMCFJlcG9ydGVklGWGlGpX
CwAASwKGlGpZCwAASwKGlGpbCwAASwKGlGpdCwAASwKGlGpfCwAASwKGlGphCwAASwKGlHSUapwB
AABqYwsAAEsDhpSFlGqiAQAAKWqjAQAAXZR1YmioKYGUfZQoaKt9lCiMCXZhcmlhYmxlc5RdlIwN
ZG9tYWluX2VkaXRvcpR9lGrCCwAAXZQoXZQojAZSRUdJT06UaLVLA2gOiGVdlCiMCERJVklTSU9O
lGi1SwNoDohlXZQojAVTVEFURZRotUsDaA6IZV2UKIwGQ09VTlRZlGi1SwJoDohlXZQojAZTVE5B
TUWUaL9LAozdQWxhYmFtYSwgQXJrYW5zYXMsIENvbm5lY3RpY3V0LCBEZWxhd2FyZSwgRGlzdHJp
Y3Qgb2YgQ29sdW1iaWEsIEZsb3JpZGEsIEdlb3JnaWEsIElsbGlub2lzLCBJbmRpYW5hLCBJb3dh
LCBLZW50dWNreSwgTWFpbmUsIE1hcnlsYW5kLCBNYXNzYWNodXNldHRzLCBNaWNoaWdhbiwgTWlu
bmVzb3RhLCBNaXNzaXNzaXBwaSwgTWlzc291cmksIE5lYnJhc2thLCBOZXcgSGFtcHNoaXJlLCAu
Li6UiWVdlCiMBEZJUFOUaLVLA2gOiGVdlCiMCkVDT21pbm9yaXSUaLVLAGgOiGVdlCiMCkVDT21h
am9yaXSUaLVLAGgOiGVdlCiMCkVDT3ZhcmlldHmUaLVLAGgOiGVdlCiMCkNBTk9QWW1lZGmUaLVL
AGgOiGVdlCiMCkNBTk9QWXN0ZGWUaLVLAGgOiGVdlCiMCUNBTk9QWW1heJRotUsAaA6IZV2UKIwK
Rm9yR3JvbWVkaZRotUsAaA6IZV2UKIwKRm9yR3JvbWlub5RotUsAaA6IZV2UKIwKRm9yR3JvbWFq
b5RotUsAaA6IZV2UKIwKRm9yR3JvdmFyaZRotUsAaA6IZV2UKIwKUGVyb19sZXVjb5RotUsAaA6I
ZV2UKIwHT2RvX3ZpcpRotUsAaA6IZV2UKIwIRGlkX3ZpcmeUaLVLAGgOiGVdlCiMB0x5bl9ydWaU
aLVLAGgOiGVdlCiMCEV1bWVfbGF0lGi1SwBoDohlXZQojAlCbGFyX2JyZXaUaLVLAGgOiGVdlCiM
CEF2b2lkc3VtlGi1SwBoDohlXZQojApBdm9pZG1lZGlhlGi1SwBoDohlXZQojAhQcm9jX2xvdJRo
tUsAaA6IZV2UKIwJU2NpX2Nhcm9slGi1SwBoDohlXZQojAdVY2NvdW50lGi1SwBoDohlXZQojAdF
ZGdlc3VtlGi1SwBoDohlXZQojApFZGdlbWVkaWFulGi1SwBoDohlXZQojAdFZGdlbWlulGi1SwBo
DohlXZQojAdFZGdlbWF4lGi1SwBoDohlXZQojARUeF8xlGi1SwBoDohlXZQojARUeF8ylGi1SwBo
DohlXZQojARUeF8zlGi1SwBoDohlXZQojARUbV8xlGi1SwBoDohlXZQojARUbV8ylGi1SwBoDohl
XZQojARUbV8zlGi1SwBoDohlXZQojAVWUERfMZRotUsAaA6IZV2UKIwFVlBEXzKUaLVLAGgOiGVd
lCiMBVZQRF8zlGi1SwBoDohlXZQojARORFZJlGi1SwBoDohlXZQojAhQcmVzZW5jZZRov0sAjCFF
c3RhYmxpc2hlZCwgTm8gcmVjb3JkcywgUmVwb3J0ZWSUiWVdlCiMBFllYXKUaLVLAmgOiGVdlCiM
BFJpc2uUaLVLAWgOiGVdlCiMClByZXZhbGVuY2WUaLVLA2gOiGVdlCiMB0NUWU5BTUWUahoBAABL
AmgOiWVdlCiMCUFkamFjZW5jeZRqGgEAAEsDaA6JZWVzaKNLAXVqHQEAAChqyAsAAEsChpRqygsA
AEsChpRqzAsAAEsChpRqzgsAAEsChpRq0AsAAF2UKIwHQWxhYmFtYZSMCEFya2Fuc2FzlIwLQ29u
bmVjdGljdXSUjAhEZWxhd2FyZZSMFERpc3RyaWN0IG9mIENvbHVtYmlhlIwHRmxvcmlkYZSMB0dl
b3JnaWGUjAhJbGxpbm9pc5SMB0luZGlhbmGUjARJb3dhlIwIS2VudHVja3mUjAVNYWluZZSMCE1h
cnlsYW5klIwNTWFzc2FjaHVzZXR0c5SMCE1pY2hpZ2FulIwJTWlubmVzb3RhlIwLTWlzc2lzc2lw
cGmUjAhNaXNzb3VyaZSMCE5lYnJhc2thlIwNTmV3IEhhbXBzaGlyZZSMCk5ldyBKZXJzZXmUjAhO
ZXcgWW9ya5SMDk5vcnRoIENhcm9saW5hlIwMTm9ydGggRGFrb3RhlIwET2hpb5SMDFBlbm5zeWx2
YW5pYZSMDFJob2RlIElzbGFuZJSMDlNvdXRoIENhcm9saW5hlIwMU291dGggRGFrb3RhlIwJVGVu
bmVzc2VllIwHVmVybW9udJSMCFZpcmdpbmlhlIwNV2VzdCBWaXJnaW5pYZSMCVdpc2NvbnNpbpRl
hpRq0wsAAEsChpRq1QsAAEsChpRq1wsAAEsChpRq2QsAAEsChpRq2wsAAEsChpRq3QsAAEsChpRq
3wsAAEsChpRq4QsAAEsChpRq4wsAAEsChpRq5QsAAEsChpRq5wsAAEsChpRq6QsAAEsChpRq6wsA
AEsChpRq7QsAAEsChpRq7wsAAEsChpRq8QsAAEsChpRq8wsAAEsChpRq9QsAAEsChpRq9wsAAEsC
hpRq+QsAAEsChpRq+wsAAEsChpRq/QsAAEsChpRq/wsAAEsChpRqAQwAAEsChpRqAwwAAEsChpRq
BQwAAEsChpRqBwwAAEsChpRqCQwAAEsChpRqCwwAAEsChpRqDQwAAEsChpRqDwwAAEsChpRqEQwA
AEsChpRqEwwAAEsChpRqFQwAAEsChpRqFwwAAEsChpRqGQwAAEsChpRqGwwAAF2UKIwLRXN0YWJs
aXNoZWSUjApObyByZWNvcmRzlIwIUmVwb3J0ZWSUZYaUah4MAABLAoaUaiAMAABLAoaUaiIMAABL
AoaUdJRqnAEAAGokDAAASwOGlGomDAAASwOGlIaUaqIBAAApaqMBAABdlHViaKgpgZR9lChoq32U
KIwJdmFyaWFibGVzlF2UjA1kb21haW5fZWRpdG9ylH2UaoMMAABdlChdlCiMBlJFR0lPTpRotUsD
aA6IZV2UKIwIRElWSVNJT06UaLVLA2gOiGVdlCiMBVNUQVRFlGi1SwNoDohlXZQojAZDT1VOVFmU
aLVLA2gOiGVdlCiMBlNUTkFNRZRov0sCjN1BbGFiYW1hLCBBcmthbnNhcywgQ29ubmVjdGljdXQs
IERlbGF3YXJlLCBEaXN0cmljdCBvZiBDb2x1bWJpYSwgRmxvcmlkYSwgR2VvcmdpYSwgSWxsaW5v
aXMsIEluZGlhbmEsIElvd2EsIEtlbnR1Y2t5LCBNYWluZSwgTWFyeWxhbmQsIE1hc3NhY2h1c2V0
dHMsIE1pY2hpZ2FuLCBNaW5uZXNvdGEsIE1pc3Npc3NpcHBpLCBNaXNzb3VyaSwgTmVicmFza2Es
IE5ldyBIYW1wc2hpcmUsIC4uLpSJZV2UKIwERklQU5RotUsDaA6IZV2UKIwKRUNPbWlub3JpdJRo
tUsAaA6IZV2UKIwKRUNPbWFqb3JpdJRotUsAaA6IZV2UKIwKRUNPdmFyaWV0eZRotUsAaA6IZV2U
KIwKQ0FOT1BZbWVkaZRotUsAaA6IZV2UKIwKQ0FOT1BZc3RkZZRotUsAaA6IZV2UKIwJQ0FOT1BZ
bWF4lGi1SwBoDohlXZQojApGb3JHcm9tZWRplGi1SwBoDohlXZQojApGb3JHcm9taW5vlGi1SwBo
DohlXZQojApGb3JHcm9tYWpvlGi1SwBoDohlXZQojApGb3JHcm92YXJplGi1SwBoDohlXZQojApQ
ZXJvX2xldWNvlGi1SwBoDohlXZQojAdPZG9fdmlylGi1SwBoDohlXZQojAhEaWRfdmlyZ5RotUsA
aA6IZV2UKIwHTHluX3J1ZpRotUsAaA6IZV2UKIwIRXVtZV9sYXSUaLVLAGgOiGVdlCiMCUJsYXJf
YnJldpRotUsAaA6IZV2UKIwIQXZvaWRzdW2UaLVLAGgOiGVdlCiMCkF2b2lkbWVkaWGUaLVLAGgO
iGVdlCiMCFByb2NfbG90lGi1SwBoDohlXZQojAlTY2lfY2Fyb2yUaLVLAGgOiGVdlCiMB1VjY291
bnSUaLVLAGgOiGVdlCiMB0VkZ2VzdW2UaLVLAGgOiGVdlCiMCkVkZ2VtZWRpYW6UaLVLAGgOiGVd
lCiMB0VkZ2VtaW6UaLVLAGgOiGVdlCiMB0VkZ2VtYXiUaLVLAGgOiGVdlCiMBFR4XzGUaLVLAGgO
iGVdlCiMBFR4XzKUaLVLAGgOiGVdlCiMBFR4XzOUaLVLAGgOiGVdlCiMBFRtXzGUaLVLAGgOiGVd
lCiMBFRtXzKUaLVLAGgOiGVdlCiMBFRtXzOUaLVLAGgOiGVdlCiMBVZQRF8xlGi1SwBoDohlXZQo
jAVWUERfMpRotUsAaA6IZV2UKIwFVlBEXzOUaLVLAGgOiGVdlCiMCE5EVkkyMDA3lGi1SwBoDohl
XZQojAhQcmVzZW5jZZRov0sAjCFFc3RhYmxpc2hlZCwgTm8gcmVjb3JkcywgUmVwb3J0ZWSUiWVd
lCiMBFllYXKUaLVLAmgOiGVdlCiMCUFkamFjZW5jeZRotUsAaA6IZV2UKIwEUmlza5RotUsBaA6I
ZV2UKIwHQ1RZTkFNRZRqGgEAAEsDaA6JZWVzaKNLAXVqHQEAAChqiQwAAEsChpRqiwwAAEsChpRq
jQwAAEsChpRqjwwAAEsChpRqkQwAAF2UKIwHQWxhYmFtYZSMCEFya2Fuc2FzlIwLQ29ubmVjdGlj
dXSUjAhEZWxhd2FyZZSMFERpc3RyaWN0IG9mIENvbHVtYmlhlIwHRmxvcmlkYZSMB0dlb3JnaWGU
jAhJbGxpbm9pc5SMB0luZGlhbmGUjARJb3dhlIwIS2VudHVja3mUjAVNYWluZZSMCE1hcnlsYW5k
lIwNTWFzc2FjaHVzZXR0c5SMCE1pY2hpZ2FulIwJTWlubmVzb3RhlIwLTWlzc2lzc2lwcGmUjAhN
aXNzb3VyaZSMCE5lYnJhc2thlIwNTmV3IEhhbXBzaGlyZZSMCk5ldyBKZXJzZXmUjAhOZXcgWW9y
a5SMDk5vcnRoIENhcm9saW5hlIwMTm9ydGggRGFrb3RhlIwET2hpb5SMDFBlbm5zeWx2YW5pYZSM
DFJob2RlIElzbGFuZJSMDlNvdXRoIENhcm9saW5hlIwMU291dGggRGFrb3RhlIwJVGVubmVzc2Vl
lIwHVmVybW9udJSMCFZpcmdpbmlhlIwNV2VzdCBWaXJnaW5pYZSMCVdpc2NvbnNpbpRlhpRqlAwA
AEsChpRqlgwAAEsChpRqmAwAAEsChpRqmgwAAEsChpRqnAwAAEsChpRqngwAAEsChpRqoAwAAEsC
hpRqogwAAEsChpRqpAwAAEsChpRqpgwAAEsChpRqqAwAAEsChpRqqgwAAEsChpRqrAwAAEsChpRq
rgwAAEsChpRqsAwAAEsChpRqsgwAAEsChpRqtAwAAEsChpRqtgwAAEsChpRquAwAAEsChpRqugwA
AEsChpRqvAwAAEsChpRqvgwAAEsChpRqwAwAAEsChpRqwgwAAEsChpRqxAwAAEsChpRqxgwAAEsC
hpRqyAwAAEsChpRqygwAAEsChpRqzAwAAEsChpRqzgwAAEsChpRq0AwAAEsChpRq0gwAAEsChpRq
1AwAAEsChpRq1gwAAEsChpRq2AwAAEsChpRq2gwAAEsChpRq3AwAAF2UKIwLRXN0YWJsaXNoZWSU
jApObyByZWNvcmRzlIwIUmVwb3J0ZWSUZYaUat8MAABLAoaUauEMAABLAoaUauMMAABLAoaUdJRq
nAEAAGrlDAAASwOGlIWUaqIBAAApaqMBAABdlHViaKgpgZR9lChoq32UKIwJdmFyaWFibGVzlF2U
jA1kb21haW5fZWRpdG9ylH2UakENAABdlChdlCiMBlJFR0lPTpRotUsDaA6IZV2UKIwIRElWSVNJ
T06UaLVLA2gOiGVdlCiMBVNUQVRFlGi1SwNoDohlXZQojAZDT1VOVFmUaLVLA2gOiGVdlCiMBlNU
TkFNRZRov0sCjN1BbGFiYW1hLCBBcmthbnNhcywgQ29ubmVjdGljdXQsIERlbGF3YXJlLCBEaXN0
cmljdCBvZiBDb2x1bWJpYSwgRmxvcmlkYSwgR2VvcmdpYSwgSWxsaW5vaXMsIEluZGlhbmEsIElv
d2EsIEtlbnR1Y2t5LCBNYWluZSwgTWFyeWxhbmQsIE1hc3NhY2h1c2V0dHMsIE1pY2hpZ2FuLCBN
aW5uZXNvdGEsIE1pc3Npc3NpcHBpLCBNaXNzb3VyaSwgTmVicmFza2EsIE5ldyBIYW1wc2hpcmUs
IC4uLpSJZV2UKIwIRklQUyAoMSmUaLVLA2gOiGVdlCiMB1BPUDIwMDCUaLVLA2gOiGVdlCiMB1BP
UDIwMDGUaLVLA2gOiGVdlCiMB1BPUDIwMDKUaLVLA2gOiGVdlCiMB1BPUDIwMDOUaLVLA2gOiGVd
lCiMB1BPUDIwMDSUaLVLA2gOiGVdlCiMB1BPUDIwMDWUaLVLA2gOiGVdlCiMB1BPUDIwMDaUaLVL
A2gOiGVdlCiMB1BPUDIwMDeUaLVLA2gOiGVdlCiMC1BPUDIwMDggKDEplGi1SwNoDohlXZQojAtQ
T1AyMDA4ICgyKZRotUsDaA6IZV2UKIwHUE9QMjAwOZRotUsDaA6IZV2UKIwHUE9QMjAxMJRotUsD
aA6IZV2UKIwHUE9QMjAxMZRotUsDaA6IZV2UKIwHUE9QMjAxMpRotUsDaA6IZV2UKIwHUE9QMjAx
M5RotUsDaA6IZV2UKIwHUE9QMjAxNJRotUsDaA6IZV2UKIwHUE9QMjAxNZRotUsDaA6IZV2UKIwH
UE9QMjAxNpRotUsDaA6IZV2UKIwHUE9QMjAxN5RotUsDaA6IZV2UKIwHUE9QMjAxOJRotUsDaA6I
ZV2UKIwHUE9QMjAxOZRotUsDaA6IZV2UKIwHUE9QMjAyMJRotUsDaA6IZV2UKIwJQ2FzZXMyMDAx
lGi1SwNoDohlXZQojAlDYXNlczIwMDKUaLVLA2gOiGVdlCiMCUNhc2VzMjAwM5RotUsDaA6IZV2U
KIwJQ2FzZXMyMDA0lGi1SwNoDohlXZQojAlDYXNlczIwMDWUaLVLA2gOiGVdlCiMCUNhc2VzMjAw
NpRotUsDaA6IZV2UKIwJQ2FzZXMyMDA3lGi1SwNoDohlXZQojAlDYXNlczIwMDiUaLVLA2gOiGVd
lCiMCUNhc2VzMjAwOZRotUsDaA6IZV2UKIwJQ2FzZXMyMDEwlGi1SwNoDohlXZQojAlDYXNlczIw
MTGUaLVLA2gOiGVdlCiMCUNhc2VzMjAxMpRotUsDaA6IZV2UKIwJQ2FzZXMyMDEzlGi1SwNoDohl
XZQojAlDYXNlczIwMTSUaLVLA2gOiGVdlCiMCUNhc2VzMjAxNZRotUsDaA6IZV2UKIwJQ2FzZXMy
MDE2lGi1SwNoDohlXZQojAlDYXNlczIwMTeUaLVLA2gOiGVdlCiMCUNhc2VzMjAxOJRotUsDaA6I
ZV2UKIwJQ2FzZXMyMDE5lGi1SwNoDohlXZQojAlDYXNlczIwMjCUaLVLA2gOiGVdlCiMCEZJUFMg
KDIplGi1SwNoDohlXZQojAhQUkVWMjAwMZRotUsDaA6IZV2UKIwIUFJFVjIwMDKUaLVLA2gOiGVd
lCiMCFBSRVYyMDAzlGi1SwNoDohlXZQojAhQUkVWMjAwNJRotUsDaA6IZV2UKIwIUFJFVjIwMDWU
aLVLA2gOiGVdlCiMCFBSRVYyMDA2lGi1SwNoDohlXZQojAhQUkVWMjAwN5RotUsDaA6IZV2UKIwI
UFJFVjIwMDiUaLVLA2gOiGVdlCiMCFBSRVYyMDA5lGi1SwNoDohlXZQojAhQUkVWMjAxMJRotUsD
aA6IZV2UKIwIUFJFVjIwMTGUaLVLA2gOiGVdlCiMCFBSRVYyMDEylGi1SwNoDohlXZQojAhQUkVW
MjAxM5RotUsDaA6IZV2UKIwIUFJFVjIwMTSUaLVLA2gOiGVdlCiMCFBSRVYyMDE1lGi1SwNoDohl
XZQojAhQUkVWMjAxNpRotUsDaA6IZV2UKIwIUFJFVjIwMTeUaLVLA2gOiGVdlCiMCFBSRVYyMDE4
lGi1SwNoDohlXZQojAhQUkVWMjAxOZRotUsDaA6IZV2UKIwIUFJFVjIwMjCUaLVLA2gOiGVdlCiM
CkVDT21pbm9yaXSUaLVLAGgOiGVdlCiMCkVDT21ham9yaXSUaLVLAGgOiGVdlCiMCkVDT3Zhcmll
dHmUaLVLAGgOiGVdlCiMCkNBTk9QWW1lZGmUaLVLAGgOiGVdlCiMCkNBTk9QWXN0ZGWUaLVLAGgO
iGVdlCiMCUNBTk9QWW1heJRotUsAaA6IZV2UKIwKRm9yR3JvbWVkaZRotUsAaA6IZV2UKIwKRm9y
R3JvbWlub5RotUsAaA6IZV2UKIwKRm9yR3JvbWFqb5RotUsAaA6IZV2UKIwKRm9yR3JvdmFyaZRo
tUsAaA6IZV2UKIwKUGVyb19sZXVjb5RotUsAaA6IZV2UKIwHT2RvX3ZpcpRotUsAaA6IZV2UKIwI
RGlkX3ZpcmeUaLVLAGgOiGVdlCiMB0x5bl9ydWaUaLVLAGgOiGVdlCiMCEV1bWVfbGF0lGi1SwBo
DohlXZQojAlCbGFyX2JyZXaUaLVLAGgOiGVdlCiMCEF2b2lkc3VtlGi1SwBoDohlXZQojApBdm9p
ZG1lZGlhlGi1SwBoDohlXZQojAhQcm9jX2xvdJRotUsAaA6IZV2UKIwJU2NpX2Nhcm9slGi1SwBo
DohlXZQojAdVY2NvdW50lGi1SwBoDohlXZQojAdFZGdlc3VtlGi1SwBoDohlXZQojApFZGdlbWVk
aWFulGi1SwBoDohlXZQojAdFZGdlbWlulGi1SwBoDohlXZQojAdFZGdlbWF4lGi1SwBoDohlXZQo
jARUeF8xlGi1SwBoDohlXZQojARUeF8ylGi1SwBoDohlXZQojARUeF8zlGi1SwBoDohlXZQojARU
bV8xlGi1SwBoDohlXZQojARUbV8ylGi1SwBoDohlXZQojARUbV8zlGi1SwBoDohlXZQojAVWUERf
MZRotUsAaA6IZV2UKIwFVlBEXzKUaLVLAGgOiGVdlCiMBVZQRF8zlGi1SwBoDohlXZQojAhORFZJ
MjAwN5RotUsAaA6IZV2UKIwIUHJlc2VuY2WUaL9LAIwhRXN0YWJsaXNoZWQsIE5vIHJlY29yZHMs
IFJlcG9ydGVklIllXZQojARZZWFylGi1SwJoDohlXZQojAlBZGphY2VuY3mUaLVLAGgOiGVdlCiM
BFJpc2uUaLVLAWgOiGVdlCiMCUZlYXR1cmUgMZRotUsDaA6IZV2UKIwJRmVhdHVyZSAylGi1SwNo
DohlXZQojAlGZWF0dXJlIDOUaLVLA2gOiGVdlCiMCUZlYXR1cmUgNJRotUsDaA6IZV2UKIwJRmVh
dHVyZSA1lGi1SwNoDohlXZQojAlGZWF0dXJlIDaUaLVLA2gOiGVdlCiMCUZlYXR1cmUgN5RotUsD
aA6IZV2UKIwJRmVhdHVyZSA4lGi1SwNoDohlXZQojAlGZWF0dXJlIDmUaLVLA2gOiGVdlCiMCkZl
YXR1cmUgMTCUaLVLA2gOiGVdlCiMCkZlYXR1cmUgMTGUaLVLA2gOiGVdlCiMCkZlYXR1cmUgMTKU
aLVLA2gOiGVdlCiMCkZlYXR1cmUgMTOUaLVLA2gOiGVdlCiMB0NUWU5BTUWUahoBAABLA2gOiWVl
c2ijSwF1ah0BAAAoakcNAABLAoaUakkNAABLAoaUaksNAABLAoaUak0NAABLAoaUak8NAABdlCiM
B0FsYWJhbWGUjAhBcmthbnNhc5SMC0Nvbm5lY3RpY3V0lIwIRGVsYXdhcmWUjBREaXN0cmljdCBv
ZiBDb2x1bWJpYZSMB0Zsb3JpZGGUjAdHZW9yZ2lhlIwISWxsaW5vaXOUjAdJbmRpYW5hlIwESW93
YZSMCEtlbnR1Y2t5lIwFTWFpbmWUjAhNYXJ5bGFuZJSMDU1hc3NhY2h1c2V0dHOUjAhNaWNoaWdh
bpSMCU1pbm5lc290YZSMC01pc3Npc3NpcHBplIwITWlzc291cmmUjAhOZWJyYXNrYZSMDU5ldyBI
YW1wc2hpcmWUjApOZXcgSmVyc2V5lIwITmV3IFlvcmuUjA5Ob3J0aCBDYXJvbGluYZSMDE5vcnRo
IERha290YZSMBE9oaW+UjAxQZW5uc3lsdmFuaWGUjAxSaG9kZSBJc2xhbmSUjA5Tb3V0aCBDYXJv
bGluYZSMDFNvdXRoIERha290YZSMCVRlbm5lc3NlZZSMB1Zlcm1vbnSUjAhWaXJnaW5pYZSMDVdl
c3QgVmlyZ2luaWGUjAlXaXNjb25zaW6UZYaUalINAABLAoaUalQNAABLAoaUalYNAABLAoaUalgN
AABLAoaUaloNAABLAoaUalwNAABLAoaUal4NAABLAoaUamANAABLAoaUamINAABLAoaUamQNAABL
AoaUamYNAABLAoaUamgNAABLAoaUamoNAABLAoaUamwNAABLAoaUam4NAABLAoaUanANAABLAoaU
anINAABLAoaUanQNAABLAoaUanYNAABLAoaUangNAABLAoaUanoNAABLAoaUanwNAABLAoaUan4N
AABLAoaUaoANAABLAoaUaoINAABLAoaUaoQNAABLAoaUaoYNAABLAoaUaogNAABLAoaUaooNAABL
AoaUaowNAABLAoaUao4NAABLAoaUapANAABLAoaUapINAABLAoaUapQNAABLAoaUapYNAABLAoaU
apgNAABLAoaUapoNAABLAoaUapwNAABLAoaUap4NAABLAoaUaqANAABLAoaUaqINAABLAoaUaqQN
AABLAoaUaqYNAABLAoaUaqgNAABLAoaUaqoNAABLAoaUaqwNAABLAoaUaq4NAABLAoaUarANAABL
AoaUarINAABLAoaUarQNAABLAoaUarYNAABLAoaUargNAABLAoaUaroNAABLAoaUarwNAABLAoaU
ar4NAABLAoaUasANAABLAoaUasINAABLAoaUasQNAABLAoaUasYNAABLAoaUasgNAABLAoaUasoN
AABLAoaUaswNAABLAoaUas4NAABLAoaUatANAABLAoaUatINAABLAoaUatQNAABLAoaUatYNAABL
AoaUatgNAABLAoaUatoNAABLAoaUatwNAABLAoaUat4NAABLAoaUauANAABLAoaUauINAABLAoaU
auQNAABLAoaUauYNAABLAoaUaugNAABLAoaUauoNAABLAoaUauwNAABLAoaUau4NAABLAoaUavAN
AABLAoaUavINAABLAoaUavQNAABLAoaUavYNAABLAoaUavgNAABLAoaUavoNAABLAoaUavwNAABL
AoaUav4NAABLAoaUagAOAABLAoaUagIOAABLAoaUagQOAABLAoaUagYOAABLAoaUaggOAABLAoaU
agoOAABLAoaUagwOAABLAoaUag4OAABLAoaUahAOAABLAoaUahIOAABLAoaUahQOAABLAoaUahYO
AABLAoaUahgOAABdlCiMC0VzdGFibGlzaGVklIwKTm8gcmVjb3Jkc5SMCFJlcG9ydGVklGWGlGob
DgAASwKGlGodDgAASwKGlGofDgAASwKGlGohDgAASwKGlGojDgAASwKGlGolDgAASwKGlGonDgAA
SwKGlGopDgAASwKGlGorDgAASwKGlGotDgAASwKGlGovDgAASwKGlGoxDgAASwKGlGozDgAASwKG
lGo1DgAASwKGlGo3DgAASwKGlGo5DgAASwKGlHSUapwBAABqOw4AAEsDhpSFlGqiAQAAKWqjAQAA
XZR1YmioKYGUfZQoaKt9lCiMCXZhcmlhYmxlc5RdlIwNZG9tYWluX2VkaXRvcpR9lGrjDgAAXZQo
XZQojApTVEFURV9OQU1FlGi/SwCM10FsYWJhbWEsIEFya2Fuc2FzLCBDb25uZWN0aWN1dCwgRGVs
YXdhcmUsIERpc3RyaWN0IG9mIENvbHVtYmlhLCBGbG9yaWRhLCBHZW9yZ2lhLCBJbGxpbm9pcywg
SW5kaWFuYSwgSW93YSwgS2Fuc2FzLCBLZW50dWNreSwgTG91aXNpYW5hLCBNYWluZSwgTWFyeWxh
bmQsIE1hc3NhY2h1c2V0dHMsIE1pY2hpZ2FuLCBNaW5uZXNvdGEsIE1pc3Npc3NpcHBpLCBNaXNz
b3VyaSwgLi4ulIllXZQojApFQ09taW5vcml0lGi1SwBoDohlXZQojApFQ09tYWpvcml0lGi1SwBo
DohlXZQojApFQ092YXJpZXR5lGi1SwBoDohlXZQojApDQU5PUFltZWRplGi1SwBoDohlXZQojApD
QU5PUFlzdGRllGi1SwBoDohlXZQojAlDQU5PUFltYXiUaLVLAGgOiGVdlCiMCkZvckdyb21lZGmU
aLVLAGgOiGVdlCiMCkZvckdyb21pbm+UaLVLAGgOiGVdlCiMCkZvckdyb21ham+UaLVLAGgOiGVd
lCiMCkZvckdyb3ZhcmmUaLVLAGgOiGVdlCiMClBlcm9fbGV1Y2+UaLVLAGgOiGVdlCiMB09kb192
aXKUaLVLAGgOiGVdlCiMCERpZF92aXJnlGi1SwBoDohlXZQojAdMeW5fcnVmlGi1SwBoDohlXZQo
jAhFdW1lX2xhdJRotUsAaA6IZV2UKIwJQmxhcl9icmV2lGi1SwBoDohlXZQojAhBdm9pZHN1bZRo
tUsAaA6IZV2UKIwKQXZvaWRtZWRpYZRotUsAaA6IZV2UKIwIUHJvY19sb3SUaLVLAGgOiGVdlCiM
CVNjaV9jYXJvbJRotUsAaA6IZV2UKIwHVWNjb3VudJRotUsAaA6IZV2UKIwHRWRnZXN1bZRotUsA
aA6IZV2UKIwKRWRnZW1lZGlhbpRotUsAaA6IZV2UKIwHRWRnZW1pbpRotUsAaA6IZV2UKIwHRWRn
ZW1heJRotUsAaA6IZV2UKIwJQ2FzZXMyMDE2lGi1SwBoDohlXZQojAhUeDE0MTZfMZRotUsAaA6I
ZV2UKIwIVHgxNDE2XzKUaLVLAGgOiGVdlCiMCFR4MTQxNl8zlGi1SwBoDohlXZQojAhUbTE0MTZf
MZRotUsAaA6IZV2UKIwIVG0xNDE2XzKUaLVLAGgOiGVdlCiMCFRtMTQxNl8zlGi1SwBoDohlXZQo
jAlWUEQxNDE2XzGUaLVLAGgOiGVdlCiMCVZQRDE0MTZfMpRotUsAaA6IZV2UKIwJVlBEMTQxNl8z
lGi1SwBoDohlXZQojApQcmVzZW5jZV91lGi/SwCMIUVzdGFibGlzaGVkLCBObyByZWNvcmRzLCBS
ZXBvcnRlZJSJZV2UKIwLMjAxNl9tZWRpYW6UaLVLAGgOiGVdlCiMDlQyMDE2XzFfbWVkaWFulGi1
SwBoDohlXZQojA9UMjAxNl8yNV9tZWRpYW6UaLVLAGgOiGVdlCiMDlQyMDE2XzVfbWVkaWFulGi1
SwBoDohlXZQojA9UMjAxNl83NV9tZWRpYW6UaLVLAGgOiGVdlCiMD1QyMDE2XzkwX21lZGlhbpRo
tUsAaA6IZV2UKIwPTkRWSTIwMTZfbWVkaWFulGi1SwBoDohlXZQojAwyMDE2XzFtZWRpYW6UaLVL
AGgOiGVdlCiMDTIwMTZfMjVtZWRpYW6UaLVLAGgOiGVdlCiMDDIwMTZfNW1lZGlhbpRotUsAaA6I
ZV2UKIwNMjAxNl83NW1lZGlhbpRotUsAaA6IZV2UKIwMMjAxNl85bWVkaWFulGi1SwBoDohlXZQo
jARyaXNrlGoaAQAASwJoDollZXNoo0sBdWodAQAAKIwKU1RBVEVfTkFNRZRdlCiMB0FsYWJhbWGU
jAhBcmthbnNhc5SMC0Nvbm5lY3RpY3V0lIwIRGVsYXdhcmWUjBREaXN0cmljdCBvZiBDb2x1bWJp
YZSMB0Zsb3JpZGGUjAdHZW9yZ2lhlIwISWxsaW5vaXOUjAdJbmRpYW5hlIwESW93YZSMBkthbnNh
c5SMCEtlbnR1Y2t5lIwJTG91aXNpYW5hlIwFTWFpbmWUjAhNYXJ5bGFuZJSMDU1hc3NhY2h1c2V0
dHOUjAhNaWNoaWdhbpSMCU1pbm5lc290YZSMC01pc3Npc3NpcHBplIwITWlzc291cmmUjAhOZWJy
YXNrYZSMDU5ldyBIYW1wc2hpcmWUjApOZXcgSmVyc2V5lIwITmV3IFlvcmuUjA5Ob3J0aCBDYXJv
bGluYZSMDE5vcnRoIERha290YZSMBE9oaW+UjAhPa2xhaG9tYZSMDFBlbm5zeWx2YW5pYZSMDFJo
b2RlIElzbGFuZJSMDlNvdXRoIENhcm9saW5hlIwMU291dGggRGFrb3RhlIwJVGVubmVzc2VllIwF
VGV4YXOUjAdWZXJtb250lIwIVmlyZ2luaWGUjA1XZXN0IFZpcmdpbmlhlIwJV2lzY29uc2lulGWG
lIwKRUNPbWlub3JpdJRLAoaUjApFQ09tYWpvcml0lEsChpSMCkVDT3ZhcmlldHmUSwKGlIwKQ0FO
T1BZbWVkaZRLAoaUjApDQU5PUFlzdGRllEsChpSMCUNBTk9QWW1heJRLAoaUjApGb3JHcm9tZWRp
lEsChpSMCkZvckdyb21pbm+USwKGlIwKRm9yR3JvbWFqb5RLAoaUjApGb3JHcm92YXJplEsChpSM
ClBlcm9fbGV1Y2+USwKGlIwHT2RvX3ZpcpRLAoaUjAhEaWRfdmlyZ5RLAoaUjAdMeW5fcnVmlEsC
hpSMCEV1bWVfbGF0lEsChpSMCUJsYXJfYnJldpRLAoaUjAhBdm9pZHN1bZRLAoaUjApBdm9pZG1l
ZGlhlEsChpSMCFByb2NfbG90lEsChpSMCVNjaV9jYXJvbJRLAoaUjAdVY2NvdW50lEsChpSMB0Vk
Z2VzdW2USwKGlIwKRWRnZW1lZGlhbpRLAoaUjAdFZGdlbWlulEsChpSMB0VkZ2VtYXiUSwKGlIwJ
Q2FzZXMyMDE2lEsChpSMCFR4MTQxNl8xlEsChpSMCFR4MTQxNl8ylEsChpSMCFR4MTQxNl8zlEsC
hpSMCFRtMTQxNl8xlEsChpSMCFRtMTQxNl8ylEsChpSMCFRtMTQxNl8zlEsChpSMCVZQRDE0MTZf
MZRLAoaUjAlWUEQxNDE2XzKUSwKGlIwJVlBEMTQxNl8zlEsChpSMClByZXNlbmNlX3WUXZQojAtF
c3RhYmxpc2hlZJSMCk5vIHJlY29yZHOUjAhSZXBvcnRlZJRlhpSMCzIwMTZfbWVkaWFulEsChpSM
DlQyMDE2XzFfbWVkaWFulEsChpSMD1QyMDE2XzI1X21lZGlhbpRLAoaUjA5UMjAxNl81X21lZGlh
bpRLAoaUjA9UMjAxNl83NV9tZWRpYW6USwKGlIwPVDIwMTZfOTBfbWVkaWFulEsChpSMD05EVkky
MDE2X21lZGlhbpRLAoaUjAwyMDE2XzFtZWRpYW6USwKGlIwNMjAxNl8yNW1lZGlhbpRLAoaUjAwy
MDE2XzVtZWRpYW6USwKGlIwNMjAxNl83NW1lZGlhbpRLAoaUjAwyMDE2XzltZWRpYW6USwKGlHSU
apwBAACMBHJpc2uUSwOGlIWUaqIBAAApaqMBAABdlHViaKgpgZR9lChoq32UKGrjDgAAXZRq5Q4A
AH2UauMOAABdlChdlCiMClNUQVRFX05BTUWUaL9LAIzXQWxhYmFtYSwgQXJrYW5zYXMsIENvbm5l
Y3RpY3V0LCBEZWxhd2FyZSwgRGlzdHJpY3Qgb2YgQ29sdW1iaWEsIEZsb3JpZGEsIEdlb3JnaWEs
IElsbGlub2lzLCBJbmRpYW5hLCBJb3dhLCBLYW5zYXMsIEtlbnR1Y2t5LCBMb3Vpc2lhbmEsIE1h
aW5lLCBNYXJ5bGFuZCwgTWFzc2FjaHVzZXR0cywgTWljaGlnYW4sIE1pbm5lc290YSwgTWlzc2lz
c2lwcGksIE1pc3NvdXJpLCAuLi6UiWVdlCiMBEZJUFOUaLVLAGgOiGVdlCiMBEFyZWGUaLVLAGgO
iGVdlCiMCkVDT21pbm9yaXSUaLVLAGgOiGVdlCiMCkVDT21ham9yaXSUaLVLAGgOiGVdlCiMCkVD
T3ZhcmlldHmUaLVLAGgOiGVdlCiMCkNBTk9QWW1lZGmUaLVLAGgOiGVdlCiMCkNBTk9QWXN0ZGWU
aLVLAGgOiGVdlCiMCUNBTk9QWW1heJRotUsAaA6IZV2UKIwKRm9yR3JvbWVkaZRotUsAaA6IZV2U
KIwKRm9yR3JvbWlub5RotUsAaA6IZV2UKIwKRm9yR3JvbWFqb5RotUsAaA6IZV2UKIwKRm9yR3Jv
dmFyaZRotUsAaA6IZV2UKIwKUGVyb19sZXVjb5RotUsAaA6IZV2UKIwHT2RvX3ZpcpRotUsAaA6I
ZV2UKIwIRGlkX3ZpcmeUaLVLAGgOiGVdlCiMB0x5bl9ydWaUaLVLAGgOiGVdlCiMCEV1bWVfbGF0
lGi1SwBoDohlXZQojAlCbGFyX2JyZXaUaLVLAGgOiGVdlCiMCEF2b2lkc3VtlGi1SwBoDohlXZQo
jApBdm9pZG1lZGlhlGi1SwBoDohlXZQojAhQcm9jX2xvdJRotUsAaA6IZV2UKIwJU2NpX2Nhcm9s
lGi1SwBoDohlXZQojAdVY2NvdW50lGi1SwBoDohlXZQojAdFZGdlc3VtlGi1SwBoDohlXZQojApF
ZGdlbWVkaWFulGi1SwBoDohlXZQojAdFZGdlbWlulGi1SwBoDohlXZQojAdFZGdlbWF4lGi1SwBo
DohlXZQojAlDYXNlczIwMTaUaLVLAGgOiGVdlCiMCFR4MTQxNl8xlGi1SwBoDohlXZQojAhUeDE0
MTZfMpRotUsAaA6IZV2UKIwIVHgxNDE2XzOUaLVLAGgOiGVdlCiMCFRtMTQxNl8xlGi1SwBoDohl
XZQojAhUbTE0MTZfMpRotUsAaA6IZV2UKIwIVG0xNDE2XzOUaLVLAGgOiGVdlCiMCVZQRDE0MTZf
MZRotUsAaA6IZV2UKIwJVlBEMTQxNl8ylGi1SwBoDohlXZQojAlWUEQxNDE2XzOUaLVLAGgOiGVd
lCiMClByZXNlbmNlX3WUaL9LAIwhRXN0YWJsaXNoZWQsIE5vIHJlY29yZHMsIFJlcG9ydGVklIll
XZQojAsyMDE2X21lZGlhbpRotUsAaA6IZV2UKIwOVDIwMTZfMV9tZWRpYW6UaLVLAGgOiGVdlCiM
D1QyMDE2XzI1X21lZGlhbpRotUsAaA6IZV2UKIwOVDIwMTZfNV9tZWRpYW6UaLVLAGgOiGVdlCiM
D1QyMDE2Xzc1X21lZGlhbpRotUsAaA6IZV2UKIwPVDIwMTZfOTBfbWVkaWFulGi1SwBoDohlXZQo
jA9ORFZJMjAxNl9tZWRpYW6UaLVLAGgOiGVdlCiMDDIwMTZfMW1lZGlhbpRotUsAaA6IZV2UKIwN
MjAxNl8yNW1lZGlhbpRotUsAaA6IZV2UKIwMMjAxNl81bWVkaWFulGi1SwBoDohlXZQojA0yMDE2
Xzc1bWVkaWFulGi1SwBoDohlXZQojAwyMDE2XzltZWRpYW6UaLVLAGgOiGVdlCiMBE5BTUWUahoB
AABLAmgOiWVdlCiMBHJpc2uUahoBAABLAmgOiWVlc2ijSwF1ah0BAAAoaucPAABdlCiMB0FsYWJh
bWGUjAhBcmthbnNhc5SMC0Nvbm5lY3RpY3V0lIwIRGVsYXdhcmWUjBREaXN0cmljdCBvZiBDb2x1
bWJpYZSMB0Zsb3JpZGGUjAdHZW9yZ2lhlIwISWxsaW5vaXOUjAdJbmRpYW5hlIwESW93YZSMBkth
bnNhc5SMCEtlbnR1Y2t5lIwJTG91aXNpYW5hlIwFTWFpbmWUjAhNYXJ5bGFuZJSMDU1hc3NhY2h1
c2V0dHOUjAhNaWNoaWdhbpSMCU1pbm5lc290YZSMC01pc3Npc3NpcHBplIwITWlzc291cmmUjAhO
ZWJyYXNrYZSMDU5ldyBIYW1wc2hpcmWUjApOZXcgSmVyc2V5lIwITmV3IFlvcmuUjA5Ob3J0aCBD
YXJvbGluYZSMDE5vcnRoIERha290YZSMBE9oaW+UjAhPa2xhaG9tYZSMDFBlbm5zeWx2YW5pYZSM
DFJob2RlIElzbGFuZJSMDlNvdXRoIENhcm9saW5hlIwMU291dGggRGFrb3RhlIwJVGVubmVzc2Vl
lIwFVGV4YXOUjAdWZXJtb250lIwIVmlyZ2luaWGUjA1XZXN0IFZpcmdpbmlhlIwJV2lzY29uc2lu
lGWGlGrqDwAASwKGlGrsDwAASwKGlGruDwAASwKGlGrwDwAASwKGlGryDwAASwKGlGr0DwAASwKG
lGr2DwAASwKGlGr4DwAASwKGlGr6DwAASwKGlGr8DwAASwKGlGr+DwAASwKGlGoAEAAASwKGlGoC
EAAASwKGlGoEEAAASwKGlGoGEAAASwKGlGoIEAAASwKGlGoKEAAASwKGlGoMEAAASwKGlGoOEAAA
SwKGlGoQEAAASwKGlGoSEAAASwKGlGoUEAAASwKGlGoWEAAASwKGlGoYEAAASwKGlGoaEAAASwKG
lGocEAAASwKGlGoeEAAASwKGlGogEAAASwKGlGoiEAAASwKGlGokEAAASwKGlGomEAAASwKGlGoo
EAAASwKGlGoqEAAASwKGlGosEAAASwKGlGouEAAASwKGlGowEAAASwKGlGoyEAAASwKGlGo0EAAA
XZQojAtFc3RhYmxpc2hlZJSMCk5vIHJlY29yZHOUjAhSZXBvcnRlZJRlhpRqNxAAAEsChpRqORAA
AEsChpRqOxAAAEsChpRqPRAAAEsChpRqPxAAAEsChpRqQRAAAEsChpRqQxAAAEsChpRqRRAAAEsC
hpRqRxAAAEsChpRqSRAAAEsChpRqSxAAAEsChpRqTRAAAEsChpR0lGqcAQAAak8QAABLA4aUalEQ
AABLA4aUhpRqogEAAClqowEAAF2UdWJoqCmBlH2UKGirfZQoauMOAABdlGrlDgAAfZRq4w4AAF2U
KF2UKIwKU1RBVEVfTkFNRZRov0sAjNdBbGFiYW1hLCBBcmthbnNhcywgQ29ubmVjdGljdXQsIERl
bGF3YXJlLCBEaXN0cmljdCBvZiBDb2x1bWJpYSwgRmxvcmlkYSwgR2VvcmdpYSwgSWxsaW5vaXMs
IEluZGlhbmEsIElvd2EsIEthbnNhcywgS2VudHVja3ksIExvdWlzaWFuYSwgTWFpbmUsIE1hcnls
YW5kLCBNYXNzYWNodXNldHRzLCBNaWNoaWdhbiwgTWlubmVzb3RhLCBNaXNzaXNzaXBwaSwgTWlz
c291cmksIC4uLpSJZV2UKIwKUHJlc2VuY2VfdZRov0sAjCFFc3RhYmxpc2hlZCwgTm8gcmVjb3Jk
cywgUmVwb3J0ZWSUiWVdlCiMBEZJUFOUaLVLAGgOiGVdlCiMCkVDT21pbm9yaXSUaLVLAGgOiGVd
lCiMCkVDT21ham9yaXSUaLVLAGgOiGVdlCiMCkVDT3ZhcmlldHmUaLVLAGgOiGVdlCiMCkNBTk9Q
WW1lZGmUaLVLAGgOiGVdlCiMCkNBTk9QWXN0ZGWUaLVLAGgOiGVdlCiMCUNBTk9QWW1heJRotUsA
aA6IZV2UKIwKRm9yR3JvbWVkaZRotUsAaA6IZV2UKIwKRm9yR3JvbWlub5RotUsAaA6IZV2UKIwK
Rm9yR3JvbWFqb5RotUsAaA6IZV2UKIwKRm9yR3JvdmFyaZRotUsAaA6IZV2UKIwKUGVyb19sZXVj
b5RotUsAaA6IZV2UKIwHT2RvX3ZpcpRotUsAaA6IZV2UKIwIRGlkX3ZpcmeUaLVLAGgOiGVdlCiM
B0x5bl9ydWaUaLVLAGgOiGVdlCiMCEV1bWVfbGF0lGi1SwBoDohlXZQojAlCbGFyX2JyZXaUaLVL
AGgOiGVdlCiMCEF2b2lkc3VtlGi1SwBoDohlXZQojApBdm9pZG1lZGlhlGi1SwBoDohlXZQojAhQ
cm9jX2xvdJRotUsAaA6IZV2UKIwJU2NpX2Nhcm9slGi1SwBoDohlXZQojAdVY2NvdW50lGi1SwBo
DohlXZQojAdFZGdlc3VtlGi1SwBoDohlXZQojARFZGdllGi1SwBoDohlXZQojAdFZGdlbWlulGi1
SwBoDohlXZQojAdFZGdlbWF4lGi1SwBoDohlXZQojANUeDGUaLVLAGgOiGVdlCiMA1R4MpRotUsA
aA6IZV2UKIwDVHgzlGi1SwBoDohlXZQojANUbTGUaLVLAGgOiGVdlCiMA1RtMpRotUsAaA6IZV2U
KIwDVG0zlGi1SwBoDohlXZQojARWUEQxlGi1SwBoDohlXZQojARWUEQylGi1SwBoDohlXZQojARW
UEQzlGi1SwBoDohlXZQojANUXzGUaLVLAGgOiGVdlCiMBFRfMjWUaLVLAGgOiGVdlCiMBFRfNTCU
aLVLAGgOiGVdlCiMBFRfNzWUaLVLAGgOiGVdlCiMBFRfOTCUaLVLAGgOiGVdlCiMBE5EVkmUaLVL
AGgOiGVdlCiMBk5EVklfMZRotUsAaA6IZV2UKIwHTkRWSV8yNZRotUsAaA6IZV2UKIwHTkRWSV81
MJRotUsAaA6IZV2UKIwHTkRWSV83NZRotUsAaA6IZV2UKIwHTkRWSV85MJRotUsAaA6IZV2UKIwE
TkFNRZRqGgEAAEsCaA6JZV2UKIwEUmlza5RqGgEAAEsCaA6JZWVzaKNLAXVqHQEAACiMClNUQVRF
X05BTUWUXZQojAdBbGFiYW1hlIwIQXJrYW5zYXOUjAtDb25uZWN0aWN1dJSMCERlbGF3YXJllIwU
RGlzdHJpY3Qgb2YgQ29sdW1iaWGUjAdGbG9yaWRhlIwHR2VvcmdpYZSMCElsbGlub2lzlIwHSW5k
aWFuYZSMBElvd2GUjAZLYW5zYXOUjAhLZW50dWNreZSMCUxvdWlzaWFuYZSMBU1haW5llIwITWFy
eWxhbmSUjA1NYXNzYWNodXNldHRzlIwITWljaGlnYW6UjAlNaW5uZXNvdGGUjAtNaXNzaXNzaXBw
aZSMCE1pc3NvdXJplIwITmVicmFza2GUjA1OZXcgSGFtcHNoaXJllIwKTmV3IEplcnNleZSMCE5l
dyBZb3JrlIwOTm9ydGggQ2Fyb2xpbmGUjAxOb3J0aCBEYWtvdGGUjARPaGlvlIwIT2tsYWhvbWGU
jAxQZW5uc3lsdmFuaWGUjAxSaG9kZSBJc2xhbmSUjA5Tb3V0aCBDYXJvbGluYZSMDFNvdXRoIERh
a290YZSMCVRlbm5lc3NlZZSMBVRleGFzlIwHVmVybW9udJSMCFZpcmdpbmlhlIwNV2VzdCBWaXJn
aW5pYZSMCVdpc2NvbnNpbpRlhpSMClByZXNlbmNlX3WUXZQojAtFc3RhYmxpc2hlZJSMCk5vIHJl
Y29yZHOUjAhSZXBvcnRlZJRlhpSMBEZJUFOUSwKGlIwKRUNPbWlub3JpdJRLAoaUjApFQ09tYWpv
cml0lEsChpSMCkVDT3ZhcmlldHmUSwKGlIwKQ0FOT1BZbWVkaZRLAoaUjApDQU5PUFlzdGRllEsC
hpSMCUNBTk9QWW1heJRLAoaUjApGb3JHcm9tZWRplEsChpSMCkZvckdyb21pbm+USwKGlIwKRm9y
R3JvbWFqb5RLAoaUjApGb3JHcm92YXJplEsChpSMClBlcm9fbGV1Y2+USwKGlIwHT2RvX3ZpcpRL
AoaUjAhEaWRfdmlyZ5RLAoaUjAdMeW5fcnVmlEsChpSMCEV1bWVfbGF0lEsChpSMCUJsYXJfYnJl
dpRLAoaUjAhBdm9pZHN1bZRLAoaUjApBdm9pZG1lZGlhlEsChpSMCFByb2NfbG90lEsChpSMCVNj
aV9jYXJvbJRLAoaUjAdVY2NvdW50lEsChpSMB0VkZ2VzdW2USwKGlIwERWRnZZRLAoaUjAdFZGdl
bWlulEsChpSMB0VkZ2VtYXiUSwKGlIwDVHgxlEsChpSMA1R4MpRLAoaUjANUeDOUSwKGlIwDVG0x
lEsChpSMA1RtMpRLAoaUjANUbTOUSwKGlIwEVlBEMZRLAoaUjARWUEQylEsChpSMBFZQRDOUSwKG
lIwDVF8xlEsChpSMBFRfMjWUSwKGlIwEVF81MJRLAoaUjARUXzc1lEsChpSMBFRfOTCUSwKGlIwE
TkRWSZRLAoaUjAZORFZJXzGUSwKGlIwHTkRWSV8yNZRLAoaUjAdORFZJXzUwlEsChpSMB05EVklf
NzWUSwKGlIwHTkRWSV85MJRLAoaUdJRqnAEAAIwETkFNRZRLA4aUjARSaXNrlEsDhpSGlGqiAQAA
KWqjAQAAXZR1YmioKYGUfZQoaKt9lCiMCXZhcmlhYmxlc5RdlIwNZG9tYWluX2VkaXRvcpR9lGq2
EQAAXZQoXZQojApTVEFURV9OQU1FlGi/SwKM10FsYWJhbWEsIEFya2Fuc2FzLCBDb25uZWN0aWN1
dCwgRGVsYXdhcmUsIERpc3RyaWN0IG9mIENvbHVtYmlhLCBGbG9yaWRhLCBHZW9yZ2lhLCBJbGxp
bm9pcywgSW5kaWFuYSwgSW93YSwgS2Fuc2FzLCBLZW50dWNreSwgTG91aXNpYW5hLCBNYWluZSwg
TWFyeWxhbmQsIE1hc3NhY2h1c2V0dHMsIE1pY2hpZ2FuLCBNaW5uZXNvdGEsIE1pc3Npc3NpcHBp
LCBNaXNzb3VyaSwgLi4ulIllXZQojApQcmVzZW5jZV91lGi/SwCMIUVzdGFibGlzaGVkLCBObyBy
ZWNvcmRzLCBSZXBvcnRlZJSJZV2UKIwERklQU5RotUsDaA6IZV2UKIwKRUNPbWlub3JpdJRotUsA
aA6IZV2UKIwKRUNPbWFqb3JpdJRotUsAaA6IZV2UKIwKRUNPdmFyaWV0eZRotUsAaA6IZV2UKIwK
Q0FOT1BZbWVkaZRotUsAaA6IZV2UKIwKQ0FOT1BZc3RkZZRotUsAaA6IZV2UKIwJQ0FOT1BZbWF4
lGi1SwBoDohlXZQojApGb3JHcm9tZWRplGi1SwBoDohlXZQojApGb3JHcm9taW5vlGi1SwBoDohl
XZQojApGb3JHcm9tYWpvlGi1SwBoDohlXZQojApGb3JHcm92YXJplGi1SwBoDohlXZQojApQZXJv
X2xldWNvlGi1SwBoDohlXZQojAdPZG9fdmlylGi1SwBoDohlXZQojAhEaWRfdmlyZ5RotUsAaA6I
ZV2UKIwHTHluX3J1ZpRotUsAaA6IZV2UKIwIRXVtZV9sYXSUaLVLAGgOiGVdlCiMCUJsYXJfYnJl
dpRotUsAaA6IZV2UKIwIQXZvaWRzdW2UaLVLAGgOiGVdlCiMCkF2b2lkbWVkaWGUaLVLAGgOiGVd
lCiMCFByb2NfbG90lGi1SwBoDohlXZQojAlTY2lfY2Fyb2yUaLVLAGgOiGVdlCiMB1VjY291bnSU
aLVLAGgOiGVdlCiMB0VkZ2VzdW2UaLVLAGgOiGVdlCiMBEVkZ2WUaLVLAGgOiGVdlCiMB0VkZ2Vt
aW6UaLVLAGgOiGVdlCiMB0VkZ2VtYXiUaLVLAGgOiGVdlCiMA1RYMZRotUsAaA6IZV2UKIwDVFgy
lGi1SwBoDohlXZQojANUWDOUaLVLAGgOiGVdlCiMA1RNMZRotUsAaA6IZV2UKIwDVE0ylGi1SwBo
DohlXZQojANUTTOUaLVLAGgOiGVdlCiMBFZQRDGUaLVLAGgOiGVdlCiMBFZQRDKUaLVLAGgOiGVd
lCiMBFZQRDOUaLVLAGgOiGVdlCiMAVSUaLVLA2gOiGVdlCiMAlQxlGi1SwNoDohlXZQojANUMjWU
aLVLA2gOiGVdlCiMA1Q1MJRotUsDaA6IZV2UKIwDVDg1lGi1SwNoDohlXZQojANUOTCUaLVLA2gO
iGVdlCiMBE5EVkmUaLVLA2gOiGVdlCiMBU5EVkkxlGi1SwNoDohlXZQojAZORFZJMjWUaLVLA2gO
iGVdlCiMBk5TVkk1MJRotUsDaA6IZV2UKIwGTkRWSTc1lGi1SwNoDohlXZQojAZORFZJOTCUaLVL
A2gOiGVdlCiMBFByZXaUaLVLAWgOiGVdlCiMBFJpc2uUaLVLA2gOiGVdlCiMBE5BTUWUahoBAABL
A2gOiWVlc2ijSwF1ah0BAAAoarwRAABdlCiMB0FsYWJhbWGUjAhBcmthbnNhc5SMC0Nvbm5lY3Rp
Y3V0lIwIRGVsYXdhcmWUjBREaXN0cmljdCBvZiBDb2x1bWJpYZSMB0Zsb3JpZGGUjAdHZW9yZ2lh
lIwISWxsaW5vaXOUjAdJbmRpYW5hlIwESW93YZSMBkthbnNhc5SMCEtlbnR1Y2t5lIwJTG91aXNp
YW5hlIwFTWFpbmWUjAhNYXJ5bGFuZJSMDU1hc3NhY2h1c2V0dHOUjAhNaWNoaWdhbpSMCU1pbm5l
c290YZSMC01pc3Npc3NpcHBplIwITWlzc291cmmUjAhOZWJyYXNrYZSMDU5ldyBIYW1wc2hpcmWU
jApOZXcgSmVyc2V5lIwITmV3IFlvcmuUjA5Ob3J0aCBDYXJvbGluYZSMDE5vcnRoIERha290YZSM
BE9oaW+UjAhPa2xhaG9tYZSMDFBlbm5zeWx2YW5pYZSMDFJob2RlIElzbGFuZJSMDlNvdXRoIENh
cm9saW5hlIwMU291dGggRGFrb3RhlIwJVGVubmVzc2VllIwFVGV4YXOUjAdWZXJtb250lIwIVmly
Z2luaWGUjA1XZXN0IFZpcmdpbmlhlIwJV2lzY29uc2lulGWGlGq/EQAAXZQojAtFc3RhYmxpc2hl
ZJSMCk5vIHJlY29yZHOUjAhSZXBvcnRlZJRlhpRqwhEAAEsChpRqxBEAAEsChpRqxhEAAEsChpRq
yBEAAEsChpRqyhEAAEsChpRqzBEAAEsChpRqzhEAAEsChpRq0BEAAEsChpRq0hEAAEsChpRq1BEA
AEsChpRq1hEAAEsChpRq2BEAAEsChpRq2hEAAEsChpRq3BEAAEsChpRq3hEAAEsChpRq4BEAAEsC
hpRq4hEAAEsChpRq5BEAAEsChpRq5hEAAEsChpRq6BEAAEsChpRq6hEAAEsChpRq7BEAAEsChpRq
7hEAAEsChpRq8BEAAEsChpRq8hEAAEsChpRq9BEAAEsChpRq9hEAAEsChpRq+BEAAEsChpRq+hEA
AEsChpRq/BEAAEsChpRq/hEAAEsChpRqABIAAEsChpRqAhIAAEsChpRqBBIAAEsChpRqBhIAAEsC
hpRqCBIAAEsChpRqChIAAEsChpRqDBIAAEsChpRqDhIAAEsChpRqEBIAAEsChpRqEhIAAEsChpRq
FBIAAEsChpRqFhIAAEsChpRqGBIAAEsChpRqGhIAAEsChpRqHBIAAEsChpRqHhIAAEsChpRqIBIA
AEsChpRqIhIAAEsChpR0lGqcAQAAaiQSAABLA4aUhZRqogEAAClqowEAAF2UdWJoqCmBlH2UKGir
fZQojAl2YXJpYWJsZXOUXZSMDWRvbWFpbl9lZGl0b3KUfZRqihIAAF2UKF2UKIwKU1RBVEVfTkFN
RZRov0sCjNdBbGFiYW1hLCBBcmthbnNhcywgQ29ubmVjdGljdXQsIERlbGF3YXJlLCBEaXN0cmlj
dCBvZiBDb2x1bWJpYSwgRmxvcmlkYSwgR2VvcmdpYSwgSWxsaW5vaXMsIEluZGlhbmEsIElvd2Es
IEthbnNhcywgS2VudHVja3ksIExvdWlzaWFuYSwgTWFpbmUsIE1hcnlsYW5kLCBNYXNzYWNodXNl
dHRzLCBNaWNoaWdhbiwgTWlubmVzb3RhLCBNaXNzaXNzaXBwaSwgTWlzc291cmksIC4uLpSJZV2U
KIwERklQU5RotUsDaA6IZV2UKIwKRUNPbWlub3JpdJRotUsAaA6IZV2UKIwKRUNPbWFqb3JpdJRo
tUsAaA6IZV2UKIwKRUNPdmFyaWV0eZRotUsAaA6IZV2UKIwKQ0FOT1BZbWVkaZRotUsAaA6IZV2U
KIwKQ0FOT1BZc3RkZZRotUsAaA6IZV2UKIwJQ0FOT1BZbWF4lGi1SwBoDohlXZQojApGb3JHcm9t
ZWRplGi1SwBoDohlXZQojApGb3JHcm9taW5vlGi1SwBoDohlXZQojApGb3JHcm9tYWpvlGi1SwBo
DohlXZQojApGb3JHcm92YXJplGi1SwBoDohlXZQojApQZXJvX2xldWNvlGi1SwBoDohlXZQojAdP
ZG9fdmlylGi1SwBoDohlXZQojAhEaWRfdmlyZ5RotUsAaA6IZV2UKIwHTHluX3J1ZpRotUsAaA6I
ZV2UKIwIRXVtZV9sYXSUaLVLAGgOiGVdlCiMCUJsYXJfYnJldpRotUsAaA6IZV2UKIwIQXZvaWRz
dW2UaLVLAGgOiGVdlCiMCkF2b2lkbWVkaWGUaLVLAGgOiGVdlCiMCFByb2NfbG90lGi1SwBoDohl
XZQojAlTY2lfY2Fyb2yUaLVLAGgOiGVdlCiMB1VjY291bnSUaLVLAGgOiGVdlCiMB0VkZ2VzdW2U
aLVLAGgOiGVdlCiMBEVkZ2WUaLVLAGgOiGVdlCiMB0VkZ2VtaW6UaLVLAGgOiGVdlCiMB0VkZ2Vt
YXiUaLVLAGgOiGVdlCiMA1RYMZRotUsAaA6IZV2UKIwDVFgylGi1SwBoDohlXZQojANUWDOUaLVL
AGgOiGVdlCiMA1RNMZRotUsAaA6IZV2UKIwDVE0ylGi1SwBoDohlXZQojANUTTOUaLVLAGgOiGVd
lCiMBFZQRDGUaLVLAGgOiGVdlCiMBFZQRDKUaLVLAGgOiGVdlCiMBFZQRDOUaLVLAGgOiGVdlCiM
ClByZXNlbmNlX3WUaL9LAIwhRXN0YWJsaXNoZWQsIE5vIHJlY29yZHMsIFJlcG9ydGVklIllXZQo
aggSAABotUsDaA6IZV2UKIwCVDGUaLVLA2gOiGVdlCiMA1QyNZRotUsDaA6IZV2UKIwDVDUwlGi1
SwNoDohlXZQojANUODWUaLVLA2gOiGVdlCiMA1Q5MJRotUsDaA6IZV2UKIwETkRWSZRotUsAaA6I
ZV2UKIwFTkRWSTGUaLVLAGgOiGVdlCiMBk5EVkkyNZRotUsAaA6IZV2UKIwGTlNWSTUwlGi1SwBo
DohlXZQojAZORFZJNzWUaLVLAGgOiGVdlCiMBk5EVkk5MJRotUsAaA6IZV2UKIwEUmlza5RotUsB
aA6IZV2UKIwETkFNRZRqGgEAAEsDaA6JZV2UKIwEUHJldpRqGgEAAEsDaA6JZWVzaKNLAXVqHQEA
AChqkBIAAF2UKIwHQWxhYmFtYZSMCEFya2Fuc2FzlIwLQ29ubmVjdGljdXSUjAhEZWxhd2FyZZSM
FERpc3RyaWN0IG9mIENvbHVtYmlhlIwHRmxvcmlkYZSMB0dlb3JnaWGUjAhJbGxpbm9pc5SMB0lu
ZGlhbmGUjARJb3dhlIwGS2Fuc2FzlIwIS2VudHVja3mUjAlMb3Vpc2lhbmGUjAVNYWluZZSMCE1h
cnlsYW5klIwNTWFzc2FjaHVzZXR0c5SMCE1pY2hpZ2FulIwJTWlubmVzb3RhlIwLTWlzc2lzc2lw
cGmUjAhNaXNzb3VyaZSMCE5lYnJhc2thlIwNTmV3IEhhbXBzaGlyZZSMCk5ldyBKZXJzZXmUjAhO
ZXcgWW9ya5SMDk5vcnRoIENhcm9saW5hlIwMTm9ydGggRGFrb3RhlIwET2hpb5SMCE9rbGFob21h
lIwMUGVubnN5bHZhbmlhlIwMUmhvZGUgSXNsYW5klIwOU291dGggQ2Fyb2xpbmGUjAxTb3V0aCBE
YWtvdGGUjAlUZW5uZXNzZWWUjAVUZXhhc5SMB1Zlcm1vbnSUjAhWaXJnaW5pYZSMDVdlc3QgVmly
Z2luaWGUjAlXaXNjb25zaW6UZYaUapMSAABLAoaUapUSAABLAoaUapcSAABLAoaUapkSAABLAoaU
apsSAABLAoaUap0SAABLAoaUap8SAABLAoaUaqESAABLAoaUaqMSAABLAoaUaqUSAABLAoaUaqcS
AABLAoaUaqkSAABLAoaUaqsSAABLAoaUaq0SAABLAoaUaq8SAABLAoaUarESAABLAoaUarMSAABL
AoaUarUSAABLAoaUarcSAABLAoaUarkSAABLAoaUarsSAABLAoaUar0SAABLAoaUar8SAABLAoaU
asESAABLAoaUasMSAABLAoaUasUSAABLAoaUascSAABLAoaUaskSAABLAoaUassSAABLAoaUas0S
AABLAoaUas8SAABLAoaUatESAABLAoaUatMSAABLAoaUatUSAABLAoaUatcSAABLAoaUatkSAABd
lCiMC0VzdGFibGlzaGVklIwKTm8gcmVjb3Jkc5SMCFJlcG9ydGVklGWGlGoIEgAASwKGlGrdEgAA
SwKGlGrfEgAASwKGlGrhEgAASwKGlGrjEgAASwKGlGrlEgAASwKGlGrnEgAASwKGlGrpEgAASwKG
lGrrEgAASwKGlGrtEgAASwKGlGrvEgAASwKGlGrxEgAASwKGlGrzEgAASwKGlHSUapwBAABq9RIA
AEsDhpRq9xIAAEsDhpSGlGqiAQAAKWqjAQAAXZR1YmioKYGUfZQoaKt9lChqihIAAF2UaowSAAB9
lGqKEgAAXZQoXZQojApTVEFURV9OQU1FlGi/SwCM10FsYWJhbWEsIEFya2Fuc2FzLCBDb25uZWN0
aWN1dCwgRGVsYXdhcmUsIERpc3RyaWN0IG9mIENvbHVtYmlhLCBGbG9yaWRhLCBHZW9yZ2lhLCBJ
bGxpbm9pcywgSW5kaWFuYSwgSW93YSwgS2Fuc2FzLCBLZW50dWNreSwgTG91aXNpYW5hLCBNYWlu
ZSwgTWFyeWxhbmQsIE1hc3NhY2h1c2V0dHMsIE1pY2hpZ2FuLCBNaW5uZXNvdGEsIE1pc3Npc3Np
cHBpLCBNaXNzb3VyaSwgLi4ulIllXZQojARGSVBTlGi1SwBoDohlXZQojApFQ09taW5vcml0lGi1
SwBoDohlXZQojApFQ09tYWpvcml0lGi1SwBoDohlXZQojApFQ092YXJpZXR5lGi1SwBoDohlXZQo
jApDQU5PUFltZWRplGi1SwBoDohlXZQojApDQU5PUFlzdGRllGi1SwBoDohlXZQojAlDQU5PUFlt
YXiUaLVLAGgOiGVdlCiMCkZvckdyb21lZGmUaLVLAGgOiGVdlCiMCkZvckdyb21pbm+UaLVLAGgO
iGVdlCiMCkZvckdyb21ham+UaLVLAGgOiGVdlCiMCkZvckdyb3ZhcmmUaLVLAGgOiGVdlCiMClBl
cm9fbGV1Y2+UaLVLAGgOiGVdlCiMB09kb192aXKUaLVLAGgOiGVdlCiMCERpZF92aXJnlGi1SwBo
DohlXZQojAdMeW5fcnVmlGi1SwBoDohlXZQojAhFdW1lX2xhdJRotUsAaA6IZV2UKIwJQmxhcl9i
cmV2lGi1SwBoDohlXZQojAhBdm9pZHN1bZRotUsAaA6IZV2UKIwKQXZvaWRtZWRpYZRotUsAaA6I
ZV2UKIwIUHJvY19sb3SUaLVLAGgOiGVdlCiMCVNjaV9jYXJvbJRotUsAaA6IZV2UKIwHVWNjb3Vu
dJRotUsAaA6IZV2UKIwHRWRnZXN1bZRotUsAaA6IZV2UKIwERWRnZZRotUsAaA6IZV2UKIwHRWRn
ZW1pbpRotUsAaA6IZV2UKIwHRWRnZW1heJRotUsAaA6IZV2UKIwDVFgxlGi1SwNoDohlXZQojANU
WDKUaLVLA2gOiGVdlCiMA1RYM5RotUsDaA6IZV2UKIwDVE0xlGi1SwNoDohlXZQojANUTTKUaLVL
A2gOiGVdlCiMA1RNM5RotUsDaA6IZV2UKIwEVlBEMZRotUsDaA6IZV2UKIwEVlBEMpRotUsDaA6I
ZV2UKIwEVlBEM5RotUsDaA6IZV2UKIwKUHJlc2VuY2VfdZRov0sAjCFFc3RhYmxpc2hlZCwgTm8g
cmVjb3JkcywgUmVwb3J0ZWSUiWVdlCiMAlQxlGi1SwBoDohlXZQojANUMjWUaLVLAGgOiGVdlCiM
A1Q1MJRotUsAaA6IZV2UKIwDVDg1lGi1SwBoDohlXZQojANUOTCUaLVLAGgOiGVdlCiMBE5EVkmU
aLVLAGgOiGVdlCiMBU5EVkkxlGi1SwBoDohlXZQojAZORFZJMjWUaLVLAGgOiGVdlCiMBk5TVkk1
MJRotUsAaA6IZV2UKIwGTkRWSTc1lGi1SwBoDohlXZQojAZORFZJOTCUaLVLAGgOiGVdlCiMBFJp
c2uUaLVLAWgOiGVdlCiMBE5BTUWUahoBAABLA2gOiWVdlCiMBFByZXaUahoBAABLA2gOiWVlc2ij
SwF1ah0BAAAoamETAABdlCiMB0FsYWJhbWGUjAhBcmthbnNhc5SMC0Nvbm5lY3RpY3V0lIwIRGVs
YXdhcmWUjBREaXN0cmljdCBvZiBDb2x1bWJpYZSMB0Zsb3JpZGGUjAdHZW9yZ2lhlIwISWxsaW5v
aXOUjAdJbmRpYW5hlIwESW93YZSMBkthbnNhc5SMCEtlbnR1Y2t5lIwJTG91aXNpYW5hlIwFTWFp
bmWUjAhNYXJ5bGFuZJSMDU1hc3NhY2h1c2V0dHOUjAhNaWNoaWdhbpSMCU1pbm5lc290YZSMC01p
c3Npc3NpcHBplIwITWlzc291cmmUjAhOZWJyYXNrYZSMDU5ldyBIYW1wc2hpcmWUjApOZXcgSmVy
c2V5lIwITmV3IFlvcmuUjA5Ob3J0aCBDYXJvbGluYZSMDE5vcnRoIERha290YZSMBE9oaW+UjAhP
a2xhaG9tYZSMDFBlbm5zeWx2YW5pYZSMDFJob2RlIElzbGFuZJSMDlNvdXRoIENhcm9saW5hlIwM
U291dGggRGFrb3RhlIwJVGVubmVzc2VllIwFVGV4YXOUjAdWZXJtb250lIwIVmlyZ2luaWGUjA1X
ZXN0IFZpcmdpbmlhlIwJV2lzY29uc2lulGWGlGpkEwAASwKGlGpmEwAASwKGlGpoEwAASwKGlGpq
EwAASwKGlGpsEwAASwKGlGpuEwAASwKGlGpwEwAASwKGlGpyEwAASwKGlGp0EwAASwKGlGp2EwAA
SwKGlGp4EwAASwKGlGp6EwAASwKGlGp8EwAASwKGlGp+EwAASwKGlGqAEwAASwKGlGqCEwAASwKG
lGqEEwAASwKGlGqGEwAASwKGlGqIEwAASwKGlGqKEwAASwKGlGqMEwAASwKGlGqOEwAASwKGlGqQ
EwAASwKGlGqSEwAASwKGlGqUEwAASwKGlGqWEwAASwKGlGqYEwAASwKGlGqaEwAASwKGlGqcEwAA
SwKGlGqeEwAASwKGlGqgEwAASwKGlGqiEwAASwKGlGqkEwAASwKGlGqmEwAASwKGlGqoEwAASwKG
lGqqEwAAXZQojAtFc3RhYmxpc2hlZJSMCk5vIHJlY29yZHOUjAhSZXBvcnRlZJRlhpRqrRMAAEsC
hpRqrxMAAEsChpRqsRMAAEsChpRqsxMAAEsChpRqtRMAAEsChpRqtxMAAEsChpRquRMAAEsChpRq
uxMAAEsChpRqvRMAAEsChpRqvxMAAEsChpRqwRMAAEsChpRqwxMAAEsChpR0lGqcAQAAasUTAABL
A4aUascTAABLA4aUhpRqogEAAClqowEAAF2UdWJoqCmBlH2UKGirfZQoaooSAABdlGqMEgAAfZRq
ihIAAF2UKF2UKIwKU1RBVEVfTkFNRZRov0sAjNdBbGFiYW1hLCBBcmthbnNhcywgQ29ubmVjdGlj
dXQsIERlbGF3YXJlLCBEaXN0cmljdCBvZiBDb2x1bWJpYSwgRmxvcmlkYSwgR2VvcmdpYSwgSWxs
aW5vaXMsIEluZGlhbmEsIElvd2EsIEthbnNhcywgS2VudHVja3ksIExvdWlzaWFuYSwgTWFpbmUs
IE1hcnlsYW5kLCBNYXNzYWNodXNldHRzLCBNaWNoaWdhbiwgTWlubmVzb3RhLCBNaXNzaXNzaXBw
aSwgTWlzc291cmksIC4uLpSJZV2UKIwERklQU5RotUsAaA6IZV2UKIwKRUNPbWlub3JpdJRotUsA
aA6IZV2UKIwKRUNPbWFqb3JpdJRotUsAaA6IZV2UKIwKRUNPdmFyaWV0eZRotUsAaA6IZV2UKIwK
Q0FOT1BZbWVkaZRotUsAaA6IZV2UKIwKQ0FOT1BZc3RkZZRotUsAaA6IZV2UKIwJQ0FOT1BZbWF4
lGi1SwBoDohlXZQojApGb3JHcm9tZWRplGi1SwBoDohlXZQojApGb3JHcm9taW5vlGi1SwBoDohl
XZQojApGb3JHcm9tYWpvlGi1SwBoDohlXZQojApGb3JHcm92YXJplGi1SwBoDohlXZQojApQZXJv
X2xldWNvlGi1SwBoDohlXZQojAdPZG9fdmlylGi1SwBoDohlXZQojAhEaWRfdmlyZ5RotUsAaA6I
ZV2UKIwHTHluX3J1ZpRotUsAaA6IZV2UKIwIRXVtZV9sYXSUaLVLAGgOiGVdlCiMCUJsYXJfYnJl
dpRotUsAaA6IZV2UKIwIQXZvaWRzdW2UaLVLAGgOiGVdlCiMCkF2b2lkbWVkaWGUaLVLAGgOiGVd
lCiMCFByb2NfbG90lGi1SwBoDohlXZQojAlTY2lfY2Fyb2yUaLVLAGgOiGVdlCiMB1VjY291bnSU
aLVLAGgOiGVdlCiMB0VkZ2VzdW2UaLVLAGgOiGVdlCiMBEVkZ2WUaLVLAGgOiGVdlCiMB0VkZ2Vt
aW6UaLVLAGgOiGVdlCiMB0VkZ2VtYXiUaLVLAGgOiGVdlCiMCFR4MTgyMF8xlGi1SwNoDohlXZQo
jAhUeDE4MjBfMpRotUsDaA6IZV2UKIwIVHgxODIwXzOUaLVLA2gOiGVdlCiMCFRtMTgyMF8xlGi1
SwNoDohlXZQojAhUbTE4MjBfMpRotUsDaA6IZV2UKIwIVG0xODIwXzOUaLVLA2gOiGVdlCiMCVZQ
RDE4MjBfMZRotUsDaA6IZV2UKIwJVlBEMTgyMF8ylGi1SwNoDohlXZQojAlWUEQxODIwXzOUaLVL
A2gOiGVdlCiMClByZXNlbmNlX3WUaL9LAIwhRXN0YWJsaXNoZWQsIE5vIHJlY29yZHMsIFJlcG9y
dGVklIllXZQojAdUMjAyMF8xlGi1SwBoDohlXZQojAhUMjAyMF8yNZRotUsAaA6IZV2UKIwIVDIw
MjBfNTCUaLVLAGgOiGVdlCiMCFQyMDIwXzc1lGi1SwBoDohlXZQojAhUMjAyMF85MJRotUsAaA6I
ZV2UKIwJTkRWSTIwMjBflGi1SwBoDohlXZQojApORFZJMjAyMF8xlGi1SwBoDohlXZQojAtORFZJ
MjAyMF8yNZRotUsAaA6IZV2UKIwLTkRWSTIwMjBfNTCUaLVLAGgOiGVdlCiMC05EVkkyMDIwXzc1
lGi1SwBoDohlXZQojApORFZJMjAyMF85lGi1SwBoDohlXZQojARSaXNrlGi1SwFoDohlXZQojARO
QU1FlGoaAQAASwNoDollXZQojARQcmV2lGoaAQAASwNoDollZXNoo0sBdWodAQAAKGowFAAAXZQo
jAdBbGFiYW1hlIwIQXJrYW5zYXOUjAtDb25uZWN0aWN1dJSMCERlbGF3YXJllIwURGlzdHJpY3Qg
b2YgQ29sdW1iaWGUjAdGbG9yaWRhlIwHR2VvcmdpYZSMCElsbGlub2lzlIwHSW5kaWFuYZSMBElv
d2GUjAZLYW5zYXOUjAhLZW50dWNreZSMCUxvdWlzaWFuYZSMBU1haW5llIwITWFyeWxhbmSUjA1N
YXNzYWNodXNldHRzlIwITWljaGlnYW6UjAlNaW5uZXNvdGGUjAtNaXNzaXNzaXBwaZSMCE1pc3Nv
dXJplIwITmVicmFza2GUjA1OZXcgSGFtcHNoaXJllIwKTmV3IEplcnNleZSMCE5ldyBZb3JrlIwO
Tm9ydGggQ2Fyb2xpbmGUjAxOb3J0aCBEYWtvdGGUjARPaGlvlIwIT2tsYWhvbWGUjAxQZW5uc3ls
dmFuaWGUjAxSaG9kZSBJc2xhbmSUjA5Tb3V0aCBDYXJvbGluYZSMDFNvdXRoIERha290YZSMCVRl
bm5lc3NlZZSMBVRleGFzlIwHVmVybW9udJSMCFZpcmdpbmlhlIwNV2VzdCBWaXJnaW5pYZSMCVdp
c2NvbnNpbpRlhpRqMxQAAEsChpRqNRQAAEsChpRqNxQAAEsChpRqORQAAEsChpRqOxQAAEsChpRq
PRQAAEsChpRqPxQAAEsChpRqQRQAAEsChpRqQxQAAEsChpRqRRQAAEsChpRqRxQAAEsChpRqSRQA
AEsChpRqSxQAAEsChpRqTRQAAEsChpRqTxQAAEsChpRqURQAAEsChpRqUxQAAEsChpRqVRQAAEsC
hpRqVxQAAEsChpRqWRQAAEsChpRqWxQAAEsChpRqXRQAAEsChpRqXxQAAEsChpRqYRQAAEsChpRq
YxQAAEsChpRqZRQAAEsChpRqZxQAAEsChpRqaRQAAEsChpRqaxQAAEsChpRqbRQAAEsChpRqbxQA
AEsChpRqcRQAAEsChpRqcxQAAEsChpRqdRQAAEsChpRqdxQAAEsChpRqeRQAAF2UKIwLRXN0YWJs
aXNoZWSUjApObyByZWNvcmRzlIwIUmVwb3J0ZWSUZYaUanwUAABLAoaUan4UAABLAoaUaoAUAABL
AoaUaoIUAABLAoaUaoQUAABLAoaUaoYUAABLAoaUaogUAABLAoaUaooUAABLAoaUaowUAABLAoaU
ao4UAABLAoaUapAUAABLAoaUapIUAABLAoaUdJRqnAEAAGqUFAAASwOGlGqWFAAASwOGlIaUaqIB
AAApaqMBAABdlHViaKgpgZR9lChoq32UKGqKEgAAXZRqjBIAAH2UaooSAABdlChdlCiMClNUQVRF
X05BTUWUaL9LAozXQWxhYmFtYSwgQXJrYW5zYXMsIENvbm5lY3RpY3V0LCBEZWxhd2FyZSwgRGlz
dHJpY3Qgb2YgQ29sdW1iaWEsIEZsb3JpZGEsIEdlb3JnaWEsIElsbGlub2lzLCBJbmRpYW5hLCBJ
b3dhLCBLYW5zYXMsIEtlbnR1Y2t5LCBMb3Vpc2lhbmEsIE1haW5lLCBNYXJ5bGFuZCwgTWFzc2Fj
aHVzZXR0cywgTWljaGlnYW4sIE1pbm5lc290YSwgTWlzc2lzc2lwcGksIE1pc3NvdXJpLCAuLi6U
iWVdlCiMBEZJUFOUaLVLA2gOiGVdlCiMCkVDT21pbm9yaXSUaLVLAGgOiGVdlCiMCkVDT21ham9y
aXSUaLVLAGgOiGVdlCiMCkVDT3ZhcmlldHmUaLVLAGgOiGVdlCiMCkNBTk9QWW1lZGmUaLVLAGgO
iGVdlCiMCkNBTk9QWXN0ZGWUaLVLAGgOiGVdlCiMCUNBTk9QWW1heJRotUsAaA6IZV2UKIwKRm9y
R3JvbWVkaZRotUsAaA6IZV2UKIwKRm9yR3JvbWlub5RotUsAaA6IZV2UKIwKRm9yR3JvbWFqb5Ro
tUsAaA6IZV2UKIwKRm9yR3JvdmFyaZRotUsAaA6IZV2UKIwKUGVyb19sZXVjb5RotUsAaA6IZV2U
KIwHT2RvX3ZpcpRotUsAaA6IZV2UKIwIRGlkX3ZpcmeUaLVLAGgOiGVdlCiMB0x5bl9ydWaUaLVL
AGgOiGVdlCiMCEV1bWVfbGF0lGi1SwBoDohlXZQojAlCbGFyX2JyZXaUaLVLAGgOiGVdlCiMCEF2
b2lkc3VtlGi1SwBoDohlXZQojApBdm9pZG1lZGlhlGi1SwBoDohlXZQojAhQcm9jX2xvdJRotUsA
aA6IZV2UKIwJU2NpX2Nhcm9slGi1SwBoDohlXZQojAdVY2NvdW50lGi1SwBoDohlXZQojAdFZGdl
c3VtlGi1SwBoDohlXZQojARFZGdllGi1SwBoDohlXZQojAdFZGdlbWlulGi1SwBoDohlXZQojAdF
ZGdlbWF4lGi1SwBoDohlXZQojAhUeDE4MjBfMZRotUsDaA6IZV2UKIwIVHgxODIwXzKUaLVLA2gO
iGVdlCiMCFR4MTgyMF8zlGi1SwNoDohlXZQojAhUbTE4MjBfMZRotUsDaA6IZV2UKIwIVG0xODIw
XzKUaLVLA2gOiGVdlCiMCFRtMTgyMF8zlGi1SwNoDohlXZQojAlWUEQxODIwXzGUaLVLA2gOiGVd
lCiMCVZQRDE4MjBfMpRotUsDaA6IZV2UKIwJVlBEMTgyMF8zlGi1SwNoDohlXZQojApQcmVzZW5j
ZV91lGi/SwCMIUVzdGFibGlzaGVkLCBObyByZWNvcmRzLCBSZXBvcnRlZJSJZV2UKIwHVDIwMjBf
MZRotUsAaA6IZV2UKIwIVDIwMjBfMjWUaLVLAGgOiGVdlCiMCFQyMDIwXzUwlGi1SwBoDohlXZQo
jAhUMjAyMF83NZRotUsAaA6IZV2UKIwIVDIwMjBfOTCUaLVLAGgOiGVdlCiMCU5EVkkyMDIwX5Ro
tUsAaA6IZV2UKIwKTkRWSTIwMjBfMZRotUsAaA6IZV2UKIwLTkRWSTIwMjBfMjWUaLVLAGgOiGVd
lCiMC05EVkkyMDIwXzUwlGi1SwBoDohlXZQojAtORFZJMjAyMF83NZRotUsAaA6IZV2UKIwKTkRW
STIwMjBfOZRotUsAaA6IZV2UKIwIUmlzazIwMjCUaLVLAWgOiGVdlCiMBE5BTUWUahoBAABLA2gO
iWVdlCiMCFByZXYyMDIwlGoaAQAASwNoDollZXNoo0sBdWodAQAAKGr/FAAAXZQojAdBbGFiYW1h
lIwIQXJrYW5zYXOUjAtDb25uZWN0aWN1dJSMCERlbGF3YXJllIwURGlzdHJpY3Qgb2YgQ29sdW1i
aWGUjAdGbG9yaWRhlIwHR2VvcmdpYZSMCElsbGlub2lzlIwHSW5kaWFuYZSMBElvd2GUjAZLYW5z
YXOUjAhLZW50dWNreZSMCUxvdWlzaWFuYZSMBU1haW5llIwITWFyeWxhbmSUjA1NYXNzYWNodXNl
dHRzlIwITWljaGlnYW6UjAlNaW5uZXNvdGGUjAtNaXNzaXNzaXBwaZSMCE1pc3NvdXJplIwITmVi
cmFza2GUjA1OZXcgSGFtcHNoaXJllIwKTmV3IEplcnNleZSMCE5ldyBZb3JrlIwOTm9ydGggQ2Fy
b2xpbmGUjAxOb3J0aCBEYWtvdGGUjARPaGlvlIwIT2tsYWhvbWGUjAxQZW5uc3lsdmFuaWGUjAxS
aG9kZSBJc2xhbmSUjA5Tb3V0aCBDYXJvbGluYZSMDFNvdXRoIERha290YZSMCVRlbm5lc3NlZZSM
BVRleGFzlIwHVmVybW9udJSMCFZpcmdpbmlhlIwNV2VzdCBWaXJnaW5pYZSMCVdpc2NvbnNpbpRl
hpRqAhUAAEsChpRqBBUAAEsChpRqBhUAAEsChpRqCBUAAEsChpRqChUAAEsChpRqDBUAAEsChpRq
DhUAAEsChpRqEBUAAEsChpRqEhUAAEsChpRqFBUAAEsChpRqFhUAAEsChpRqGBUAAEsChpRqGhUA
AEsChpRqHBUAAEsChpRqHhUAAEsChpRqIBUAAEsChpRqIhUAAEsChpRqJBUAAEsChpRqJhUAAEsC
hpRqKBUAAEsChpRqKhUAAEsChpRqLBUAAEsChpRqLhUAAEsChpRqMBUAAEsChpRqMhUAAEsChpRq
NBUAAEsChpRqNhUAAEsChpRqOBUAAEsChpRqOhUAAEsChpRqPBUAAEsChpRqPhUAAEsChpRqQBUA
AEsChpRqQhUAAEsChpRqRBUAAEsChpRqRhUAAEsChpRqSBUAAF2UKIwLRXN0YWJsaXNoZWSUjApO
byByZWNvcmRzlIwIUmVwb3J0ZWSUZYaUaksVAABLAoaUak0VAABLAoaUak8VAABLAoaUalEVAABL
AoaUalMVAABLAoaUalUVAABLAoaUalcVAABLAoaUalkVAABLAoaUalsVAABLAoaUal0VAABLAoaU
al8VAABLAoaUamEVAABLAoaUdJRqnAEAAGpjFQAASwOGlGplFQAASwOGlIaUaqIBAAApaqMBAABd
lHViaKgpgZR9lChoq32UKIwJdmFyaWFibGVzlF2UjA1kb21haW5fZWRpdG9ylH2UasoVAABdlChd
lCiMAklElGi1SwNoDohlXZQojARGSVBTlGi1SwNoDohlXZQojApTVEFURV9OQU1FlGi/SwKM10Fs
YWJhbWEsIEFya2Fuc2FzLCBDb25uZWN0aWN1dCwgRGVsYXdhcmUsIERpc3RyaWN0IG9mIENvbHVt
YmlhLCBGbG9yaWRhLCBHZW9yZ2lhLCBJbGxpbm9pcywgSW5kaWFuYSwgSW93YSwgS2Fuc2FzLCBL
ZW50dWNreSwgTG91aXNpYW5hLCBNYWluZSwgTWFyeWxhbmQsIE1hc3NhY2h1c2V0dHMsIE1pY2hp
Z2FuLCBNaW5uZXNvdGEsIE1pc3Npc3NpcHBpLCBNaXNzb3VyaSwgLi4ulJXFiAAAAAAAAIllXZQo
jAhQcmVzZW5jZZRov0sDjCFFc3RhYmxpc2hlZCwgTm8gcmVjb3JkcywgUmVwb3J0ZWSUiWVdlCiM
EFByZXNlbmNlX1JlY2xhc3OUaL9LAIwXRXN0YWJsaXNoZWQsIE5vIHJlY29yZHOUiWVdlCiMCkNB
Tk9QWW1lZGmUaLVLAGgOiGVdlCiMCkNBTk9QWXN0ZGWUaLVLAGgOiGVdlCiMCUNBTk9QWW1heJRo
tUsAaA6IZV2UKIwKUGVyb19sZXVjb5RotUsAaA6IZV2UKIwHT2RvX3ZpcpRotUsAaA6IZV2UKIwI
RGlkX3ZpcmeUaLVLAGgOiGVdlCiMB0x5bl9ydWaUaLVLAGgOiGVdlCiMCkZvckdyb21lZGmUaLVL
AGgOiGVdlCiMCkZvckdyb21pbm+UaLVLAGgOiGVdlCiMCkZvckdyb21ham+UaLVLAGgOiGVdlCiM
CkZvckdyb3ZhcmmUaLVLAGgOiGVdlCiMCEV1bWVfbGF0lGi1SwBoDohlXZQojAlCbGFyX2JyZXaU
aLVLAGgOiGVdlCiMCEF2b2lkc3VtlGi1SwBoDohlXZQojApBdm9pZG1lZGlhlGi1SwBoDohlXZQo
jAhQcm9jX2xvdJRotUsAaA6IZV2UKIwJU2NpX2Nhcm9slGi1SwBoDohlXZQojAhVcm9fY2luZZRo
tUsAaA6IZV2UKIwHRWRnZXN1bZRotUsAaA6IZV2UKIwKRWRnZW1lZGlhbpRotUsAaA6IZV2UKIwH
RWRnZW1pbpRotUsAaA6IZV2UKIwHRWRnZW1heJRotUsAaA6IZV2UKIwFQ2FzZXOUaLVLA2gOiGVd
lCiMBFR4XzGUaLVLAGgOiGVdlCiMBFR4XzKUaLVLAGgOiGVdlCiMBFR4XzOUaLVLAGgOiGVdlCiM
BFRtXzGUaLVLAGgOiGVdlCiMBFRtXzKUaLVLAGgOiGVdlCiMBFRtXzOUaLVLAGgOiGVdlCiMBVZQ
RF8xlGi1SwBoDohlXZQojAVWUERfMpRotUsAaA6IZV2UKIwFVlBEXzOUaLVLAGgOiGVdlCiMB0Nh
c2VzICWUaLVLAWgOiGVdlCiMA0FkapRotUsAaA6IZV2UKIwHQ2FzZXNfMpRotUsDaA6IZV2UKIwE
TkFNRZRqGgEAAEsCaA6JZWVzaKNLAXVqHQEAACiMAklElEsChpSMBEZJUFOUSwKGlIwKU1RBVEVf
TkFNRZRdlCiMB0FsYWJhbWGUjAhBcmthbnNhc5SMC0Nvbm5lY3RpY3V0lIwIRGVsYXdhcmWUjBRE
aXN0cmljdCBvZiBDb2x1bWJpYZSMB0Zsb3JpZGGUjAdHZW9yZ2lhlIwISWxsaW5vaXOUjAdJbmRp
YW5hlIwESW93YZSMBkthbnNhc5SMCEtlbnR1Y2t5lIwJTG91aXNpYW5hlIwFTWFpbmWUjAhNYXJ5
bGFuZJSMDU1hc3NhY2h1c2V0dHOUjAhNaWNoaWdhbpSMCU1pbm5lc290YZSMC01pc3Npc3NpcHBp
lIwITWlzc291cmmUjAhOZWJyYXNrYZSMDU5ldyBIYW1wc2hpcmWUjApOZXcgSmVyc2V5lIwITmV3
IFlvcmuUjA5Ob3J0aCBDYXJvbGluYZSMDE5vcnRoIERha290YZSMBE9oaW+UjAhPa2xhaG9tYZSM
DFBlbm5zeWx2YW5pYZSMDFJob2RlIElzbGFuZJSMDlNvdXRoIENhcm9saW5hlIwMU291dGggRGFr
b3RhlIwJVGVubmVzc2VllIwFVGV4YXOUjAdWZXJtb250lIwIVmlyZ2luaWGUjA1XZXN0IFZpcmdp
bmlhlIwJV2lzY29uc2lulGWGlIwIUHJlc2VuY2WUXZQojAtFc3RhYmxpc2hlZJSMCk5vIHJlY29y
ZHOUjAhSZXBvcnRlZJRlhpSMEFByZXNlbmNlX1JlY2xhc3OUXZQoalMWAABqVBYAAGWGlIwKQ0FO
T1BZbWVkaZRLAoaUjApDQU5PUFlzdGRllEsChpSMCUNBTk9QWW1heJRLAoaUjApQZXJvX2xldWNv
lEsChpSMB09kb192aXKUSwKGlIwIRGlkX3ZpcmeUSwKGlIwHTHluX3J1ZpRLAoaUjApGb3JHcm9t
ZWRplEsChpSMCkZvckdyb21pbm+USwKGlIwKRm9yR3JvbWFqb5RLAoaUjApGb3JHcm92YXJplEsC
hpSMCEV1bWVfbGF0lEsChpSMCUJsYXJfYnJldpRLAoaUjAhBdm9pZHN1bZRLAoaUjApBdm9pZG1l
ZGlhlEsChpSMCFByb2NfbG90lEsChpSMCVNjaV9jYXJvbJRLAoaUjAhVcm9fY2luZZRLAoaUjAdF
ZGdlc3VtlEsChpSMCkVkZ2VtZWRpYW6USwKGlIwHRWRnZW1pbpRLAoaUjAdFZGdlbWF4lEsChpSM
BUNhc2VzlEsChpSMBFR4XzGUSwKGlIwEVHhfMpRLAoaUjARUeF8zlEsChpSMBFRtXzGUSwKGlIwE
VG1fMpRLAoaUjARUbV8zlEsChpSMBVZQRF8xlEsChpSMBVZQRF8ylEsChpSMBVZQRF8zlEsChpSM
B0Nhc2VzICWUSwKGlIwDQWRqlEsChpSMB0Nhc2VzXzKUSwKGlHSUapwBAACMBE5BTUWUSwOGlIWU
aqIBAAApaqMBAABdlHViaKgpgZR9lChoq32UKIwJdmFyaWFibGVzlF2UjA1kb21haW5fZWRpdG9y
lH2UaqgWAABdlChdlCiMAklElGi1SwNoDohlXZQojARGSVBTlGi1SwNoDohlXZQojApTVEFURV9O
QU1FlGi/SwKM10FsYWJhbWEsIEFya2Fuc2FzLCBDb25uZWN0aWN1dCwgRGVsYXdhcmUsIERpc3Ry
aWN0IG9mIENvbHVtYmlhLCBGbG9yaWRhLCBHZW9yZ2lhLCBJbGxpbm9pcywgSW5kaWFuYSwgSW93
YSwgS2Fuc2FzLCBLZW50dWNreSwgTG91aXNpYW5hLCBNYWluZSwgTWFyeWxhbmQsIE1hc3NhY2h1
c2V0dHMsIE1pY2hpZ2FuLCBNaW5uZXNvdGEsIE1pc3Npc3NpcHBpLCBNaXNzb3VyaSwgLi4ulIll
XZQojAhQcmVzZW5jZZRov0sDjCFFc3RhYmxpc2hlZCwgTm8gcmVjb3JkcywgUmVwb3J0ZWSUiWVd
lCiMEFByZXNlbmNlX1JlY2xhc3OUaL9LAIwXRXN0YWJsaXNoZWQsIE5vIHJlY29yZHOUiWVdlCiM
CkNBTk9QWW1lZGmUaLVLAGgOiGVdlCiMCkNBTk9QWXN0ZGWUaLVLAGgOiGVdlCiMCUNBTk9QWW1h
eJRotUsAaA6IZV2UKIwKUGVyb19sZXVjb5RotUsAaA6IZV2UKIwHT2RvX3ZpcpRotUsAaA6IZV2U
KIwIRGlkX3ZpcmeUaLVLAGgOiGVdlCiMB0x5bl9ydWaUaLVLAGgOiGVdlCiMCkZvckdyb21lZGmU
aLVLAGgOiGVdlCiMCkZvckdyb21pbm+UaLVLAGgOiGVdlCiMCkZvckdyb21ham+UaLVLAGgOiGVd
lCiMCkZvckdyb3ZhcmmUaLVLAGgOiGVdlCiMCEV1bWVfbGF0lGi1SwBoDohlXZQojAlCbGFyX2Jy
ZXaUaLVLAGgOiGVdlCiMCEF2b2lkc3VtlGi1SwBoDohlXZQojApBdm9pZG1lZGlhlGi1SwBoDohl
XZQojAhQcm9jX2xvdJRotUsAaA6IZV2UKIwJU2NpX2Nhcm9slGi1SwBoDohlXZQojAhVcm9fY2lu
ZZRotUsAaA6IZV2UKIwHRWRnZXN1bZRotUsAaA6IZV2UKIwKRWRnZW1lZGlhbpRotUsAaA6IZV2U
KIwHRWRnZW1pbpRotUsAaA6IZV2UKIwHRWRnZW1heJRotUsAaA6IZV2UKIwFQ2FzZXOUaLVLA2gO
iGVdlCiMBFR4XzGUaLVLAGgOiGVdlCiMBFR4XzKUaLVLAGgOiGVdlCiMBFR4XzOUaLVLAGgOiGVd
lCiMBFRtXzGUaLVLAGgOiGVdlCiMBFRtXzKUaLVLAGgOiGVdlCiMBFRtXzOUaLVLAGgOiGVdlCiM
BVZQRF8xlGi1SwBoDohlXZQojAVWUERfMpRotUsAaA6IZV2UKIwFVlBEXzOUaLVLAGgOiGVdlCiM
B0Nhc2VzICWUaLVLAWgOiGVdlCiMA0FkapRotUsAaA6IZV2UKIwETkFNRZRqGgEAAEsCaA6JZWVz
aKNLAXVqHQEAAChqrhYAAEsChpRqsBYAAEsChpRqshYAAF2UKIwHQWxhYmFtYZSMCEFya2Fuc2Fz
lIwLQ29ubmVjdGljdXSUjAhEZWxhd2FyZZSMFERpc3RyaWN0IG9mIENvbHVtYmlhlIwHRmxvcmlk
YZSMB0dlb3JnaWGUjAhJbGxpbm9pc5SMB0luZGlhbmGUjARJb3dhlIwGS2Fuc2FzlIwIS2VudHVj
a3mUjAlMb3Vpc2lhbmGUjAVNYWluZZSMCE1hcnlsYW5klIwNTWFzc2FjaHVzZXR0c5SMCE1pY2hp
Z2FulIwJTWlubmVzb3RhlIwLTWlzc2lzc2lwcGmUjAhNaXNzb3VyaZSMCE5lYnJhc2thlIwNTmV3
IEhhbXBzaGlyZZSMCk5ldyBKZXJzZXmUjAhOZXcgWW9ya5SMDk5vcnRoIENhcm9saW5hlIwMTm9y
dGggRGFrb3RhlIwET2hpb5SMCE9rbGFob21hlIwMUGVubnN5bHZhbmlhlIwMUmhvZGUgSXNsYW5k
lIwOU291dGggQ2Fyb2xpbmGUjAxTb3V0aCBEYWtvdGGUjAlUZW5uZXNzZWWUjAVUZXhhc5SMB1Zl
cm1vbnSUjAhWaXJnaW5pYZSMDVdlc3QgVmlyZ2luaWGUjAlXaXNjb25zaW6UZYaUarUWAABdlCiM
C0VzdGFibGlzaGVklIwKTm8gcmVjb3Jkc5SMCFJlcG9ydGVklGWGlGq4FgAAXZQoaisXAABqLBcA
AGWGlGq7FgAASwKGlGq9FgAASwKGlGq/FgAASwKGlGrBFgAASwKGlGrDFgAASwKGlGrFFgAASwKG
lGrHFgAASwKGlGrJFgAASwKGlGrLFgAASwKGlGrNFgAASwKGlGrPFgAASwKGlGrRFgAASwKGlGrT
FgAASwKGlGrVFgAASwKGlGrXFgAASwKGlGrZFgAASwKGlGrbFgAASwKGlGrdFgAASwKGlGrfFgAA
SwKGlGrhFgAASwKGlGrjFgAASwKGlGrlFgAASwKGlGrnFgAASwKGlGrpFgAASwKGlGrrFgAASwKG
lGrtFgAASwKGlGrvFgAASwKGlGrxFgAASwKGlGrzFgAASwKGlGr1FgAASwKGlGr3FgAASwKGlGr5
FgAASwKGlGr7FgAASwKGlGr9FgAASwKGlHSUapwBAABq/xYAAEsDhpSFlGqiAQAAKWqjAQAAXZR1
YmioKYGUfZQoaKt9lCiMCXZhcmlhYmxlc5RdlIwNZG9tYWluX2VkaXRvcpR9lGpaFwAAXZQoXZQo
jAJJRJRotUsDaA6IZV2UKIwERklQU5RotUsDaA6IZV2UKIwKU1RBVEVfTkFNRZRov0sCjNdBbGFi
YW1hLCBBcmthbnNhcywgQ29ubmVjdGljdXQsIERlbGF3YXJlLCBEaXN0cmljdCBvZiBDb2x1bWJp
YSwgRmxvcmlkYSwgR2VvcmdpYSwgSWxsaW5vaXMsIEluZGlhbmEsIElvd2EsIEthbnNhcywgS2Vu
dHVja3ksIExvdWlzaWFuYSwgTWFpbmUsIE1hcnlsYW5kLCBNYXNzYWNodXNldHRzLCBNaWNoaWdh
biwgTWlubmVzb3RhLCBNaXNzaXNzaXBwaSwgTWlzc291cmksIC4uLpSJZV2UKIwIUHJlc2VuY2WU
aL9LA4whRXN0YWJsaXNoZWQsIE5vIHJlY29yZHMsIFJlcG9ydGVklIllXZQojBBQcmVzZW5jZV9S
ZWNsYXNzlGi/SwCMF0VzdGFibGlzaGVkLCBObyByZWNvcmRzlIllXZQojApDQU5PUFltZWRplGi1
SwBoDohlXZQojApDQU5PUFlzdGRllGi1SwBoDohlXZQojAlDQU5PUFltYXiUaLVLAGgOiGVdlCiM
ClBlcm9fbGV1Y2+UaLVLAGgOiGVdlCiMB09kb192aXKUaLVLAGgOiGVdlCiMCERpZF92aXJnlGi1
SwBoDohlXZQojAdMeW5fcnVmlGi1SwBoDohlXZQojApGb3JHcm9tZWRplGi1SwBoDohlXZQojApG
b3JHcm9taW5vlGi1SwBoDohlXZQojApGb3JHcm9tYWpvlGi1SwBoDohlXZQojApGb3JHcm92YXJp
lGi1SwBoDohlXZQojAhFdW1lX2xhdJRotUsAaA6IZV2UKIwJQmxhcl9icmV2lGi1SwBoDohlXZQo
jAhBdm9pZHN1bZRotUsAaA6IZV2UKIwKQXZvaWRtZWRpYZRotUsAaA6IZV2UKIwIUHJvY19sb3SU
aLVLAGgOiGVdlCiMCVNjaV9jYXJvbJRotUsAaA6IZV2UKIwIVXJvX2NpbmWUaLVLAGgOiGVdlCiM
B0VkZ2VzdW2UaLVLAGgOiGVdlCiMCkVkZ2VtZWRpYW6UaLVLAGgOiGVdlCiMB0VkZ2VtaW6UaLVL
AGgOiGVdlCiMB0VkZ2VtYXiUaLVLAGgOiGVdlCiMBUNhc2VzlGi1SwNoDohlXZQojARUeF8xlGi1
SwBoDohlXZQojARUeF8ylGi1SwBoDohlXZQojARUeF8zlGi1SwBoDohlXZQojARUbV8xlGi1SwBo
DohlXZQojARUbV8ylGi1SwBoDohlXZQojARUbV8zlGi1SwBoDohlXZQojAVWUERfMZRotUsAaA6I
ZV2UKIwFVlBEXzKUaLVLAGgOiGVdlCiMBVZQRF8zlGi1SwBoDohlXZQojAdDYXNlcyAllGi1SwFo
DohlXZQojAROQU1FlGoaAQAASwJoDollZXNoo0sBdWodAQAAKGpgFwAASwKGlGpiFwAASwKGlGpk
FwAAXZQojAdBbGFiYW1hlIwIQXJrYW5zYXOUjAtDb25uZWN0aWN1dJSMCERlbGF3YXJllIwURGlz
dHJpY3Qgb2YgQ29sdW1iaWGUjAdGbG9yaWRhlIwHR2VvcmdpYZSMCElsbGlub2lzlIwHSW5kaWFu
YZSMBElvd2GUjAZLYW5zYXOUjAhLZW50dWNreZSMCUxvdWlzaWFuYZSMBU1haW5llIwITWFyeWxh
bmSUjA1NYXNzYWNodXNldHRzlIwITWljaGlnYW6UjAlNaW5uZXNvdGGUjAtNaXNzaXNzaXBwaZSM
CE1pc3NvdXJplIwITmVicmFza2GUjA1OZXcgSGFtcHNoaXJllIwKTmV3IEplcnNleZSMCE5ldyBZ
b3JrlIwOTm9ydGggQ2Fyb2xpbmGUjAxOb3J0aCBEYWtvdGGUjARPaGlvlIwIT2tsYWhvbWGUjAxQ
ZW5uc3lsdmFuaWGUjAxSaG9kZSBJc2xhbmSUjA5Tb3V0aCBDYXJvbGluYZSMDFNvdXRoIERha290
YZSMCVRlbm5lc3NlZZSMBVRleGFzlIwHVmVybW9udJSMCFZpcmdpbmlhlIwNV2VzdCBWaXJnaW5p
YZSMCVdpc2NvbnNpbpRlhpRqZxcAAF2UKIwLRXN0YWJsaXNoZWSUjApObyByZWNvcmRzlIwIUmVw
b3J0ZWSUZYaUamoXAABdlChq2xcAAGrcFwAAZYaUam0XAABLAoaUam8XAABLAoaUanEXAABLAoaU
anMXAABLAoaUanUXAABLAoaUancXAABLAoaUankXAABLAoaUansXAABLAoaUan0XAABLAoaUan8X
AABLAoaUaoEXAABLAoaUaoMXAABLAoaUaoUXAABLAoaUaocXAABLAoaUaokXAABLAoaUaosXAABL
AoaUao0XAABLAoaUao8XAABLAoaUapEXAABLAoaUapMXAABLAoaUapUXAABLAoaUapcXAABLAoaU
apkXAABLAoaUapsXAABLAoaUap0XAABLAoaUap8XAABLAoaUaqEXAABLAoaUaqMXAABLAoaUaqUX
AABLAoaUaqcXAABLAoaUaqkXAABLAoaUaqsXAABLAoaUaq0XAABLAoaUdJRqnAEAAGqvFwAASwOG
lIWUaqIBAAApaqMBAABdlHViaKgpgZR9lChoq32UKIwJdmFyaWFibGVzlF2UjA1kb21haW5fZWRp
dG9ylH2UagkYAABdlChdlCiMAklElGi1SwNoDohlXZQojANGSUSUaLVLA2gOiGVdlCiMClNUQVRF
X05BTUWUaL9LAozXQWxhYmFtYSwgQXJrYW5zYXMsIENvbm5lY3RpY3V0LCBEZWxhd2FyZSwgRGlz
dHJpY3Qgb2YgQ29sdW1iaWEsIEZsb3JpZGEsIEdlb3JnaWEsIElsbGlub2lzLCBJbmRpYW5hLCBJ
b3dhLCBLYW5zYXMsIEtlbnR1Y2t5LCBMb3Vpc2lhbmEsIE1haW5lLCBNYXJ5bGFuZCwgTWFzc2Fj
aHVzZXR0cywgTWljaGlnYW4sIE1pbm5lc290YSwgTWlzc2lzc2lwcGksIE1pc3NvdXJpLCAuLi6U
iWVdlCiMBEZJUFOUaLVLA2gOiGVdlCiMD1N0YXR1cyBCb3JyZWxpYZRov0sDjBNObyByZWNvcmRz
LCBQcmVzZW50lIllXZQojApDQU5PUFltZWRplGi1SwBoDohlXZQojApDQU5PUFlzdGRllGi1SwBo
DohlXZQojAlDQU5PUFltYXiUaLVLAGgOiGVdlCiMClBlcm9fbGV1Y2+UaLVLAGgOiGVdlCiMB09k
b192aXKUaLVLAGgOiGVdlCiMCERpZF92aXJnlGi1SwBoDohlXZQojAdMeW5fcnVmlGi1SwBoDohl
XZQojApGb3JHcm9tZWRplGi1SwBoDohlXZQojApGb3JHcm9taW5vlGi1SwBoDohlXZQojApGb3JH
cm9tYWpvlGi1SwBoDohlXZQojApGb3JHcm92YXJplGi1SwBoDohlXZQojAhFdW1lX2xhdJRotUsA
aA6IZV2UKIwJQmxhcl9icmV2lGi1SwBoDohlXZQojAhBdm9pZHN1bZRotUsAaA6IZV2UKIwKQXZv
aWRtZWRpYZRotUsAaA6IZV2UKIwIUHJvY19sb3SUaLVLAGgOiGVdlCiMCVNjaV9jYXJvbJRotUsA
aA6IZV2UKIwIVXJvX2NpbmWUaLVLAGgOiGVdlCiMB0VkZ2VzdW2UaLVLAGgOiGVdlCiMCkVkZ2Vt
ZWRpYW6UaLVLAGgOiGVdlCiMB0VkZ2VtaW6UaLVLAGgOiGVdlCiMB0VkZ2VtYXiUaLVLAGgOiGVd
lCiMBUNhc2VzlGi1SwNoDohlXZQojARUeF8xlGi1SwBoDohlXZQojARUeF8ylGi1SwBoDohlXZQo
jARUeF8zlGi1SwBoDohlXZQojARUbV8xlGi1SwBoDohlXZQojARUbV8ylGi1SwBoDohlXZQojARU
bV8zlGi1SwBoDohlXZQojAVWUERfMZRotUsAaA6IZV2UKIwFVlBEXzKUaLVLAGgOiGVdlCiMBVZQ
RF8zlGi1SwBoDohlXZQojAdDYXNlcyAllGi1SwFoDohlXZQojAROQU1FlGoaAQAASwJoDollZXNo
o0sBdWodAQAAKIwCSUSUSwKGlIwDRklElEsChpSMClNUQVRFX05BTUWUXZQojAdBbGFiYW1hlIwI
QXJrYW5zYXOUjAtDb25uZWN0aWN1dJSMCERlbGF3YXJllIwURGlzdHJpY3Qgb2YgQ29sdW1iaWGU
jAdGbG9yaWRhlIwHR2VvcmdpYZSMCElsbGlub2lzlIwHSW5kaWFuYZSMBElvd2GUjAZLYW5zYXOU
jAhLZW50dWNreZSMCUxvdWlzaWFuYZSMBU1haW5llIwITWFyeWxhbmSUjA1NYXNzYWNodXNldHRz
lIwITWljaGlnYW6UjAlNaW5uZXNvdGGUjAtNaXNzaXNzaXBwaZSMCE1pc3NvdXJplIwITmVicmFz
a2GUjA1OZXcgSGFtcHNoaXJllIwKTmV3IEplcnNleZSMCE5ldyBZb3JrlIwOTm9ydGggQ2Fyb2xp
bmGUjAxOb3J0aCBEYWtvdGGUjARPaGlvlIwIT2tsYWhvbWGUjAxQZW5uc3lsdmFuaWGUjAxSaG9k
ZSBJc2xhbmSUjA5Tb3V0aCBDYXJvbGluYZSMDFNvdXRoIERha290YZSMCVRlbm5lc3NlZZSMBVRl
eGFzlIwHVmVybW9udJSMCFZpcmdpbmlhlIwNV2VzdCBWaXJnaW5pYZSMCVdpc2NvbnNpbpRlhpSM
BEZJUFOUSwKGlIwPU3RhdHVzIEJvcnJlbGlhlF2UKIwKTm8gcmVjb3Jkc5SMB1ByZXNlbnSUZYaU
jApDQU5PUFltZWRplEsChpSMCkNBTk9QWXN0ZGWUSwKGlIwJQ0FOT1BZbWF4lEsChpSMClBlcm9f
bGV1Y2+USwKGlIwHT2RvX3ZpcpRLAoaUjAhEaWRfdmlyZ5RLAoaUjAdMeW5fcnVmlEsChpSMCkZv
ckdyb21lZGmUSwKGlIwKRm9yR3JvbWlub5RLAoaUjApGb3JHcm9tYWpvlEsChpSMCkZvckdyb3Zh
cmmUSwKGlIwIRXVtZV9sYXSUSwKGlIwJQmxhcl9icmV2lEsChpSMCEF2b2lkc3VtlEsChpSMCkF2
b2lkbWVkaWGUSwKGlIwIUHJvY19sb3SUSwKGlIwJU2NpX2Nhcm9slEsChpSMCFVyb19jaW5llEsC
hpSMB0VkZ2VzdW2USwKGlIwKRWRnZW1lZGlhbpRLAoaUjAdFZGdlbWlulEsChpSMB0VkZ2VtYXiU
SwKGlIwFQ2FzZXOUSwKGlIwEVHhfMZRLAoaUjARUeF8ylEsChpSMBFR4XzOUSwKGlIwEVG1fMZRL
AoaUjARUbV8ylEsChpSMBFRtXzOUSwKGlIwFVlBEXzGUSwKGlIwFVlBEXzKUSwKGlIwFVlBEXzOU
SwKGlIwHQ2FzZXMgJZRLAoaUdJRqnAEAAIwETkFNRZRLA4aUhZRqogEAAClqowEAAF2UdWJoqCmB
lH2UKGirfZQojAl2YXJpYWJsZXOUXZSMDWRvbWFpbl9lZGl0b3KUfZRq3BgAAF2UKF2UKIwCSUSU
ahoBAABLAmgOiGVdlCiMA0ZJRJRqGgEAAEsCaA6IZV2UKIwKU1RBVEVfTkFNRZRqGgEAAEsCjNdB
bGFiYW1hLCBBcmthbnNhcywgQ29ubmVjdGljdXQsIERlbGF3YXJlLCBEaXN0cmljdCBvZiBDb2x1
bWJpYSwgRmxvcmlkYSwgR2VvcmdpYSwgSWxsaW5vaXMsIEluZGlhbmEsIElvd2EsIEthbnNhcywg
S2VudHVja3ksIExvdWlzaWFuYSwgTWFpbmUsIE1hcnlsYW5kLCBNYXNzYWNodXNldHRzLCBNaWNo
aWdhbiwgTWlubmVzb3RhLCBNaXNzaXNzaXBwaSwgTWlzc291cmksIC4uLpSJZV2UKIwERklQU5Rq
GgEAAEsCaA6IZV2UKIwKQ0FOT1BZbWVkaZRotUsAaA6IZV2UKIwKQ0FOT1BZc3RkZZRotUsAaA6I
ZV2UKIwJQ0FOT1BZbWF4lGi1SwBoDohlXZQojApQZXJvX2xldWNvlGi1SwBoDohlXZQojAdPZG9f
dmlylGi1SwBoDohlXZQojAhEaWRfdmlyZ5RotUsAaA6IZV2UKIwHTHluX3J1ZpRotUsAaA6IZV2U
KIwKRm9yR3JvbWVkaZRotUsAaA6IZV2UKIwKRm9yR3JvbWlub5RotUsAaA6IZV2UKIwKRm9yR3Jv
bWFqb5RotUsAaA6IZV2UKIwKRm9yR3JvdmFyaZRotUsAaA6IZV2UKIwIRXVtZV9sYXSUaLVLAGgO
iGVdlCiMCUJsYXJfYnJldpRotUsAaA6IZV2UKIwIQXZvaWRzdW2UaLVLAGgOiGVdlCiMCkF2b2lk
bWVkaWGUaLVLAGgOiGVdlCiMCFByb2NfbG90lGi1SwBoDohlXZQojAlTY2lfY2Fyb2yUaLVLAGgO
iGVdlCiMCFVyb19jaW5llGi1SwBoDohlXZQojAdFZGdlc3VtlGi1SwBoDohlXZQojApFZGdlbWVk
aWFulGi1SwBoDohlXZQojAdFZGdlbWlulGi1SwBoDohlXZQojAdFZGdlbWF4lGi1SwBoDohlXZQo
jAVDYXNlc5RotUsDaA6IZV2UKIwEVHhfMZRotUsAaA6IZV2UKIwEVHhfMpRotUsAaA6IZV2UKIwE
VHhfM5RotUsAaA6IZV2UKIwEVG1fMZRotUsAaA6IZV2UKIwEVG1fMpRotUsAaA6IZV2UKIwEVG1f
M5RotUsAaA6IZV2UKIwFVlBEXzGUaLVLAGgOiGVdlCiMBVZQRF8ylGi1SwBoDohlXZQojAVWUERf
M5RotUsAaA6IZV2UKIwHQ2FzZXMgJZRotUsBaA6IZV2UKIwETkFNRZRqGgEAAEsCaA6JZWVzaKNL
AXVqHQEAAChq4hgAAEsChpRq5BgAAEsChpRq5hgAAF2UKIwHQWxhYmFtYZSMCEFya2Fuc2FzlIwL
Q29ubmVjdGljdXSUjAhEZWxhd2FyZZSMFERpc3RyaWN0IG9mIENvbHVtYmlhlIwHRmxvcmlkYZSM
B0dlb3JnaWGUjAhJbGxpbm9pc5SMB0luZGlhbmGUjARJb3dhlIwGS2Fuc2FzlIwIS2VudHVja3mU
jAlMb3Vpc2lhbmGUjAVNYWluZZSMCE1hcnlsYW5klIwNTWFzc2FjaHVzZXR0c5SMCE1pY2hpZ2Fu
lIwJTWlubmVzb3RhlIwLTWlzc2lzc2lwcGmUjAhNaXNzb3VyaZSMCE5lYnJhc2thlIwNTmV3IEhh
bXBzaGlyZZSMCk5ldyBKZXJzZXmUjAhOZXcgWW9ya5SMDk5vcnRoIENhcm9saW5hlIwMTm9ydGgg
RGFrb3RhlIwET2hpb5SMCE9rbGFob21hlIwMUGVubnN5bHZhbmlhlIwMUmhvZGUgSXNsYW5klIwO
U291dGggQ2Fyb2xpbmGUjAxTb3V0aCBEYWtvdGGUjAlUZW5uZXNzZWWUjAVUZXhhc5SMB1Zlcm1v
bnSUjAhWaXJnaW5pYZSMDVdlc3QgVmlyZ2luaWGUjAlXaXNjb25zaW6UZYaUaukYAABLAoaUausY
AABLAoaUau0YAABLAoaUau8YAABLAoaUavEYAABLAoaUavMYAABLAoaUavUYAABLAoaUavcYAABL
AoaUavkYAABLAoaUavsYAABLAoaUav0YAABLAoaUav8YAABLAoaUagEZAABLAoaUagMZAABLAoaU
agUZAABLAoaUagcZAABLAoaUagkZAABLAoaUagsZAABLAoaUag0ZAABLAoaUag8ZAABLAoaUahEZ
AABLAoaUahMZAABLAoaUahUZAABLAoaUahcZAABLAoaUahkZAABLAoaUahsZAABLAoaUah0ZAABL
AoaUah8ZAABLAoaUaiEZAABLAoaUaiMZAABLAoaUaiUZAABLAoaUaicZAABLAoaUaikZAABLAoaU
aisZAABLAoaUdJRqnAEAAGotGQAASwOGlIWUaqIBAAApaqMBAABdlHViaKgpgZR9lChoq32UKGrc
GAAAXZRq3hgAAH2UatwYAABdlChdlCiMBElEIDKUahoBAABLAmgOiGVdlCiMCkNBTk9QWXN0ZGWU
aLVLA2gOiGVdlCiMCUNBTk9QWW1heJRotUsDaA6IZV2UKIwKUGVyb19sZXVjb5RotUsAaA6IZV2U
KIwHT2RvX3ZpcpRotUsAaA6IZV2UKIwIRGlkX3ZpcmeUaLVLAGgOiGVdlCiMB0x5bl9ydWaUaLVL
AGgOiGVdlCiMCkZvckdyb21lZGmUaLVLAGgOiGVdlCiMCkZvckdyb21pbm+UaLVLAGgOiGVdlCiM
CkZvckdyb21ham+UaLVLAGgOiGVdlCiMCkZvckdyb3ZhcmmUaLVLAGgOiGVdlCiMCEV1bWVfbGF0
lGi1SwBoDohlXZQojAlCbGFyX2JyZXaUaLVLAGgOiGVdlCiMCEF2b2lkc3VtlGi1SwBoDohlXZQo
jApBdm9pZG1lZGlhlGi1SwBoDohlXZQojAhQcm9jX2xvdJRotUsAaA6IZV2UKIwJU2NpX2Nhcm9s
lGi1SwBoDohlXZQojAhVcm9fY2luZZRotUsAaA6IZV2UKIwHRWRnZXN1bZRotUsAaA6IZV2UKIwK
RWRnZW1lZGlhbpRotUsAaA6IZV2UKIwHRWRnZW1pbpRotUsAaA6IZV2UKIwHRWRnZW1heJRotUsA
aA6IZV2UKIwFQ2FzZXOUaLVLA2gOiGVdlCiMBFR4XzGUaLVLAGgOiGVdlCiMBFR4XzKUaLVLAGgO
iGVdlCiMBFR4XzOUaLVLAGgOiGVdlCiMBFRtXzGUaLVLAGgOiGVdlCiMBFRtXzKUaLVLAGgOiGVd
lCiMBFRtXzOUaLVLAGgOiGVdlCiMBVZQRF8xlGi1SwBoDohlXZQojAVWUERfMpRotUsAaA6IZV2U
KIwFVlBEXzOUaLVLAGgOiGVdlCiMB0Nhc2VzICWUaLVLAWgOiGVdlCiMCUZlYXR1cmUgMZRotUsD
aA6IZV2UKIwETkFNRZRqGgEAAEsCaA6JZWVzaKNLAXVqHQEAAChqhRkAAEsChpRqhxkAAEsChpRq
iRkAAEsChpRqixkAAEsChpRqjRkAAEsChpRqjxkAAEsChpRqkRkAAEsChpRqkxkAAEsChpRqlRkA
AEsChpRqlxkAAEsChpRqmRkAAEsChpRqmxkAAEsChpRqnRkAAEsChpRqnxkAAEsChpRqoRkAAEsC
hpRqoxkAAEsChpRqpRkAAEsChpRqpxkAAEsChpRqqRkAAEsChpRqqxkAAEsChpRqrRkAAEsChpRq
rxkAAEsChpRqsRkAAEsChpRqsxkAAEsChpRqtRkAAEsChpRqtxkAAEsChpRquRkAAEsChpRquxkA
AEsChpRqvRkAAEsChpRqvxkAAEsChpRqwRkAAEsChpRqwxkAAEsChpRqxRkAAEsChpRqxxkAAEsC
hpR0lGqcAQAAaskZAABLA4aUhZRqogEAAClqowEAAF2UdWJoqCmBlH2UKGirfZQoatwYAABdlGre
GAAAfZRq3BgAAF2UKF2UKIwESUQgMpRqGgEAAEsCaA6IZV2UKIwKU1RBVEVfTkFNRZRqGgEAAEsC
jNdBbGFiYW1hLCBBcmthbnNhcywgQ29ubmVjdGljdXQsIERlbGF3YXJlLCBEaXN0cmljdCBvZiBD
b2x1bWJpYSwgRmxvcmlkYSwgR2VvcmdpYSwgSWxsaW5vaXMsIEluZGlhbmEsIElvd2EsIEthbnNh
cywgS2VudHVja3ksIExvdWlzaWFuYSwgTWFpbmUsIE1hcnlsYW5kLCBNYXNzYWNodXNldHRzLCBN
aWNoaWdhbiwgTWlubmVzb3RhLCBNaXNzaXNzaXBwaSwgTWlzc291cmksIC4uLpSJZV2UKIwIUHJl
c2VuY2WUahoBAABLAowhRXN0YWJsaXNoZWQsIE5vIHJlY29yZHMsIFJlcG9ydGVklIllXZQojApD
QU5PUFlzdGRllGi1SwNoDohlXZQojAlDQU5PUFltYXiUaLVLA2gOiGVdlCiMClBlcm9fbGV1Y2+U
aLVLAGgOiGVdlCiMB09kb192aXKUaLVLAGgOiGVdlCiMCERpZF92aXJnlGi1SwBoDohlXZQojAdM
eW5fcnVmlGi1SwBoDohlXZQojApGb3JHcm9tZWRplGi1SwBoDohlXZQojApGb3JHcm9taW5vlGi1
SwBoDohlXZQojApGb3JHcm9tYWpvlGi1SwBoDohlXZQojApGb3JHcm92YXJplGi1SwBoDohlXZQo
jAhFdW1lX2xhdJRotUsAaA6IZV2UKIwJQmxhcl9icmV2lGi1SwBoDohlXZQojAhBdm9pZHN1bZRo
tUsAaA6IZV2UKIwKQXZvaWRtZWRpYZRotUsAaA6IZV2UKIwIUHJvY19sb3SUaLVLAGgOiGVdlCiM
CVNjaV9jYXJvbJRotUsAaA6IZV2UKIwIVXJvX2NpbmWUaLVLAGgOiGVdlCiMB0VkZ2VzdW2UaLVL
AGgOiGVdlCiMCkVkZ2VtZWRpYW6UaLVLAGgOiGVdlCiMB0VkZ2VtaW6UaLVLAGgOiGVdlCiMB0Vk
Z2VtYXiUaLVLAGgOiGVdlCiMBUNhc2VzlGi1SwNoDohlXZQojARUeF8xlGi1SwBoDohlXZQojARU
eF8ylGi1SwBoDohlXZQojARUeF8zlGi1SwBoDohlXZQojARUbV8xlGi1SwBoDohlXZQojARUbV8y
lGi1SwBoDohlXZQojARUbV8zlGi1SwBoDohlXZQojAVWUERfMZRotUsAaA6IZV2UKIwFVlBEXzKU
aLVLAGgOiGVdlCiMBVZQRF8zlGi1SwBoDohlXZQojAdDYXNlcyAllGi1SwFoDohlXZQojAROQU1F
lGoaAQAASwJoDollZXNoo0sBdWodAQAAKGr3GQAASwKGlGr5GQAAXZQojAdBbGFiYW1hlIwIQXJr
YW5zYXOUjAtDb25uZWN0aWN1dJSMCERlbGF3YXJllIwURGlzdHJpY3Qgb2YgQ29sdW1iaWGUjAdG
bG9yaWRhlIwHR2VvcmdpYZSMCElsbGlub2lzlIwHSW5kaWFuYZSMBElvd2GUjAZLYW5zYXOUjAhL
ZW50dWNreZSMCUxvdWlzaWFuYZSMBU1haW5llIwITWFyeWxhbmSUjA1NYXNzYWNodXNldHRzlIwI
TWljaGlnYW6UjAlNaW5uZXNvdGGUjAtNaXNzaXNzaXBwaZSMCE1pc3NvdXJplIwITmVicmFza2GU
jA1OZXcgSGFtcHNoaXJllIwKTmV3IEplcnNleZSMCE5ldyBZb3JrlIwOTm9ydGggQ2Fyb2xpbmGU
jAxOb3J0aCBEYWtvdGGUjARPaGlvlIwIT2tsYWhvbWGUjAxQZW5uc3lsdmFuaWGUjAxSaG9kZSBJ
c2xhbmSUjA5Tb3V0aCBDYXJvbGluYZSMDFNvdXRoIERha290YZSMCVRlbm5lc3NlZZSMBVRleGFz
lIwHVmVybW9udJSMCFZpcmdpbmlhlIwNV2VzdCBWaXJnaW5pYZSMCVdpc2NvbnNpbpRlhpRq/BkA
AF2UKIwLRXN0YWJsaXNoZWSUjApObyByZWNvcmRzlIwIUmVwb3J0ZWSUZYaUav8ZAABLAoaUagEa
AABLAoaUagMaAABLAoaUagUaAABLAoaUagcaAABLAoaUagkaAABLAoaUagsaAABLAoaUag0aAABL
AoaUag8aAABLAoaUahEaAABLAoaUahMaAABLAoaUahUaAABLAoaUahcaAABLAoaUahkaAABLAoaU
ahsaAABLAoaUah0aAABLAoaUah8aAABLAoaUaiEaAABLAoaUaiMaAABLAoaUaiUaAABLAoaUaica
AABLAoaUaikaAABLAoaUaisaAABLAoaUai0aAABLAoaUai8aAABLAoaUajEaAABLAoaUajMaAABL
AoaUajUaAABLAoaUajcaAABLAoaUajkaAABLAoaUajsaAABLAoaUaj0aAABLAoaUdJRqnAEAAGo/
GgAASwOGlIWUaqIBAAApaqMBAABdlHViaKgpgZR9lChoq32UKIwJdmFyaWFibGVzlF2UjA1kb21h
aW5fZWRpdG9ylH2UapUaAABdlChdlCiMCkVDT21pbm9yaXSUaL9LA2gOiGVdlCiMCkVDT21ham9y
aXSUaL9LA2gOiGVdlCiMCkVDT3ZhcmlldHmUaL9LA2gOiGVdlCiMCkNBTk9QWW1lZGmUaLVLAGgO
iGVdlCiMCkNBTk9QWXN0ZGWUaLVLAGgOiGVdlCiMCUNBTk9QWW1heJRotUsAaA6IZV2UKIwKUGVy
b19sZXVjb5RotUsAaA6IZV2UKIwHT2RvX3ZpcpRotUsAaA6IZV2UKIwIRGlkX3ZpcmeUaLVLAGgO
iGVdlCiMB0x5bl9ydWaUaLVLAGgOiGVdlCiMCkZvckdyb21lZGmUaLVLAGgOiGVdlCiMCkZvckdy
b21pbm+UaLVLAGgOiGVdlCiMCkZvckdyb21ham+UaLVLAGgOiGVdlCiMCkZvckdyb3ZhcmmUaLVL
AGgOiGVdlCiMCEV1bWVfbGF0lGi1SwBoDohlXZQojAlCbGFyX2JyZXaUaLVLAGgOiGVdlCiMCEF2
b2lkc3VtlGi1SwBoDohlXZQojApBdm9pZG1lZGlhlGi1SwBoDohlXZQojAhQcm9jX2xvdJRotUsA
aA6IZV2UKIwJU2NpX2Nhcm9slGi1SwBoDohlXZQojAhVcm9fY2luZZRotUsAaA6IZV2UKIwHRWRn
ZXN1bZRotUsAaA6IZV2UKIwKRWRnZW1lZGlhbpRotUsAaA6IZV2UKIwHRWRnZW1pbpRotUsAaA6I
ZV2UKIwHRWRnZW1heJRotUsAaA6IZV2UKIwFQ2FzZXOUaLVLA2gOiGVdlCiMBFR4XzGUaLVLAGgO
iGVdlCiMBFR4XzKUaLVLAGgOiGVdlCiMBFR4XzOUaLVLAGgOiGVdlCiMBFRtXzGUaLVLAGgOiGVd
lCiMBFRtXzKUaLVLAGgOiGVdlCiMBFRtXzOUaLVLAGgOiGVdlCiMBVZQRF8xlGi1SwBoDohlXZQo
jAVWUERfMpRotUsAaA6IZV2UKIwFVlBEXzOUaLVLAGgOiGVdlCiMB0Nhc2VzICWUaLVLAWgOiGVl
c2ijSwF1ah0BAAAoapsaAABLAoaUap0aAABLAoaUap8aAABLAoaUaqEaAABLAoaUaqMaAABLAoaU
aqUaAABLAoaUaqcaAABLAoaUaqkaAABLAoaUaqsaAABLAoaUaq0aAABLAoaUaq8aAABLAoaUarEa
AABLAoaUarMaAABLAoaUarUaAABLAoaUarcaAABLAoaUarkaAABLAoaUarsaAABLAoaUar0aAABL
AoaUar8aAABLAoaUasEaAABLAoaUasMaAABLAoaUasUaAABLAoaUascaAABLAoaUaskaAABLAoaU
assaAABLAoaUas0aAABLAoaUas8aAABLAoaUatEaAABLAoaUatMaAABLAoaUatUaAABLAoaUatca
AABLAoaUatkaAABLAoaUatsaAABLAoaUat0aAABLAoaUat8aAABLAoaUauEaAABLAoaUdJRqnAEA
AClqogEAAClqowEAAF2UdWJoqCmBlH2UKGirfZQojAl2YXJpYWJsZXOUXZSMDWRvbWFpbl9lZGl0
b3KUfZRqCxsAAF2UKF2UKIwKRUNPbWlub3JpdJRov0sAaA6IZV2UKIwKRUNPbWFqb3JpdJRov0sA
aA6IZV2UKIwKRUNPdmFyaWV0eZRov0sAaA6IZV2UKIwKQ0FOT1BZbWVkaZRotUsAaA6IZV2UKIwK
Q0FOT1BZc3RkZZRotUsAaA6IZV2UKIwJQ0FOT1BZbWF4lGi1SwBoDohlXZQojApQZXJvX2xldWNv
lGi1SwBoDohlXZQojAdPZG9fdmlylGi1SwBoDohlXZQojAhEaWRfdmlyZ5RotUsAaA6IZV2UKIwH
THluX3J1ZpRotUsAaA6IZV2UKIwKRm9yR3JvbWVkaZRotUsAaA6IZV2UKIwKRm9yR3JvbWlub5Ro
tUsAaA6IZV2UKIwKRm9yR3JvbWFqb5RotUsAaA6IZV2UKIwKRm9yR3JvdmFyaZRotUsAaA6IZV2U
KIwIRXVtZV9sYXSUaLVLAGgOiGVdlCiMCUJsYXJfYnJldpRotUsAaA6IZV2UKIwIQXZvaWRzdW2U
aLVLAGgOiGVdlCiMCkF2b2lkbWVkaWGUaLVLAGgOiGVdlCiMCFByb2NfbG90lGi1SwBoDohlXZQo
jAlTY2lfY2Fyb2yUaLVLAGgOiGVdlCiMC1Vyb19jaW5lcmVvlGi1SwBoDohlXZQojAdFZGdlc3Vt
lGi1SwBoDohlXZQojApFZGdlbWVkaWFulGi1SwBoDohlXZQojAdFZGdlbWlulGi1SwBoDohlXZQo
jAdFZGdlbWF4lGi1SwBoDohlXZQojAlDYXNlczIwMTCUaLVLA2gOiGVdlCiMCU5BX0wyTkFNRZRo
v0sDWJ8BAABBVExBTlRJQyBISUdITEFORFMsIENFTlRSQUwgVVNBIFBMQUlOUywgRVZFUkdMQURF
UywgTUlTU0lTU0lQUEkgQUxMVVZJQUwgQU5EIFNPVVRIRUFTVCBVU0EgQ09BU1RBTCBQTEFJTlMs
IE1JWEVEIFdPT0QgUExBSU5TLCBNSVhFRCBXT09EIFNISUVMRCwgT1pBUksvT1VBQ0hJVEEtQVBQ
QUxBQ0hJQU4gRk9SRVNUUywgU09VVEggQ0VOVFJBTCBTRU1JLUFSSUQgUFJBSVJJRVMsIFNPVVRI
RUFTVEVSTiBVU0EgUExBSU5TLCBUQU1BVUxJUEFTLVRFWEFTIFNFTUlBUklEIFBMQUlOLCBURU1Q
RVJBVEUgUFJBSVJJRVMsIFRFWEFTLUxPVUlTSUFOQSBDT0FTVEFMIFBMQUlOLCBVUFBFUiBHSUxB
IE1PVU5UQUlOUyAoPyksIFdBUk0gREVTRVJUUywgV0VTVC1DRU5UUkFMIFNFTUktQVJJRCBQUkFJ
UklFUywgV0VTVEVSTiBDT1JESUxMRVJBlIllXZQojAhUeDA4MTBfMZRotUsAaA6IZV2UKIwIVHgw
ODEwXzKUaLVLAGgOiGVdlCiMCFR4MDgxMF8zlGi1SwBoDohlXZQojAhUbTA4MTBfMZRotUsAaA6I
ZV2UKIwIVG0wODEwXzKUaLVLAGgOiGVdlCiMCFRtMDgxMF8zlGi1SwBoDohlXZQojAhUbTA5MTFf
MZRotUsDaA6IZV2UKIwIVG0wOTExXzKUaLVLA2gOiGVdlCiMCVZQRDA4MTBfMZRotUsAaA6IZV2U
KIwJVlBEMDgxMF8ylGi1SwBoDohlXZQojAlWUEQwODEwXzOUaLVLAGgOiGVdlCiMCFByZXNlbmNl
lGi/SwOMIUVzdGFibGlzaGVkLCBObyByZWNvcmRzLCBSZXBvcnRlZJSJZV2UKIwFQ2FzZXOUaL9L
AWgOiGVdlCiMEFByZXNlbmNlX3VwZGF0ZWSUaL9LAIwhRXN0YWJsaXNoZWQsIE5vIHJlY29yZHMs
IFJlcG9ydGVklIllZXNoo0sBdWodAQAAKGoRGwAASwKGlGoTGwAASwKGlGoVGwAASwKGlGoXGwAA
SwKGlGoZGwAASwKGlGobGwAASwKGlGodGwAASwKGlGofGwAASwKGlGohGwAASwKGlGojGwAASwKG
lGolGwAASwKGlGonGwAASwKGlGopGwAASwKGlGorGwAASwKGlGotGwAASwKGlGovGwAASwKGlGox
GwAASwKGlGozGwAASwKGlGo1GwAASwKGlGo3GwAASwKGlGo5GwAASwKGlGo7GwAASwKGlGo9GwAA
SwKGlGo/GwAASwKGlGpBGwAASwKGlGpDGwAASwKGlGpFGwAAXZQojBJBVExBTlRJQyBISUdITEFO
RFOUjBJDRU5UUkFMIFVTQSBQTEFJTlOUjApFVkVSR0xBREVTlIw1TUlTU0lTU0lQUEkgQUxMVVZJ
QUwgQU5EIFNPVVRIRUFTVCBVU0EgQ09BU1RBTCBQTEFJTlOUjBFNSVhFRCBXT09EIFBMQUlOU5SM
EU1JWEVEIFdPT0QgU0hJRUxElIwiT1pBUksvT1VBQ0hJVEEtQVBQQUxBQ0hJQU4gRk9SRVNUU5SM
IFNPVVRIIENFTlRSQUwgU0VNSS1BUklEIFBSQUlSSUVTlIwXU09VVEhFQVNURVJOIFVTQSBQTEFJ
TlOUjB9UQU1BVUxJUEFTLVRFWEFTIFNFTUlBUklEIFBMQUlOlIwSVEVNUEVSQVRFIFBSQUlSSUVT
lIwdVEVYQVMtTE9VSVNJQU5BIENPQVNUQUwgUExBSU6UjBhVUFBFUiBHSUxBIE1PVU5UQUlOUyAo
PymUjAxXQVJNIERFU0VSVFOUjB9XRVNULUNFTlRSQUwgU0VNSS1BUklEIFBSQUlSSUVTlIwSV0VT
VEVSTiBDT1JESUxMRVJBlGWGlGpIGwAASwKGlGpKGwAASwKGlGpMGwAASwKGlGpOGwAASwKGlGpQ
GwAASwKGlGpSGwAASwKGlGpUGwAASwKGlGpWGwAASwKGlGpYGwAASwKGlGpaGwAASwKGlGpcGwAA
SwKGlGpeGwAAXZQojAtFc3RhYmxpc2hlZJSMCk5vIHJlY29yZHOUjAhSZXBvcnRlZJRlhpRqYRsA
AEsChpRqYxsAAF2UKGqdGwAAap4bAABqnxsAAGWGlHSUapwBAAApaqIBAAApaqMBAABdlHViaKgp
gZR9lChoq32UKIwJdmFyaWFibGVzlF2UjA1kb21haW5fZWRpdG9ylH2UaqkbAABdlChdlCiMClNU
QVRFX05BTUWUaL9LA4zXQWxhYmFtYSwgQXJrYW5zYXMsIENvbm5lY3RpY3V0LCBEZWxhd2FyZSwg
RGlzdHJpY3Qgb2YgQ29sdW1iaWEsIEZsb3JpZGEsIEdlb3JnaWEsIElsbGlub2lzLCBJbmRpYW5h
LCBJb3dhLCBLYW5zYXMsIEtlbnR1Y2t5LCBMb3Vpc2lhbmEsIE1haW5lLCBNYXJ5bGFuZCwgTWFz
c2FjaHVzZXR0cywgTWljaGlnYW4sIE1pbm5lc290YSwgTWlzc2lzc2lwcGksIE1pc3NvdXJpLCAu
Li6UiWVdlCiMCFByZXNlbmNllGi/SwCMIUVzdGFibGlzaGVkLCBObyByZWNvcmRzLCBSZXBvcnRl
ZJSJZV2UKIwKRUNPbWlub3JpdJRotUsAaA6IZV2UKIwKRUNPbWFqb3JpdJRotUsAaA6IZV2UKIwK
RUNPdmFyaWV0eZRotUsAaA6IZV2UKIwKQ0FOT1BZbWVkaZRotUsDaA6IZV2UKIwKQ0FOT1BZc3Rk
ZZRotUsDaA6IZV2UKIwJQ0FOT1BZbWF4lGi1SwNoDohlXZQojApQZXJvX2xldWNvlGi1SwNoDohl
XZQojAdPZG9fdmlylGi1SwNoDohlXZQojAhEaWRfdmlyZ5RotUsDaA6IZV2UKIwHTHluX3J1ZpRo
tUsDaA6IZV2UKIwKRm9yR3JvbWVkaZRotUsAaA6IZV2UKIwKRm9yR3JvbWlub5RotUsAaA6IZV2U
KIwKRm9yR3JvbWFqb5RotUsAaA6IZV2UKIwKRm9yR3JvdmFyaZRotUsAaA6IZV2UKIwIRXVtZV9s
YXSUaLVLA2gOiGVdlCiMCUJsYXJfYnJldpRotUsDaA6IZV2UKIwIQXZvaWRzdW2UaLVLA2gOiGVd
lCiMCkF2b2lkbWVkaWGUaLVLA2gOiGVdlCiMCFByb2NfbG90lGi1SwNoDohlXZQojAlTY2lfY2Fy
b2yUaLVLA2gOiGVdlCiMCFVyb19jaW5llGi1SwNoDohlXZQojAdFZGdlc3VtlGi1SwBoDohlXZQo
jApFZGdlbWVkaWFulGi1SwBoDohlXZQojAdFZGdlbWlulGi1SwBoDohlXZQojAdFZGdlbWF4lGi1
SwBoDohlXZQojAVDYXNlc5RotUsBaA6IZV2UKIwJTkFfTDJOQU1FlGi/SwNYnwEAAEFUTEFOVElD
IEhJR0hMQU5EUywgQ0VOVFJBTCBVU0EgUExBSU5TLCBFVkVSR0xBREVTLCBNSVNTSVNTSVBQSSBB
TExVVklBTCBBTkQgU09VVEhFQVNUIFVTQSBDT0FTVEFMIFBMQUlOUywgTUlYRUQgV09PRCBQTEFJ
TlMsIE1JWEVEIFdPT0QgU0hJRUxELCBPWkFSSy9PVUFDSElUQS1BUFBBTEFDSElBTiBGT1JFU1RT
LCBTT1VUSCBDRU5UUkFMIFNFTUktQVJJRCBQUkFJUklFUywgU09VVEhFQVNURVJOIFVTQSBQTEFJ
TlMsIFRBTUFVTElQQVMtVEVYQVMgU0VNSUFSSUQgUExBSU4sIFRFTVBFUkFURSBQUkFJUklFUywg
VEVYQVMtTE9VSVNJQU5BIENPQVNUQUwgUExBSU4sIFVQUEVSIEdJTEEgTU9VTlRBSU5TICg/KSwg
V0FSTSBERVNFUlRTLCBXRVNULUNFTlRSQUwgU0VNSS1BUklEIFBSQUlSSUVTLCBXRVNURVJOIENP
UkRJTExFUkGUiWVdlCiMCFR4MTUxN18xlGi1SwBoDohlXZQojAhUeDE1MTdfMpRotUsAaA6IZV2U
KIwIVHgxNTE3XzOUaLVLAGgOiGVdlCiMCFRtMTUxN18xlGi1SwBoDohlXZQojAhUbTE1MTdfMpRo
tUsAaA6IZV2UKIwIVG0xNTE3XzOUaLVLAGgOiGVdlCiMCVZQRDE1MTdfMZRotUsAaA6IZV2UKIwJ
VlBEMTUxN18ylGi1SwBoDohlXZQojAlWUEQxNTE3XzOUaLVLAGgOiGVlc2ijSwF1ah0BAAAojApT
VEFURV9OQU1FlF2UKIwHQWxhYmFtYZSMCEFya2Fuc2FzlIwLQ29ubmVjdGljdXSUjAhEZWxhd2Fy
ZZSMFERpc3RyaWN0IG9mIENvbHVtYmlhlIwHRmxvcmlkYZSMB0dlb3JnaWGUjAhJbGxpbm9pc5SM
B0luZGlhbmGUjARJb3dhlIwGS2Fuc2FzlIwIS2VudHVja3mUjAlMb3Vpc2lhbmGUjAVNYWluZZSM
CE1hcnlsYW5klIwNTWFzc2FjaHVzZXR0c5SMCE1pY2hpZ2FulIwJTWlubmVzb3RhlIwLTWlzc2lz
c2lwcGmUjAhNaXNzb3VyaZSMCE5lYnJhc2thlIwNTmV3IEhhbXBzaGlyZZSMCk5ldyBKZXJzZXmU
jAhOZXcgWW9ya5SMDk5vcnRoIENhcm9saW5hlIwMTm9ydGggRGFrb3RhlIwET2hpb5SMCE9rbGFo
b21hlIwMUGVubnN5bHZhbmlhlIwMUmhvZGUgSXNsYW5klIwOU291dGggQ2Fyb2xpbmGUjAxTb3V0
aCBEYWtvdGGUjAlUZW5uZXNzZWWUjAVUZXhhc5SMB1Zlcm1vbnSUjAhWaXJnaW5pYZSMDVdlc3Qg
VmlyZ2luaWGUjAlXaXNjb25zaW6UZYaUjAhQcmVzZW5jZZRdlCiMC0VzdGFibGlzaGVklIwKTm8g
cmVjb3Jkc5SMCFJlcG9ydGVklGWGlIwKRUNPbWlub3JpdJRLAoaUjApFQ09tYWpvcml0lEsChpSM
CkVDT3ZhcmlldHmUSwKGlIwKQ0FOT1BZbWVkaZRLAoaUjApDQU5PUFlzdGRllEsChpSMCUNBTk9Q
WW1heJRLAoaUjApQZXJvX2xldWNvlEsChpSMB09kb192aXKUSwKGlIwIRGlkX3ZpcmeUSwKGlIwH
THluX3J1ZpRLAoaUjApGb3JHcm9tZWRplEsChpSMCkZvckdyb21pbm+USwKGlIwKRm9yR3JvbWFq
b5RLAoaUjApGb3JHcm92YXJplEsChpSMCEV1bWVfbGF0lEsChpSMCUJsYXJfYnJldpRLAoaUjAhB
dm9pZHN1bZRLAoaUjApBdm9pZG1lZGlhlEsChpSMCFByb2NfbG90lEsChpSMCVNjaV9jYXJvbJRL
AoaUjAhVcm9fY2luZZRLAoaUjAdFZGdlc3VtlEsChpSMCkVkZ2VtZWRpYW6USwKGlIwHRWRnZW1p
bpRLAoaUjAdFZGdlbWF4lEsChpSMBUNhc2VzlEsChpSMCU5BX0wyTkFNRZRdlCiMEkFUTEFOVElD
IEhJR0hMQU5EU5SMEkNFTlRSQUwgVVNBIFBMQUlOU5SMCkVWRVJHTEFERVOUjDVNSVNTSVNTSVBQ
SSBBTExVVklBTCBBTkQgU09VVEhFQVNUIFVTQSBDT0FTVEFMIFBMQUlOU5SMEU1JWEVEIFdPT0Qg
UExBSU5TlIwRTUlYRUQgV09PRCBTSElFTESUjCJPWkFSSy9PVUFDSElUQS1BUFBBTEFDSElBTiBG
T1JFU1RTlIwgU09VVEggQ0VOVFJBTCBTRU1JLUFSSUQgUFJBSVJJRVOUjBdTT1VUSEVBU1RFUk4g
VVNBIFBMQUlOU5SMH1RBTUFVTElQQVMtVEVYQVMgU0VNSUFSSUQgUExBSU6UjBJURU1QRVJBVEUg
UFJBSVJJRVOUjB1URVhBUy1MT1VJU0lBTkEgQ09BU1RBTCBQTEFJTpSMGFVQUEVSIEdJTEEgTU9V
TlRBSU5TICg/KZSMDFdBUk0gREVTRVJUU5SMH1dFU1QtQ0VOVFJBTCBTRU1JLUFSSUQgUFJBSVJJ
RVOUjBJXRVNURVJOIENPUkRJTExFUkGUZYaUjAhUeDE1MTdfMZRLAoaUjAhUeDE1MTdfMpRLAoaU
jAhUeDE1MTdfM5RLAoaUjAhUbTE1MTdfMZRLAoaUjAhUbTE1MTdfMpRLAoaUjAhUbTE1MTdfM5RL
AoaUjAlWUEQxNTE3XzGUSwKGlIwJVlBEMTUxN18ylEsChpSMCVZQRDE1MTdfM5RLAoaUdJRqnAEA
AClqogEAAClqowEAAF2UdWJoqCmBlH2UKGirfZQojAl2YXJpYWJsZXOUXZSMDWRvbWFpbl9lZGl0
b3KUfZRqihwAAF2UKF2UKIwDRklElGi1SwNoDohlXZQojApTVEFURV9OQU1FlGoaAQAASwKM10Fs
YWJhbWEsIEFya2Fuc2FzLCBDb25uZWN0aWN1dCwgRGVsYXdhcmUsIERpc3RyaWN0IG9mIENvbHVt
YmlhLCBGbG9yaWRhLCBHZW9yZ2lhLCBJbGxpbm9pcywgSW5kaWFuYSwgSW93YSwgS2Fuc2FzLCBL
ZW50dWNreSwgTG91aXNpYW5hLCBNYWluZSwgTWFyeWxhbmQsIE1hc3NhY2h1c2V0dHMsIE1pY2hp
Z2FuLCBNaW5uZXNvdGEsIE1pc3Npc3NpcHBpLCBNaXNzb3VyaSwgLi4ulIllXZQojApFQ09taW5v
cml0lGi1SwBoDohlXZQojApFQ09tYWpvcml0lGi1SwBoDohlXZQojApFQ092YXJpZXR5lGi1SwBo
DohlXZQojApDQU5PUFltZWRplGi1SwBoDohlXZQojApDQU5PUFlzdGRllGi1SwBoDohlXZQojAlD
QU5PUFltYXiUaLVLAGgOiGVdlCiMClBlcm9fbGV1Y2+UaLVLAGgOiGVdlCiMB09kb192aXKUaLVL
AGgOiGVdlCiMCERpZF92aXJnlGi1SwBoDohlXZQojAdMeW5fcnVmlGi1SwBoDohlXZQojApGb3JH
cm9tZWRplGi1SwBoDohlXZQojApGb3JHcm9taW5vlGi1SwBoDohlXZQojApGb3JHcm9tYWpvlGi1
SwBoDohlXZQojApGb3JHcm92YXJplGi1SwBoDohlXZQojAhFdW1lX2xhdJRotUsAaA6IZV2UKIwJ
Qmxhcl9icmV2lGi1SwBoDohlXZQojAhBdm9pZHN1bZRotUsAaA6IZV2UKIwKQXZvaWRtZWRpYZRo
tUsAaA6IZV2UKIwIUHJvY19sb3SUaLVLAGgOiGVdlCiMCVNjaV9jYXJvbJRotUsAaA6IZV2UKIwI
VXJvX2NpbmWUaLVLAGgOiGVdlCiMB0VkZ2VzdW2UaLVLAGgOiGVdlCiMCkVkZ2VtZWRpYW6UaLVL
AGgOiGVdlCiMB0VkZ2VtaW6UaLVLAGgOiGVdlCiMB0VkZ2VtYXiUaLVLAGgOiGVdlCiMCUNhc2Vz
ICgxKZRotUsDaA6IZV2UKIwJTkFfTDJOQU1FlGi/SwNYnwEAAEFUTEFOVElDIEhJR0hMQU5EUywg
Q0VOVFJBTCBVU0EgUExBSU5TLCBFVkVSR0xBREVTLCBNSVNTSVNTSVBQSSBBTExVVklBTCBBTkQg
U09VVEhFQVNUIFVTQSBDT0FTVEFMIFBMQUlOUywgTUlYRUQgV09PRCBQTEFJTlMsIE1JWEVEIFdP
T0QgU0hJRUxELCBPWkFSSy9PVUFDSElUQS1BUFBBTEFDSElBTiBGT1JFU1RTLCBTT1VUSCBDRU5U
UkFMIFNFTUktQVJJRCBQUkFJUklFUywgU09VVEhFQVNURVJOIFVTQSBQTEFJTlMsIFRBTUFVTElQ
QVMtVEVYQVMgU0VNSUFSSUQgUExBSU4sIFRFTVBFUkFURSBQUkFJUklFUywgVEVYQVMtTE9VSVNJ
QU5BIENPQVNUQUwgUExBSU4sIFVQUEVSIEdJTEEgTU9VTlRBSU5TICg/KSwgV0FSTSBERVNFUlRT
LCBXRVNULUNFTlRSQUwgU0VNSS1BUklEIFBSQUlSSUVTLCBXRVNURVJOIENPUkRJTExFUkGUiWVd
lCiMCFR4MTUxN18xlGi1SwBoDohlXZQojAhUeDE1MTdfMpRotUsAaA6IZV2UKIwIVHgxNTE3XzOU
aLVLAGgOiGVdlCiMCFRtMTUxN18xlGi1SwBoDohlXZQojAhUbTE1MTdfMpRotUsAaA6IZV2UKIwI
VG0xNTE3XzOUaLVLAGgOiGVdlCiMCVZQRDE1MTdfMZRotUsAaA6IZV2UKIwJVlBEMTUxN18ylGi1
SwBoDohlXZQojAlWUEQxNTE3XzOUaLVLAGgOiGVdlCiMCUNhc2VzICgyKZRotUsBaA6IZV2UKIwE
TkFNRZRqGgEAAEsCaA6JZWVzaKNLAXVqHQEAAChqkBwAAEsChpRqkhwAAF2UKIwHQWxhYmFtYZSM
CEFya2Fuc2FzlIwLQ29ubmVjdGljdXSUjAhEZWxhd2FyZZSMFERpc3RyaWN0IG9mIENvbHVtYmlh
lIwHRmxvcmlkYZSMB0dlb3JnaWGUjAhJbGxpbm9pc5SMB0luZGlhbmGUjARJb3dhlIwGS2Fuc2Fz
lIwIS2VudHVja3mUjAlMb3Vpc2lhbmGUjAVNYWluZZSMCE1hcnlsYW5klIwNTWFzc2FjaHVzZXR0
c5SMCE1pY2hpZ2FulIwJTWlubmVzb3RhlIwLTWlzc2lzc2lwcGmUjAhNaXNzb3VyaZSMCE5lYnJh
c2thlIwNTmV3IEhhbXBzaGlyZZSMCk5ldyBKZXJzZXmUjAhOZXcgWW9ya5SMDk5vcnRoIENhcm9s
aW5hlIwMTm9ydGggRGFrb3RhlIwET2hpb5SMCE9rbGFob21hlIwMUGVubnN5bHZhbmlhlIwMUmhv
ZGUgSXNsYW5klIwOU291dGggQ2Fyb2xpbmGUjAxTb3V0aCBEYWtvdGGUjAlUZW5uZXNzZWWUjAVU
ZXhhc5SMB1Zlcm1vbnSUjAhWaXJnaW5pYZSMDVdlc3QgVmlyZ2luaWGUjAlXaXNjb25zaW6UZYaU
apUcAABLAoaUapccAABLAoaUapkcAABLAoaUapscAABLAoaUap0cAABLAoaUap8cAABLAoaUaqEc
AABLAoaUaqMcAABLAoaUaqUcAABLAoaUaqccAABLAoaUaqkcAABLAoaUaqscAABLAoaUaq0cAABL
AoaUaq8cAABLAoaUarEcAABLAoaUarMcAABLAoaUarUcAABLAoaUarccAABLAoaUarkcAABLAoaU
arscAABLAoaUar0cAABLAoaUar8cAABLAoaUasEcAABLAoaUasMcAABLAoaUasUcAABLAoaUascc
AABLAoaUaskcAABdlCiMEkFUTEFOVElDIEhJR0hMQU5EU5SMEkNFTlRSQUwgVVNBIFBMQUlOU5SM
CkVWRVJHTEFERVOUjDVNSVNTSVNTSVBQSSBBTExVVklBTCBBTkQgU09VVEhFQVNUIFVTQSBDT0FT
VEFMIFBMQUlOU5SMEU1JWEVEIFdPT0QgUExBSU5TlIwRTUlYRUQgV09PRCBTSElFTESUjCJPWkFS
Sy9PVUFDSElUQS1BUFBBTEFDSElBTiBGT1JFU1RTlIwgU09VVEggQ0VOVFJBTCBTRU1JLUFSSUQg
UFJBSVJJRVOUjBdTT1VUSEVBU1RFUk4gVVNBIFBMQUlOU5SMH1RBTUFVTElQQVMtVEVYQVMgU0VN
SUFSSUQgUExBSU6UjBJURU1QRVJBVEUgUFJBSVJJRVOUjB1URVhBUy1MT1VJU0lBTkEgQ09BU1RB
TCBQTEFJTpSMGFVQUEVSIEdJTEEgTU9VTlRBSU5TICg/KZSMDFdBUk0gREVTRVJUU5SMH1dFU1Qt
Q0VOVFJBTCBTRU1JLUFSSUQgUFJBSVJJRVOUjBJXRVNURVJOIENPUkRJTExFUkGUZYaUaswcAABL
AoaUas4cAABLAoaUatAcAABLAoaUatIcAABLAoaUatQcAABLAoaUatYcAABLAoaUatgcAABLAoaU
atocAABLAoaUatwcAABLAoaUat4cAABLAoaUdJRqnAEAAGrgHAAASwOGlIWUaqIBAAApaqMBAABd
lHViaKgpgZR9lChoq32UKGqKHAAAXZRqjBwAAH2UaoocAABdlChdlCiMA0ZJRJRotUsDaA6IZV2U
KIwKU1RBVEVfTkFNRZRov0sDjNdBbGFiYW1hLCBBcmthbnNhcywgQ29ubmVjdGljdXQsIERlbGF3
YXJlLCBEaXN0cmljdCBvZiBDb2x1bWJpYSwgRmxvcmlkYSwgR2VvcmdpYSwgSWxsaW5vaXMsIElu
ZGlhbmEsIElvd2EsIEthbnNhcywgS2VudHVja3ksIExvdWlzaWFuYSwgTWFpbmUsIE1hcnlsYW5k
LCBNYXNzYWNodXNldHRzLCBNaWNoaWdhbiwgTWlubmVzb3RhLCBNaXNzaXNzaXBwaSwgTWlzc291
cmksIC4uLpSJZV2UKIwKRUNPbWlub3JpdJRotUsAaA6IZV2UKIwKRUNPbWFqb3JpdJRotUsAaA6I
ZV2UKIwKRUNPdmFyaWV0eZRotUsAaA6IZV2UKIwKQ0FOT1BZbWVkaZRotUsAaA6IZV2UKIwKQ0FO
T1BZc3RkZZRotUsAaA6IZV2UKIwJQ0FOT1BZbWF4lGi1SwBoDohlXZQojApQZXJvX2xldWNvlGi1
SwBoDohlXZQojAdPZG9fdmlylGi1SwBoDohlXZQojAhEaWRfdmlyZ5RotUsAaA6IZV2UKIwHTHlu
X3J1ZpRotUsAaA6IZV2UKIwKRm9yR3JvbWVkaZRotUsAaA6IZV2UKIwKRm9yR3JvbWlub5RotUsA
aA6IZV2UKIwKRm9yR3JvbWFqb5RotUsAaA6IZV2UKIwKRm9yR3JvdmFyaZRotUsAaA6IZV2UKIwI
RXVtZV9sYXSUaLVLAGgOiGVdlCiMCUJsYXJfYnJldpRotUsAaA6IZV2UKIwIQXZvaWRzdW2UaLVL
AGgOiGVdlCiMCkF2b2lkbWVkaWGUaLVLAGgOiGVdlCiMCFByb2NfbG90lGi1SwBoDohlXZQojAlT
Y2lfY2Fyb2yUaLVLAGgOiGVdlCiMCFVyb19jaW5llGi1SwBoDohlXZQojAdFZGdlc3VtlGi1SwBo
DohlXZQojApFZGdlbWVkaWFulGi1SwBoDohlXZQojAdFZGdlbWlulGi1SwBoDohlXZQojAdFZGdl
bWF4lGi1SwBoDohlXZQojAlDYXNlcyAoMSmUaLVLA2gOiGVdlCiMCU5BX0wyTkFNRZRov0sDWJ8B
AABBVExBTlRJQyBISUdITEFORFMsIENFTlRSQUwgVVNBIFBMQUlOUywgRVZFUkdMQURFUywgTUlT
U0lTU0lQUEkgQUxMVVZJQUwgQU5EIFNPVVRIRUFTVCBVU0EgQ09BU1RBTCBQTEFJTlMsIE1JWEVE
IFdPT0QgUExBSU5TLCBNSVhFRCBXT09EIFNISUVMRCwgT1pBUksvT1VBQ0hJVEEtQVBQQUxBQ0hJ
QU4gRk9SRVNUUywgU09VVEggQ0VOVFJBTCBTRU1JLUFSSUQgUFJBSVJJRVMsIFNPVVRIRUFTVEVS
TiBVU0EgUExBSU5TLCBUQU1BVUxJUEFTLVRFWEFTIFNFTUlBUklEIFBMQUlOLCBURU1QRVJBVEUg
UFJBSVJJRVMsIFRFWEFTLUxPVUlTSUFOQSBDT0FTVEFMIFBMQUlOLCBVUFBFUiBHSUxBIE1PVU5U
QUlOUyAoPyksIFdBUk0gREVTRVJUUywgV0VTVC1DRU5UUkFMIFNFTUktQVJJRCBQUkFJUklFUywg
V0VTVEVSTiBDT1JESUxMRVJBlIllXZQojAhUeDE1MTdfMZRotUsAaA6IZV2UKIwIVHgxNTE3XzKU
aLVLAGgOiGVdlCiMCFR4MTUxN18zlGi1SwBoDohlXZQojAhUbTE1MTdfMZRotUsAaA6IZV2UKIwI
VG0xNTE3XzKUaLVLAGgOiGVdlCiMCFRtMTUxN18zlGi1SwBoDohlXZQojAlWUEQxNTE3XzGUaLVL
AGgOiGVdlCiMCVZQRDE1MTdfMpRotUsAaA6IZV2UKIwJVlBEMTUxN18zlGi1SwBoDohlXZQojAlD
YXNlcyAoMimUaLVLAWgOiGVlc2ijSwF1ah0BAAAoaksdAABLAoaUak0dAABdlCiMB0FsYWJhbWGU
jAhBcmthbnNhc5SMC0Nvbm5lY3RpY3V0lIwIRGVsYXdhcmWUjBREaXN0cmljdCBvZiBDb2x1bWJp
YZSMB0Zsb3JpZGGUjAdHZW9yZ2lhlIwISWxsaW5vaXOUjAdJbmRpYW5hlIwESW93YZSMBkthbnNh
c5SMCEtlbnR1Y2t5lIwJTG91aXNpYW5hlIwFTWFpbmWUjAhNYXJ5bGFuZJSMDU1hc3NhY2h1c2V0
dHOUjAhNaWNoaWdhbpSMCU1pbm5lc290YZSMC01pc3Npc3NpcHBplIwITWlzc291cmmUjAhOZWJy
YXNrYZSMDU5ldyBIYW1wc2hpcmWUjApOZXcgSmVyc2V5lIwITmV3IFlvcmuUjA5Ob3J0aCBDYXJv
bGluYZSMDE5vcnRoIERha290YZSMBE9oaW+UjAhPa2xhaG9tYZSMDFBlbm5zeWx2YW5pYZSMDFJo
b2RlIElzbGFuZJSMDlNvdXRoIENhcm9saW5hlIwMU291dGggRGFrb3RhlIwJVGVubmVzc2VllIwF
VGV4YXOUjAdWZXJtb250lIwIVmlyZ2luaWGUjA1XZXN0IFZpcmdpbmlhlIwJV2lzY29uc2lulGWG
lGpQHQAASwKGlGpSHQAASwKGlGpUHQAASwKGlGpWHQAASwKGlGpYHQAASwKGlGpaHQAASwKGlGpc
HQAASwKGlGpeHQAASwKGlGpgHQAASwKGlGpiHQAASwKGlGpkHQAASwKGlGpmHQAASwKGlGpoHQAA
SwKGlGpqHQAASwKGlGpsHQAASwKGlGpuHQAASwKGlGpwHQAASwKGlGpyHQAASwKGlGp0HQAASwKG
lGp2HQAASwKGlGp4HQAASwKGlGp6HQAASwKGlGp8HQAASwKGlGp+HQAASwKGlGqAHQAASwKGlGqC
HQAASwKGlGqEHQAAXZQojBJBVExBTlRJQyBISUdITEFORFOUjBJDRU5UUkFMIFVTQSBQTEFJTlOU
jApFVkVSR0xBREVTlIw1TUlTU0lTU0lQUEkgQUxMVVZJQUwgQU5EIFNPVVRIRUFTVCBVU0EgQ09B
U1RBTCBQTEFJTlOUjBFNSVhFRCBXT09EIFBMQUlOU5SMEU1JWEVEIFdPT0QgU0hJRUxElIwiT1pB
UksvT1VBQ0hJVEEtQVBQQUxBQ0hJQU4gRk9SRVNUU5SMIFNPVVRIIENFTlRSQUwgU0VNSS1BUklE
IFBSQUlSSUVTlIwXU09VVEhFQVNURVJOIFVTQSBQTEFJTlOUjB9UQU1BVUxJUEFTLVRFWEFTIFNF
TUlBUklEIFBMQUlOlIwSVEVNUEVSQVRFIFBSQUlSSUVTlIwdVEVYQVMtTE9VSVNJQU5BIENPQVNU
QUwgUExBSU6UjBhVUFBFUiBHSUxBIE1PVU5UQUlOUyAoPymUjAxXQVJNIERFU0VSVFOUjB9XRVNU
LUNFTlRSQUwgU0VNSS1BUklEIFBSQUlSSUVTlIwSV0VTVEVSTiBDT1JESUxMRVJBlGWGlGqHHQAA
SwKGlGqJHQAASwKGlGqLHQAASwKGlGqNHQAASwKGlGqPHQAASwKGlGqRHQAASwKGlGqTHQAASwKG
lGqVHQAASwKGlGqXHQAASwKGlGqZHQAASwKGlHSUapwBAAApaqIBAAApaqMBAABdlHViaKgpgZR9
lChoq32UKIwJdmFyaWFibGVzlF2UjA1kb21haW5fZWRpdG9ylH2Uav4dAABdlChdlCiMCVNUQVRF
TkFNRZRov0sDjNdBbGFiYW1hLCBBcmthbnNhcywgQ29ubmVjdGljdXQsIERlbGF3YXJlLCBEaXN0
cmljdCBvZiBDb2x1bWJpYSwgRmxvcmlkYSwgR2VvcmdpYSwgSWxsaW5vaXMsIEluZGlhbmEsIElv
d2EsIEthbnNhcywgS2VudHVja3ksIExvdWlzaWFuYSwgTWFpbmUsIE1hcnlsYW5kLCBNYXNzYWNo
dXNldHRzLCBNaWNoaWdhbiwgTWlubmVzb3RhLCBNaXNzaXNzaXBwaSwgTWlzc291cmksIC4uLpSJ
ZV2UKIwKRUNPbWlub3JpdJRotUsAaA6IZV2UKIwKRUNPbWFqb3JpdJRotUsAaA6IZV2UKIwKRUNP
dmFyaWV0eZRotUsAaA6IZV2UKIwKQ0FOT1BZbWVkaZRotUsAaA6IZV2UKIwKQ0FOT1BZc3RkZZRo
tUsAaA6IZV2UKIwJQ0FOT1BZbWF4lGi1SwBoDohlXZQojAlQZXJvbGV1Y2+UaLVLAGgOiGVdlCiM
Bk9kb3ZpcpRotUsAaA6IZV2UKIwHRGlkdmlyZ5RotUsAaA6IZV2UKIwGTHlucnVmlGi1SwBoDohl
XZQojApGb3JHcm9tZWRplGi1SwBoDohlXZQojApGb3JHcm9taW5vlGi1SwBoDohlXZQojApGb3JH
cm9tYWpvlGi1SwBoDohlXZQojApGb3JHcm92YXJplGi1SwBoDohlXZQojAdFdW1lbGF0lGi1SwBo
DohlXZQojAhCbGFyYnJldpRotUsAaA6IZV2UKIwIQXZvaWRzdW2UaLVLAGgOiGVdlCiMCkF2b2lk
bWVkaWGUaLVLAGgOiGVdlCiMB1Byb2Nsb3SUaLVLAGgOiGVdlCiMCFNjaWNhcm9slGi1SwBoDohl
XZQojAdVcm9jaW5llGi1SwBoDohlXZQojAdFZGdlc3VtlGi1SwBoDohlXZQojApFZGdlbWVkaWFu
lGi1SwBoDohlXZQojAdFZGdlbWlulGi1SwBoDohlXZQojAdFZGdlbWF4lGi1SwBoDohlXZQojAVD
YXNlc5RotUsBaA6IZV2UKIwGdG1lYW4xlGi1SwBoDohlXZQojAZ0bWVhbjKUaLVLAGgOiGVdlCiM
BnRtZWFuM5RotUsAaA6IZV2UKIwGdG1lYW40lGi1SwBoDohlXZQojAZ0bWVhbjWUaLVLAGgOiGVd
lCiMBnRtZWFuNpRotUsAaA6IZV2UKIwGdG1lYW43lGi1SwBoDohlXZQojAZ0bWVhbjiUaLVLAGgO
iGVdlCiMBnRtZWFuOZRotUsAaA6IZV2UKIwHdG1lYW4xMJRotUsAaA6IZV2UKIwHdG1lYW4xMZRo
tUsAaA6IZV2UKIwHdG1lYW4xMpRotUsAaA6IZV2UKIwHdnBkbWF4MZRotUsAaA6IZV2UKIwHdnBk
bWF4MpRotUsAaA6IZV2UKIwHdnBkbWF4M5RotUsAaA6IZV2UKIwHdnBkbWF4NJRotUsAaA6IZV2U
KIwHdnBkbWF4NZRotUsAaA6IZV2UKIwHdnBkbWF4NpRotUsAaA6IZV2UKIwHdnBkbWF4N5RotUsA
aA6IZV2UKIwHdnBkbWF4OJRotUsAaA6IZV2UKIwHdnBkbWF4OZRotUsAaA6IZV2UKIwIdnBkbWF4
MTCUaLVLAGgOiGVdlCiMCHZwZG1heDExlGi1SwBoDohlXZQojAh2cGRtYXgxMpRotUsAaA6IZV2U
KIwETkFNRZRqGgEAAEsDaA6JZWVzaKNLAXVqHQEAAChqBB4AAF2UKIwHQWxhYmFtYZSMCEFya2Fu
c2FzlIwLQ29ubmVjdGljdXSUjAhEZWxhd2FyZZSMFERpc3RyaWN0IG9mIENvbHVtYmlhlIwHRmxv
cmlkYZSMB0dlb3JnaWGUjAhJbGxpbm9pc5SMB0luZGlhbmGUjARJb3dhlIwGS2Fuc2FzlIwIS2Vu
dHVja3mUjAlMb3Vpc2lhbmGUjAVNYWluZZSMCE1hcnlsYW5klIwNTWFzc2FjaHVzZXR0c5SMCE1p
Y2hpZ2FulIwJTWlubmVzb3RhlIwLTWlzc2lzc2lwcGmUjAhNaXNzb3VyaZSMCE5lYnJhc2thlIwN
TmV3IEhhbXBzaGlyZZSMCk5ldyBKZXJzZXmUjAhOZXcgWW9ya5SMDk5vcnRoIENhcm9saW5hlIwM
Tm9ydGggRGFrb3RhlIwET2hpb5SMCE9rbGFob21hlIwMUGVubnN5bHZhbmlhlIwMUmhvZGUgSXNs
YW5klIwOU291dGggQ2Fyb2xpbmGUjAxTb3V0aCBEYWtvdGGUjAlUZW5uZXNzZWWUjAVUZXhhc5SM
B1Zlcm1vbnSUjAhWaXJnaW5pYZSMDVdlc3QgVmlyZ2luaWGUjAlXaXNjb25zaW6UZYaUagceAABL
AoaUagkeAABLAoaUagseAABLAoaUag0eAABLAoaUag8eAABLAoaUahEeAABLAoaUahMeAABLAoaU
ahUeAABLAoaUahceAABLAoaUahkeAABLAoaUahseAABLAoaUah0eAABLAoaUah8eAABLAoaUaiEe
AABLAoaUaiMeAABLAoaUaiUeAABLAoaUaiceAABLAoaUaikeAABLAoaUaiseAABLAoaUai0eAABL
AoaUai8eAABLAoaUajEeAABLAoaUajMeAABLAoaUajUeAABLAoaUajceAABLAoaUajkeAABLAoaU
ajseAABLAoaUaj0eAABLAoaUaj8eAABLAoaUakEeAABLAoaUakMeAABLAoaUakUeAABLAoaUakce
AABLAoaUakkeAABLAoaUakseAABLAoaUak0eAABLAoaUak8eAABLAoaUalEeAABLAoaUalMeAABL
AoaUalUeAABLAoaUalceAABLAoaUalkeAABLAoaUalseAABLAoaUal0eAABLAoaUal8eAABLAoaU
amEeAABLAoaUamMeAABLAoaUamUeAABLAoaUamceAABLAoaUamkeAABLAoaUdJRqnAEAAGprHgAA
SwOGlIWUaqIBAAApaqMBAABdlHViaKgpgZR9lChoq32UKGr+HQAAXZRqAB4AAH2Uav4dAABdlChd
lCiMCVNUQVRFTkFNRZRov0sCjNdBbGFiYW1hLCBBcmthbnNhcywgQ29ubmVjdGljdXQsIERlbGF3
YXJlLCBEaXN0cmljdCBvZiBDb2x1bWJpYSwgRmxvcmlkYSwgR2VvcmdpYSwgSWxsaW5vaXMsIElu
ZGlhbmEsIElvd2EsIEthbnNhcywgS2VudHVja3ksIExvdWlzaWFuYSwgTWFpbmUsIE1hcnlsYW5k
LCBNYXNzYWNodXNldHRzLCBNaWNoaWdhbiwgTWlubmVzb3RhLCBNaXNzaXNzaXBwaSwgTWlzc291
cmksIC4uLpSJZV2UKIwKRUNPbWlub3JpdJRotUsAaA6IZV2UKIwKRUNPbWFqb3JpdJRotUsAaA6I
ZV2UKIwKRUNPdmFyaWV0eZRotUsAaA6IZV2UKIwKQ0FOT1BZbWVkaZRotUsAaA6IZV2UKIwKQ0FO
T1BZc3RkZZRotUsAaA6IZV2UKIwJQ0FOT1BZbWF4lGi1SwBoDohlXZQojAlQZXJvbGV1Y2+UaLVL
AGgOiGVdlCiMBk9kb3ZpcpRotUsAaA6IZV2UKIwHRGlkdmlyZ5RotUsAaA6IZV2UKIwGTHlucnVm
lGi1SwBoDohlXZQojApGb3JHcm9tZWRplGi1SwBoDohlXZQojApGb3JHcm9taW5vlGi1SwBoDohl
XZQojApGb3JHcm9tYWpvlGi1SwBoDohlXZQojApGb3JHcm92YXJplGi1SwBoDohlXZQojAdFdW1l
bGF0lGi1SwBoDohlXZQojAhCbGFyYnJldpRotUsAaA6IZV2UKIwIQXZvaWRzdW2UaLVLAGgOiGVd
lCiMCkF2b2lkbWVkaWGUaLVLAGgOiGVdlCiMB1Byb2Nsb3SUaLVLAGgOiGVdlCiMCFNjaWNhcm9s
lGi1SwBoDohlXZQojAdVcm9jaW5llGi1SwBoDohlXZQojAdFZGdlc3VtlGi1SwBoDohlXZQojApF
ZGdlbWVkaWFulGi1SwBoDohlXZQojAdFZGdlbWlulGi1SwBoDohlXZQojAdFZGdlbWF4lGi1SwBo
DohlXZQojAlDYXNlczIwMTCUaLVLAWgOiGVdlCiMBnRtZWFuMZRotUsAaA6IZV2UKIwGdG1lYW4y
lGi1SwBoDohlXZQojAZ0bWVhbjOUaLVLAGgOiGVdlCiMBnRtZWFuNJRotUsAaA6IZV2UKIwGdG1l
YW41lGi1SwBoDohlXZQojAZ0bWVhbjaUaLVLAGgOiGVdlCiMBnRtZWFuN5RotUsAaA6IZV2UKIwG
dG1lYW44lGi1SwBoDohlXZQojAZ0bWVhbjmUaLVLAGgOiGVdlCiMB3RtZWFuMTCUaLVLAGgOiGVd
lCiMB3RtZWFuMTGUaLVLAGgOiGVdlCiMB3RtZWFuMTKUaLVLAGgOiGVdlCiMB3ZwZG1heDGUaLVL
AGgOiGVdlCiMB3ZwZG1heDKUaLVLAGgOiGVdlCiMB3ZwZG1heDOUaLVLAGgOiGVdlCiMB3ZwZG1h
eDSUaLVLAGgOiGVdlCiMB3ZwZG1heDWUaLVLAGgOiGVdlCiMB3ZwZG1heDaUaLVLAGgOiGVdlCiM
B3ZwZG1heDeUaLVLAGgOiGVdlCiMB3ZwZG1heDiUaLVLAGgOiGVdlCiMB3ZwZG1heDmUaLVLAGgO
iGVdlCiMCHZwZG1heDEwlGi1SwBoDohlXZQojAh2cGRtYXgxMZRotUsAaA6IZV2UKIwIdnBkbWF4
MTKUaLVLAGgOiGVdlCiMBE5BTUWUahoBAABLA2gOiWVlc2ijSwF1ah0BAAAoatEeAABdlCiMB0Fs
YWJhbWGUjAhBcmthbnNhc5SMC0Nvbm5lY3RpY3V0lIwIRGVsYXdhcmWUjBREaXN0cmljdCBvZiBD
b2x1bWJpYZSMB0Zsb3JpZGGUjAdHZW9yZ2lhlIwISWxsaW5vaXOUjAdJbmRpYW5hlIwESW93YZSM
BkthbnNhc5SMCEtlbnR1Y2t5lIwJTG91aXNpYW5hlIwFTWFpbmWUjAhNYXJ5bGFuZJSMDU1hc3Nh
Y2h1c2V0dHOUjAhNaWNoaWdhbpSMCU1pbm5lc290YZSMC01pc3Npc3NpcHBplIwITWlzc291cmmU
jAhOZWJyYXNrYZSMDU5ldyBIYW1wc2hpcmWUjApOZXcgSmVyc2V5lIwITmV3IFlvcmuUjA5Ob3J0
aCBDYXJvbGluYZSMDE5vcnRoIERha290YZSMBE9oaW+UjAhPa2xhaG9tYZSMDFBlbm5zeWx2YW5p
YZSMDFJob2RlIElzbGFuZJSMDlNvdXRoIENhcm9saW5hlIwMU291dGggRGFrb3RhlIwJVGVubmVz
c2VllIwFVGV4YXOUjAdWZXJtb250lIwIVmlyZ2luaWGUjA1XZXN0IFZpcmdpbmlhlIwJV2lzY29u
c2lulGWGlGrUHgAASwKGlGrWHgAASwKGlGrYHgAASwKGlGraHgAASwKGlGrcHgAASwKGlGreHgAA
SwKGlGrgHgAASwKGlGriHgAASwKGlGrkHgAASwKGlGrmHgAASwKGlGroHgAASwKGlGrqHgAASwKG
lGrsHgAASwKGlGruHgAASwKGlGrwHgAASwKGlGryHgAASwKGlGr0HgAASwKGlGr2HgAASwKGlGr4
HgAASwKGlGr6HgAASwKGlGr8HgAASwKGlGr+HgAASwKGlGoAHwAASwKGlGoCHwAASwKGlGoEHwAA
SwKGlGoGHwAASwKGlGoIHwAASwKGlGoKHwAASwKGlGoMHwAASwKGlGoOHwAASwKGlGoQHwAASwKG
lGoSHwAASwKGlGoUHwAASwKGlGoWHwAASwKGlGoYHwAASwKGlGoaHwAASwKGlGocHwAASwKGlGoe
HwAASwKGlGogHwAASwKGlGoiHwAASwKGlGokHwAASwKGlGomHwAASwKGlGooHwAASwKGlGoqHwAA
SwKGlGosHwAASwKGlGouHwAASwKGlGowHwAASwKGlGoyHwAASwKGlGo0HwAASwKGlGo2HwAASwKG
lHSUapwBAABqOB8AAEsDhpSFlGqiAQAAKWqjAQAAXZR1YmioKYGUfZQoaKt9lCiMCXZhcmlhYmxl
c5RdlIwNZG9tYWluX2VkaXRvcpR9lGqaHwAAXZQoXZQojANGSUSUaLVLA2gOiGVdlCiMClNUQVRF
X05BTUWUaL9LAozXQWxhYmFtYSwgQXJrYW5zYXMsIENvbm5lY3RpY3V0LCBEZWxhd2FyZSwgRGlz
dHJpY3Qgb2YgQ29sdW1iaWEsIEZsb3JpZGEsIEdlb3JnaWEsIElsbGlub2lzLCBJbmRpYW5hLCBJ
b3dhLCBLYW5zYXMsIEtlbnR1Y2t5LCBMb3Vpc2lhbmEsIE1haW5lLCBNYXJ5bGFuZCwgTWFzc2Fj
aHVzZXR0cywgTWljaGlnYW4sIE1pbm5lc290YSwgTWlzc2lzc2lwcGksIE1pc3NvdXJpLCAuLi6U
iWVdlCiMClBPUFVMQVRJT06UaLVLA2gOiGVdlCiMCFBPUF9TUU1JlGi1SwBoDohlXZQojApBR0Vf
VU5ERVI1lGi1SwBoDohlXZQojAdBR0VfNV85lGi1SwBoDohlXZQojAlBR0VfMTBfMTSUaLVLAGgO
iGVdlCiMCUFHRV8xNV8xOZRotUsAaA6IZV2UKIwJQUdFXzIwXzI0lGi1SwBoDohlXZQojAlBR0Vf
MjVfMzSUaLVLAGgOiGVdlCiMCUFHRV8zNV80NJRotUsAaA6IZV2UKIwJQUdFXzQ1XzU0lGi1SwBo
DohlXZQojAlBR0VfNTVfNjSUaLVLAGgOiGVdlCiMCUFHRV82NV83NJRotUsAaA6IZV2UKIwJQUdF
Xzc1Xzg0lGi1SwBoDohlXZQojAlBR0VfODVfVVCUaLVLAGgOiGVdlCiMCkhPVVNFSE9MRFOUaLVL
A2gOiGVdlCiMCk5PX0ZBUk1TMTKUaLVLA2gOiGVdlCiMCkFWRV9TSVpFMTKUaLVLA2gOiGVdlCiM
CkNST1BfQUNSMTKUaLVLA2gOiGVdlCiMCkFWRV9TQUxFMTKUaLVLA2gOiGVdlCiMBFNRTUmUaLVL
A2gOiGVdlCiMCk5PX0ZBUk1TMTeUaLVLA2gOiGVdlCiMCkFWRV9TSVpFMTeUaLVLA2gOiGVdlCiM
CkNST1BfQUNSMTeUaLVLA2gOiGVdlCiMCkFWRV9TQUxFMTeUaLVLA2gOiGVdlCiMCVBlcmltZXRl
cpRotUsDaA6IZV2UKIwEQXJlYZRotUsDaA6IZV2UKIwKRUNPbWlub3JpdJRotUsAaA6IZV2UKIwK
RUNPbWFqb3JpdJRotUsAaA6IZV2UKIwKRUNPdmFyaWV0eZRotUsAaA6IZV2UKIwKQ0FOT1BZbWVk
aZRotUsAaA6IZV2UKIwKQ0FOT1BZc3RkZZRotUsAaA6IZV2UKIwJQ0FOT1BZbWF4lGi1SwBoDohl
XZQojApQZXJvX2xldWNvlGi1SwBoDohlXZQojAdPZG9fdmlylGi1SwBoDohlXZQojAhEaWRfdmly
Z5RotUsAaA6IZV2UKIwHTHluX3J1ZpRotUsAaA6IZV2UKIwKRm9yR3JvbWVkaZRotUsAaA6IZV2U
KIwKRm9yR3JvbWlub5RotUsAaA6IZV2UKIwKRm9yR3JvbWFqb5RotUsAaA6IZV2UKIwKRm9yR3Jv
dmFyaZRotUsAaA6IZV2UKIwIRXVtZV9sYXSUaLVLAGgOiGVdlCiMCUJsYXJfYnJldpRotUsAaA6I
ZV2UKIwIQXZvaWRzdW2UaLVLAGgOiGVdlCiMCFByb2NfbG90lGi1SwBoDohlXZQojAlTY2lfY2Fy
b2yUaLVLAGgOiGVdlCiMB1Vyb19jaW6UaLVLAGgOiGVdlCiMB0VkZ2VzdW2UaLVLAGgOiGVdlCiM
CkVkZ2VtZWRpYW6UaLVLAGgOiGVdlCiMB0VkZ2VtaW6UaLVLAGgOiGVdlCiMB0VkZ2VtYXiUaLVL
AGgOiGVdlCiMBUNhc2VzlGi1SwFoDohlXZQojAlOQV9MMk5BTUWUaL9LAFifAQAAQVRMQU5USUMg
SElHSExBTkRTLCBDRU5UUkFMIFVTQSBQTEFJTlMsIEVWRVJHTEFERVMsIE1JU1NJU1NJUFBJIEFM
TFVWSUFMIEFORCBTT1VUSEVBU1QgVVNBIENPQVNUQUwgUExBSU5TLCBNSVhFRCBXT09EIFBMQUlO
UywgTUlYRUQgV09PRCBTSElFTEQsIE9aQVJLL09VQUNISVRBLUFQUEFMQUNISUFOIEZPUkVTVFMs
IFNPVVRIIENFTlRSQUwgU0VNSS1BUklEIFBSQUlSSUVTLCBTT1VUSEVBU1RFUk4gVVNBIFBMQUlO
UywgVEFNQVVMSVBBUy1URVhBUyBTRU1JQVJJRCBQTEFJTiwgVEVNUEVSQVRFIFBSQUlSSUVTLCBU
RVhBUy1MT1VJU0lBTkEgQ09BU1RBTCBQTEFJTiwgVVBQRVIgR0lMQSBNT1VOVEFJTlMgKD8pLCBX
QVJNIERFU0VSVFMsIFdFU1QtQ0VOVFJBTCBTRU1JLUFSSUQgUFJBSVJJRVMsIFdFU1RFUk4gQ09S
RElMTEVSQZSJZV2UKIwKVHhQZXJpb2RfMZRotUsAaA6IZV2UKIwKVHhQZXJpb2RfMpRotUsAaA6I
ZV2UKIwKVHhQZXJpb2RfM5RotUsAaA6IZV2UKIwKVG1QZXJpb2RfMZRotUsAaA6IZV2UKIwKVG1Q
ZXJpb2RfMpRotUsAaA6IZV2UKIwKVG1QZXJpb2RfM5RotUsAaA6IZV2UKIwLVlBEUGVyaW9kXzGU
aLVLAGgOiGVdlCiMC1ZQRFBlcmlvZF8ylGi1SwBoDohlXZQojAtWUERQZXJpb2RfM5RotUsAaA6I
ZV2UKIwETkFNRZRov0sDaA6JZV2UKIwGU2VhcmNolGoaAQAASwNoDollZXNoo0sBdWodAQAAKGqg
HwAASwKGlGqiHwAAXZQojAdBbGFiYW1hlIwIQXJrYW5zYXOUjAtDb25uZWN0aWN1dJSMCERlbGF3
YXJllIwURGlzdHJpY3Qgb2YgQ29sdW1iaWGUjAdGbG9yaWRhlIwHR2VvcmdpYZSMCElsbGlub2lz
lIwHSW5kaWFuYZSMBElvd2GUjAZLYW5zYXOUjAhLZW50dWNreZSMCUxvdWlzaWFuYZSMBU1haW5l
lIwITWFyeWxhbmSUjA1NYXNzYWNodXNldHRzlIwITWljaGlnYW6UjAlNaW5uZXNvdGGUjAtNaXNz
aXNzaXBwaZSMCE1pc3NvdXJplIwITmVicmFza2GUjA1OZXcgSGFtcHNoaXJllIwKTmV3IEplcnNl
eZSMCE5ldyBZb3JrlIwOTm9ydGggQ2Fyb2xpbmGUjAxOb3J0aCBEYWtvdGGUjARPaGlvlIwIT2ts
YWhvbWGUjAxQZW5uc3lsdmFuaWGUjAxSaG9kZSBJc2xhbmSUjA5Tb3V0aCBDYXJvbGluYZSMDFNv
dXRoIERha290YZSMCVRlbm5lc3NlZZSMBVRleGFzlIwHVmVybW9udJSMCFZpcmdpbmlhlIwNV2Vz
dCBWaXJnaW5pYZSMCVdpc2NvbnNpbpRlhpRqpR8AAEsChpRqpx8AAEsChpRqqR8AAEsChpRqqx8A
AEsChpRqrR8AAEsChpRqrx8AAEsChpRqsR8AAEsChpRqsx8AAEsChpRqtR8AAEsChpRqtx8AAEsC
hpRquR8AAEsChpRqux8AAEsChpRqvR8AAEsChpRqvx8AAEsChpRqwR8AAEsChpRqwx8AAEsChpRq
xR8AAEsChpRqxx8AAEsChpRqyR8AAEsChpRqyx8AAEsChpRqzR8AAEsChpRqzx8AAEsChpRq0R8A
AEsChpRq0x8AAEsChpRq1R8AAEsChpRq1x8AAEsChpRq2R8AAEsChpRq2x8AAEsChpRq3R8AAEsC
hpRq3x8AAEsChpRq4R8AAEsChpRq4x8AAEsChpRq5R8AAEsChpRq5x8AAEsChpRq6R8AAEsChpRq
6x8AAEsChpRq7R8AAEsChpRq7x8AAEsChpRq8R8AAEsChpRq8x8AAEsChpRq9R8AAEsChpRq9x8A
AEsChpRq+R8AAEsChpRq+x8AAEsChpRq/R8AAEsChpRq/x8AAEsChpRqASAAAEsChpRqAyAAAEsC
hpRqBSAAAEsChpRqByAAAEsChpSMCUNhc2VzMjAxNJRLAoaUagsgAABdlCiMEkFUTEFOVElDIEhJ
R0hMQU5EU5SMEkNFTlRSQUwgVVNBIFBMQUlOU5SMCkVWRVJHTEFERVOUjDVNSVNTSVNTSVBQSSBB
TExVVklBTCBBTkQgU09VVEhFQVNUIFVTQSBDT0FTVEFMIFBMQUlOU5SMEU1JWEVEIFdPT0QgUExB
SU5TlIwRTUlYRUQgV09PRCBTSElFTESUjCJPWkFSSy9PVUFDSElUQS1BUFBBTEFDSElBTiBGT1JF
U1RTlIwgU09VVEggQ0VOVFJBTCBTRU1JLUFSSUQgUFJBSVJJRVOUjBdTT1VUSEVBU1RFUk4gVVNB
IFBMQUlOU5SMH1RBTUFVTElQQVMtVEVYQVMgU0VNSUFSSUQgUExBSU6UjBJURU1QRVJBVEUgUFJB
SVJJRVOUjB1URVhBUy1MT1VJU0lBTkEgQ09BU1RBTCBQTEFJTpSMGFVQUEVSIEdJTEEgTU9VTlRB
SU5TICg/KZSMDFdBUk0gREVTRVJUU5SMH1dFU1QtQ0VOVFJBTCBTRU1JLUFSSUQgUFJBSVJJRVOU
jBJXRVNURVJOIENPUkRJTExFUkGUZYaUjAhUeDEyMTRfMZRLAoaUjAhUeDEyMTRfMpRLAoaUjAhU
eDEyMTRfM5RLAoaUjAhUbTEyMTRfMZRLAoaUjAhUbTEyMTRfMpRLAoaUjAhUbTEyMTRfM5RLAoaU
jAlWUEQxMjE0XzGUSwKGlIwJVlBEMTIxNF8ylEsChpSMCVZQRDEyMTRfM5RLAoaUdJRqnAEAAGog
IAAASwOGlGoiIAAASwOGlIaUaqIBAAApaqMBAABdlHViaKgpgZR9lChoq32UKGqaHwAAXZRqnB8A
AH2UapofAABdlChdlCiMC0FzZmF2aXJpZGFllGi1SwBoDohlXZQojAxCdW55YXZpcmlkYWWUaLVL
AGjriGVdlCiMDEZsYXZpdmlyaWRhZZRotUsAaA6IZV2UKIwMTHV0ZW92aXJpZGFllGi1SwBo64hl
XZQojAxOYWlyb3ZpcmlkYWWUaLVLAGjriGVdlCiMDE55YW1pdmlyaWRhZZRotUsAaA6IZV2UKIwQ
T3J0aG9teXhvdmlyaWRhZZRotUsAaOuIZV2UKIwOUGFydGl0aXZpcmlkYWWUaLVLAGgOiGVdlCiM
EFBlcmlidW55YXZpcmlkYWWUaLVLAGgOiGVdlCiMDVBoZW51aXZpcmlkYWWUaLVLAGgOiGVdlCiM
ClJlb3ZpcmlkYWWUaLVLAGjriGVdlCiMDVJoYWJkb3ZpcmlkYWWUaLVLAGgOiGVdlCiMCVJpYm92
aXJpYZRotUsAaA6IZV2UKIwFTGFiZWyUaL9LAWgOiWVlc2ijSwF1ah0BAAAojAtBc2ZhdmlyaWRh
ZZRLAoaUjAxCdW55YXZpcmlkYWWUXZRo62GGlIwMRmxhdml2aXJpZGFllEsChpSMDEx1dGVvdmly
aWRhZZRdlGjrYYaUjAxOYWlyb3ZpcmlkYWWUXZRo62GGlIwMTnlhbWl2aXJpZGFllEsChpSMEE9y
dGhvbXl4b3ZpcmlkYWWUXZRo62GGlIwOUGFydGl0aXZpcmlkYWWUSwKGlIwQUGVyaWJ1bnlhdmly
aWRhZZRLAoaUjA1QaGVudWl2aXJpZGFllEsChpSMClJlb3ZpcmlkYWWUXZRo62GGlIwNUmhhYmRv
dmlyaWRhZZRLAoaUjAlSaWJvdmlyaWGUSwKGlHSUapwBAACMBUxhYmVslEsDhpSFlGqiAQAAKWqj
AQAAXZR1YmV1Lg==
</properties>
		<properties node_id="1" format="literal">{'auto_commit': True, 'color_by_class': True, 'controlAreaVisible': True, 'savedWidgetGeometry': b'\x01\xd9\xd0\xcb\x00\x03\x00\x00\x00\x00\x02\x80\x00\x00\x01J\x00\x00\x04\xff\x00\x00\x03E\x00\x00\x02\x80\x00\x00\x01f\x00\x00\x04\xff\x00\x00\x03E\x00\x00\x00\x00\x00\x00\x00\x00\x07\x80\x00\x00\x02\x80\x00\x00\x01f\x00\x00\x04\xff\x00\x00\x03E', 'select_rows': True, 'selected_cols': [], 'selected_rows': [], 'show_attribute_labels': True, 'show_distributions': True, '__version__': 2}</properties>
		<properties node_id="2" format="literal">{'auto_apply': True, 'class_weight': False, 'controlAreaVisible': True, 'index_output': 0, 'learner_name': '', 'max_depth': 3, 'max_features': 5, 'min_samples_split': 5, 'n_estimators': 10, 'savedWidgetGeometry': None, 'use_max_depth': False, 'use_max_features': False, 'use_min_samples_split': True, 'use_random_state': False, '__version__': 1}</properties>
		<properties node_id="3" format="pickle">gASV4VYAAAAAAAB9lCiMCmF1dG9fYXBwbHmUiIwSY29udHJvbEFyZWFWaXNpYmxllIiME3NhdmVk
V2lkZ2V0R2VvbWV0cnmUQ0IB2dDLAAMAAAAAAUkAAABDAAAFNgAABFsAAAFJAAAAXwAABTYAAARb
AAAAAAAAAAAHgAAAAUkAAABfAAAFNgAABFuUjBBzZWxlY3RlZF9tZXRob2RzlI+UKIwEz4fCspSM
DUdpbmkgRGVjcmVhc2WUjBZJbmZvcm1hdGlvbiBHYWluIFJhdGlvlIwHUmVsaWVmRpSMCFJSZWxp
ZWZGlIwQSW5mb3JtYXRpb24gR2FpbpSQjAdzb3J0aW5nlEsESwGGlIwLX192ZXJzaW9uX1+USwSM
EGNvbnRleHRfc2V0dGluZ3OUXZQojBVvcmFuZ2V3aWRnZXQuc2V0dGluZ3OUjAdDb250ZXh0lJOU
KYGUfZQojAZ2YWx1ZXOUfZQojAluU2VsZWN0ZWSUSwpK/v///4aUjA5zZWxlY3RlZF9hdHRyc5Rd
lIwPc2VsZWN0aW9uTWV0aG9klEsASv7///+GlGgPSwR1jAphdHRyaWJ1dGVzlH2UKIwKRUNPbWlu
b3JpdJRLAowKRUNPbWFqb3JpdJRLAowKRUNPdmFyaWV0eZRLAowKQ0FOT1BZbWVkaZRLAowKQ0FO
T1BZc3RkZZRLAowJQ0FOT1BZbWF4lEsCjApGb3JHcm9tZWRplEsCjApGb3JHcm9taW5vlEsCjApG
b3JHcm9tYWpvlEsCjApGb3JHcm92YXJplEsCjApQZXJvX2xldWNvlEsCjAdPZG9fdmlylEsCjAhE
aWRfdmlyZ5RLAowHTHluX3J1ZpRLAowIRXVtZV9sYXSUSwKMCUJsYXJfYnJldpRLAowIQXZvaWRz
dW2USwKMCkF2b2lkbWVkaWGUSwKMCFByb2NfbG90lEsCjAlTY2lfY2Fyb2yUSwKMB1VjY291bnSU
SwKMB0VkZ2VzdW2USwKMCkVkZ2VtZWRpYW6USwKMB0VkZ2VtaW6USwKMB0VkZ2VtYXiUSwKMBFR4
XzGUSwKMBFR4XzKUSwKMBFR4XzOUSwKMBFRtXzGUSwKMBFRtXzKUSwKMBFRtXzOUSwKMBVZQRF8x
lEsCjAVWUERfMpRLAowFVlBEXzOUSwKMCFByZXNlbmNllEsBjAlBZGphY2VuY3mUSwKMCU5EVklf
cHJldpRLAowMTkRWSV9jdXJyZW50lEsCjAVDYXNlc5RLAXWMBW1ldGFzlH2UKIwGQ09VTlRZlEsC
jARZZWFylEsBdXViaBQpgZR9lChoF32UKGgZSwpK/v///4aUaBtdlChoQ0tlhpRoREtmhpRoKEtm
hpRoIUtmhpRoOEtmhpRoLktmhpRoI0tmhpRoL0tmhpRoJktmhpRoLUtmhpRlSv3///+GlGgdSwNK
/v///4aUaA9LBHVoH32UKGghSwJoIksCaCNLAmgkSwJoJUsCaCZLAmgnSwJoKEsCaClLAmgqSwJo
K0sCaCxLAmgtSwJoLksCaC9LAmgwSwJoMUsCaDJLAmgzSwJoNEsCaDVLAmg2SwJoN0sCaDhLAmg5
SwJoOksCaDtLAmg8SwJoPUsCaD5LAmg/SwJoQEsCaEFLAmhCSwJoQ0sBaERLAmhFSwJoRksCaEdL
AXVoSH2UKGhKSwJoS0sBjAdDVFlOQU1FlEsDjAtDYXNlcyBjbGFzc5RLA3V1YmgUKYGUfZQoaBd9
lChoGUsKSv7///+GlGgbXZQoaERLZoaUaENLZYaUaCFLZoaUaChLZoaUaCNLZoaUaC9LZoaUaCpL
ZoaUaCZLZoaUaC1LZoaUaC5LZoaUZUr9////hpRoHUsDSv7///+GlGgPSwR1aB99lChoIUsCaCJL
AmgjSwJoJEsCaCVLAmgmSwJoJ0sCaChLAmgpSwJoKksCaCtLAmgsSwJoLUsCaC5LAmgvSwJoMEsC
aDFLAmgySwJoM0sCaDRLAmg1SwJoNksCaDdLAmg4SwJoOUsCaDpLAmg7SwJoPEsCaD1LAmg+SwJo
P0sCaEBLAmhBSwJoQksCaENLAWhESwJoRUsCaEZLAmhHSwF1aEh9lChoSksBaEtLAWhfSwNoYEsD
dXViaBQpgZR9lChoF32UKGgZSwpK/v///4aUaBtdlChoIUtmhpRoIktmhpRoI0tmhpRoJEtmhpRo
JUtmhpRoJktmhpRoJ0tmhpRoKEtmhpRoKUtmhpRoKktmhpRlSv3///+GlGgdSwNK/v///4aUaA9L
BHVoH32UKGghSwJoIksCaCNLAmgkSwJoJUsCaCZLAmgnSwJoKEsCaClLAmgqSwJoK0sCaCxLAmgt
SwJoLksCaC9LAmgwSwJoMUsCaDJLAmgzSwJoNEsCaDVLAmg2SwJoN0sCaDhLAmg5SwJoOksCaDtL
Amg8SwJoPUsCaD5LAmg/SwJoQEsCaEFLAmhCSwJoQ0sBaEtLAYwJSW5jaWRlbmNllEsBaERLAmhF
SwJoRksCaEdLAXVoSH2UKGhKSwFoX0sDaGBLA3V1YmgUKYGUfZQoaBd9lCiMCW5TZWxlY3RlZJRL
Ckr+////hpSMDnNlbGVjdGVkX2F0dHJzlF2UKIwKRUNPbWlub3JpdJRLZoaUjApFQ09tYWpvcml0
lEtmhpSMCkVDT3ZhcmlldHmUS2aGlIwKQ0FOT1BZbWVkaZRLZoaUjApDQU5PUFlzdGRllEtmhpSM
CUNBTk9QWW1heJRLZoaUjApGb3JHcm9tZWRplEtmhpSMCkZvckdyb21pbm+US2aGlIwKRm9yR3Jv
bWFqb5RLZoaUjApGb3JHcm92YXJplEtmhpRlSv3///+GlIwPc2VsZWN0aW9uTWV0aG9klEsDSv7/
//+GlGgPSwR1aB99lChoj0sCaJFLAmiTSwJolUsCaJdLAmiZSwJom0sCaJ1LAmifSwJooUsCjApQ
ZXJvX2xldWNvlEsCjAdPZG9fdmlylEsCjAhEaWRfdmlyZ5RLAowHTHluX3J1ZpRLAowIRXVtZV9s
YXSUSwKMCUJsYXJfYnJldpRLAowIQXZvaWRzdW2USwKMCkF2b2lkbWVkaWGUSwKMCFByb2NfbG90
lEsCjAlTY2lfY2Fyb2yUSwKMB1VjY291bnSUSwKMB0VkZ2VzdW2USwKMCkVkZ2VtZWRpYW6USwKM
B0VkZ2VtaW6USwKMB0VkZ2VtYXiUSwKMBFR4XzGUSwKMBFR4XzKUSwKMBFR4XzOUSwKMBFRtXzGU
SwKMBFRtXzKUSwKMBFRtXzOUSwKMBVZQRF8xlEsCjAVWUERfMpRLAowFVlBEXzOUSwKMCE5EVkky
MDA3lEsCjAhQcmVzZW5jZZRLAYwJQWRqYWNlbmN5lEsCdWhIfZSMBlNUTkFNRZRLAXN1YmgUKYGU
fZQoaBd9lChoGUsKSv7///+GlGgbXZQojAZSRUdJT06US2WGlIwIRElWSVNJT06US2WGlIwFU1RB
VEWUS2WGlGhKS2WGlIwGU1ROQU1FlEtlhpSMBEZJUFOUS2aGlGghS2aGlGgiS2aGlGgjS2aGlGgk
S2aGlGVK/f///4aUaB1LA0r+////hpRoD0sEdWgffZQoaMlLAWjLSwFozUsBaEpLAWjQSwFo0ksC
aCFLAmgiSwJoI0sCaCRLAmglSwJoJksCaCdLAmgoSwJoKUsCaCpLAmgrSwJoLEsCaC1LAmguSwJo
L0sCaDBLAmgxSwJoMksCaDNLAowJU2NpX2Nhcm9slEsBaDVLAmg2SwJoN0sCaDhLAmg5SwJoOksC
aDtLAmg8SwJoPUsCaD5LAmg/SwJoQEsCaEFLAmhCSwJoQ0sBaEtLAWiGSwFoREsCaEVLAmhGSwJo
R0sBdWhIfZQoaF9LA2hgSwN1dWJoFCmBlH2UKGgXfZQojAluU2VsZWN0ZWSUSwpK/v///4aUjA5z
ZWxlY3RlZF9hdHRyc5RdlIwPc2VsZWN0aW9uTWV0aG9klEsCSv7///+GlGgPSwR1aB99lCiMCkNB
Tk9QWW1lZGmUSwKMCkZvckdyb21lZGmUSwKMClBlcm9fbGV1Y2+USwKMB09kb192aXKUSwKMCERp
ZF92aXJnlEsCjAdMeW5fcnVmlEsCjAhFdW1lX2xhdJRLAowJQmxhcl9icmV2lEsCjAhQcm9jX2xv
dJRLAowHVWNjb3VudJRLAowKRWRnZW1lZGlhbpRLAowEVHhfMZRLAowEVHhfMpRLAowEVG1fMZRL
AowEVG1fMpRLAowFVlBEXzGUSwKMBVZQRF8ylEsCjAhQcmVzZW5jZZRLAYwJQWRqYWNlbmN5lEsC
jAlORFZJX3ByZXaUSwKMDE5EVklfY3VycmVudJRLAowFQ2FzZXOUSwF1aEh9lCiMBlNUTkFNRZRL
AYwERklQU5RLAowEWWVhcpRLAYwHQ1RZTkFNRZRLA3V1YmgUKYGUfZQoaBd9lCiMCW5TZWxlY3Rl
ZJRLCkr+////hpSMDnNlbGVjdGVkX2F0dHJzlF2UjA9zZWxlY3Rpb25NZXRob2SUSwJK/v///4aU
aA9LBHVoH32UKGjnSwJo6EsCaOlLAmjqSwJo60sCaOxLAmjtSwJo7ksCaO9LAmjwSwJo8UsCaPJL
AmjzSwJo9EsCaPVLAmj2SwJo90sCaPhLAWj5SwJo+ksCaPtLAnVoSH2UKGj+SwFo/0sCagABAABL
AWoBAQAASwN1dWJoFCmBlH2UKGgXfZQoagUBAABLCkr+////hpRqBwEAAF2UagkBAABLAkr+////
hpRoD0sEdWgffZQoaOdLAmjoSwJo6UsCaOpLAmjrSwJo7EsCaO1LAmjuSwJo70sCaPBLAmjxSwJo
8ksCaPNLAmj0SwJo9UsCaPZLAmj3SwJo+EsBaPlLAmj6SwJo+0sCaPxLAXVoSH2UKGj+SwFo/0sB
agABAABLAWoBAQAASwN1dWJoFCmBlH2UKGgXfZQoagUBAABLCkr+////hpRqBwEAAF2UagkBAABL
Akr+////hpRoD0sEdWgffZQojApDQU5PUFltZWRplEsCjApGb3JHcm9tZWRplEsCjApQZXJvX2xl
dWNvlEsCjAdPZG9fdmlylEsCjAhEaWRfdmlyZ5RLAowHTHluX3J1ZpRLAowIRXVtZV9sYXSUSwKM
CUJsYXJfYnJldpRLAowIUHJvY19sb3SUSwKMB1VjY291bnSUSwKMCkVkZ2VtZWRpYW6USwKMBFR4
XzGUSwKMBFR4XzKUSwKMBFRtXzGUSwKMBFRtXzKUSwKMBVZQRF8xlEsCjAVWUERfMpRLAowIUHJl
c2VuY2WUSwGMCUFkamFjZW5jeZRLAowJTkRWSV9wcmV2lEsCjAxORFZJX2N1cnJlbnSUSwKMBUNh
c2VzlEsBdWhIfZQojAZTVE5BTUWUSwGMBFllYXKUSwGMB0NUWU5BTUWUSwN1dWJoFCmBlH2UKGgX
fZQojAluU2VsZWN0ZWSUSwpK/v///4aUjA5zZWxlY3RlZF9hdHRyc5RdlIwPc2VsZWN0aW9uTWV0
aG9klEsCSv7///+GlGgPSwR1aB99lCiMCkNBTk9QWW1lZGmUSwKMCkZvckdyb21lZGmUSwKMClBl
cm9fbGV1Y2+USwKMB09kb192aXKUSwKMCERpZF92aXJnlEsCjAdMeW5fcnVmlEsCjAhFdW1lX2xh
dJRLAowJQmxhcl9icmV2lEsCjAhQcm9jX2xvdJRLAowHVWNjb3VudJRLAowKRWRnZW1lZGlhbpRL
AowEVHhfMZRLAowEVHhfMpRLAowEVG1fMZRLAowEVG1fMpRLAowFVlBEXzGUSwKMBVZQRF8ylEsC
jAhQcmVzZW5jZZRLAYwJQWRqYWNlbmN5lEsCjAlORFZJX3ByZXaUSwKMDE5EVklfY3VycmVudJRL
AowFQ2FzZXOUSwF1aEh9lCiMBlNUTkFNRZRLAYwHQ1RZTkFNRZRLA3V1YmgUKYGUfZQoaBd9lChq
OQEAAEsKSv7///+GlGo7AQAAXZRqPQEAAEsCSv7///+GlGgPSwR1aB99lChqQAEAAEsCakEBAABL
AmpCAQAASwJqQwEAAEsCakQBAABLAmpFAQAASwJqRgEAAEsCakcBAABLAmpIAQAASwJqSQEAAEsC
akoBAABLAmpLAQAASwJqTAEAAEsCak0BAABLAmpOAQAASwJqTwEAAEsCalABAABLAmpRAQAASwFq
UgEAAEsCalMBAABLAmpUAQAASwJ1aEh9lChqVwEAAEsBalgBAABLA3V1YmgUKYGUfZQoaBd9lCiM
CW5TZWxlY3RlZJRLCkr+////hpSMDnNlbGVjdGVkX2F0dHJzlF2UjA9zZWxlY3Rpb25NZXRob2SU
SwJK/v///4aUaA9LBHVoH32UKGpCAQAASwJqQwEAAEsCakQBAABLAmpFAQAASwJqRgEAAEsCakcB
AABLAmpIAQAASwJqSQEAAEsCakoBAABLAmpLAQAASwJqTAEAAEsCak0BAABLAmpOAQAASwJqTwEA
AEsCalABAABLAmpRAQAASwFqUgEAAEsCalMBAABLAmpUAQAASwJqVQEAAEsBdWhIfZQoalcBAABL
AWpYAQAASwN1dWJoFCmBlH2UKGgXfZQoamQBAABLCkr+////hpRqZgEAAF2UamgBAABLAkr+////
hpRoD0sEdWgffZQojApDQU5PUFltZWRplEsCjApGb3JHcm9tZWRplEsCjApQZXJvX2xldWNvlEsC
jAdPZG9fdmlylEsCjAhEaWRfdmlyZ5RLAowHTHluX3J1ZpRLAowIRXVtZV9sYXSUSwKMCUJsYXJf
YnJldpRLAowKQXZvaWRtZWRpYZRLAowIUHJvY19sb3SUSwKMCVNjaV9jYXJvbJRLAowHVWNjb3Vu
dJRLAowKRWRnZW1lZGlhbpRLAowEVHhfMZRLAowEVHhfMpRLAowEVG1fMZRLAowEVG1fMpRLAowF
VlBEXzGUSwKMBVZQRF8ylEsCjAhQcmVzZW5jZZRLAYwJQWRqYWNlbmN5lEsCjAlORFZJX3ByZXaU
SwKMDE5EVklfY3VycmVudJRLAowJSW5jaWRlbmNllEsBdWhIfZQojAZTVE5BTUWUSwGMBFllYXKU
SwKMB0NUWU5BTUWUSwN1dWJoFCmBlH2UKGgXfZQoamQBAABLCkr+////hpRqZgEAAF2UKIwGUkVH
SU9OlEtlhpSMCERJVklTSU9OlEtlhpSMBVNUQVRFlEtlhpSMBkNPVU5UWZRLZYaUalcBAABLZYaU
jARGSVBTlEtlhpSMCkVDT21pbm9yaXSUS2aGlIwKRUNPbWFqb3JpdJRLZoaUjApFQ092YXJpZXR5
lEtmhpRqQAEAAEtmhpRlSv3///+GlGpoAQAASwNK/v///4aUaA9LBHVoH32UKGqUAQAASwFqlgEA
AEsBapgBAABLAWqaAQAASwFqVwEAAEsBap0BAABLAWqfAQAASwJqoQEAAEsCaqMBAABLAmpAAQAA
SwKMCkNBTk9QWXN0ZGWUSwKMCUNBTk9QWW1heJRLAmpBAQAASwKMCkZvckdyb21pbm+USwKMCkZv
ckdyb21ham+USwKMCkZvckdyb3ZhcmmUSwJqQgEAAEsCakMBAABLAmpEAQAASwJqRQEAAEsCakYB
AABLAmpHAQAASwKMCEF2b2lkc3VtlEsCjApBdm9pZG1lZGlhlEsCakgBAABLAowJU2NpX2Nhcm9s
lEsBakkBAABLAowHRWRnZXN1bZRLAmpKAQAASwKMB0VkZ2VtaW6USwKMB0VkZ2VtYXiUSwJqSwEA
AEsCakwBAABLAowEVHhfM5RLAmpNAQAASwJqTgEAAEsCjARUbV8zlEsCak8BAABLAmpQAQAASwKM
BVZQRF8zlEsCalEBAABLAYwEWWVhcpRLAowJSW5jaWRlbmNllEsBalIBAABLAmpTAQAASwJqVAEA
AEsCalUBAABLAXVoSH2UalgBAABLA3N1YmgUKYGUfZQoaBd9lChqZAEAAEsKSv7///+GlGpmAQAA
XZQojAhGSVBTICgxKZRLZYaUjApFQ09taW5vcml0lEtmhpSMCkVDT21ham9yaXSUS2aGlIwKRUNP
dmFyaWV0eZRLZoaUjApDQU5PUFltZWRplEtmhpSMCkNBTk9QWXN0ZGWUS2aGlIwJQ0FOT1BZbWF4
lEtmhpSMCkZvckdyb21lZGmUS2aGlIwKRm9yR3JvbWlub5RLZoaUjApGb3JHcm9tYWpvlEtmhpRl
Sv3///+GlGpoAQAASwNK/v///4aUaA9LBHVoH32UKGq/AQAASwFqwQEAAEsCasMBAABLAmrFAQAA
SwJqxwEAAEsCaskBAABLAmrLAQAASwJqzQEAAEsCas8BAABLAmrRAQAASwKMCkZvckdyb3ZhcmmU
SwKMClBlcm9fbGV1Y2+USwKMB09kb192aXKUSwKMCERpZF92aXJnlEsCjAdMeW5fcnVmlEsCjAhF
dW1lX2xhdJRLAowJQmxhcl9icmV2lEsCjAhBdm9pZHN1bZRLAowKQXZvaWRtZWRpYZRLAowIUHJv
Y19sb3SUSwKMCVNjaV9jYXJvbJRLAowHVWNjb3VudJRLAowHRWRnZXN1bZRLAowKRWRnZW1lZGlh
bpRLAowHRWRnZW1pbpRLAowHRWRnZW1heJRLAowIVHgwNTA3XzGUSwGMCFR4MDUwN18ylEsBjAhU
eDA1MDdfM5RLAYwIVHgwNjA4XzGUSwGMCFR4MDYwOF8ylEsBjAhUeDA2MDhfM5RLAYwIVHgwNzA5
XzGUSwGMCFR4MDcwOV8ylEsBjAhUeDA3MDlfM5RLAYwIVHgwODEwXzGUSwGMCFR4MDgxMF8ylEsB
jAhUeDA4MTBfM5RLAYwIVHgwOTExXzGUSwGMCFR4MDkxMV8ylEsBjAhUeDA5MTFfM5RLAYwIVHgx
MDEyXzGUSwGMCFR4MTAxMl8ylEsBjAhUeDEwMTJfM5RLAYwIVHgxMTEzXzGUSwGMCFR4MTExM18y
lEsBjAhUeDExMTNfM5RLAYwIVHgxMjE0XzGUSwGMCFR4MTIxNF8ylEsBjAhUeDEyMTRfM5RLAYwI
VHgxMzE1XzGUSwGMCFR4MTMxNV8ylEsBjAhUeDEzMTVfM5RLAYwIVHgxNDE2XzGUSwGMCFR4MTQx
Nl8ylEsBjAhUeDE0MTZfM5RLAYwIVHgxNTE3XzGUSwKMCFR4MTUxN18ylEsCjAhUeDE1MTdfM5RL
AowIVHgxNjE4XzGUSwGMCFR4MTYxOF8ylEsBjAhUeDE2MThfM5RLAYwIVHgxNzE5XzGUSwGMCFR4
MTcxOV8ylEsBjAhUeDE3MTlfM5RLAYwIVHgxODIwXzGUSwKMCFR4MTgyMF8ylEsCjAhUeDE4MjBf
M5RLAowIVG0wNTA3XzGUSwGMCFRtMDUwN18ylEsBjAhUbTA1MDdfM5RLAYwIVG0wNjA4XzGUSwGM
CFRtMDYwOF8ylEsBjAhUbTA2MDhfM5RLAYwIVG0wNzA5XzGUSwGMCFRtMDcwOV8ylEsBjAhUbTA3
MDlfM5RLAYwIVG0wODEwXzGUSwGMCFRtMDgxMF8ylEsBjAhUbTA4MTBfM5RLAYwIVG0wOTExXzGU
SwGMCFRtMDkxMV8ylEsBjAhUbTA5MTFfM5RLAYwIVG0xMDEyXzGUSwGMCFRtMTAxMl8ylEsBjAhU
bTEwMTJfM5RLAYwIVG0xMTEzXzGUSwGMCFRtMTExM18ylEsBjAhUbTExMTNfM5RLAYwIVG0xMjE0
XzGUSwGMCFRtMTIxNF8ylEsBjAhUbTEyMTRfM5RLAYwIVG0xMzE1XzGUSwGMCFRtMTMxNV8ylEsB
jAhUbTEzMTVfM5RLAYwIVG0xNDE2XzGUSwGMCFRtMTQxNl8ylEsBjAhUbTE0MTZfM5RLAYwIVG0x
NTE3XzGUSwKMCFRtMTUxN18ylEsCjAhUbTE1MTdfM5RLAowIVG0xNjE4XzGUSwGMCFRtMTYxOF8y
lEsBjAhUbTE2MThfM5RLAYwIVG0xNzE5XzGUSwGMCFRtMTcxOV8ylEsBjAhUbTE3MTlfM5RLAYwI
VG0xODIwXzGUSwKMCFRtMTgyMF8ylEsCjAhUbTE4MjBfM5RLAowJVlBEMDUwN18xlEsBjAlWUEQw
NTA3XzKUSwGMCVZQRDA1MDdfM5RLAYwJVlBEMDYwOF8xlEsBjAlWUEQwNjA4XzKUSwGMCVZQRDA2
MDhfM5RLAYwJVlBEMDcwOV8xlEsBjAlWUEQwNzA5XzKUSwGMCVZQRDA3MDlfM5RLAYwJVlBEMDgx
MF8xlEsBjAlWUEQwODEwXzKUSwGMCVZQRDA4MTBfM5RLAYwJVlBEMDkxMV8xlEsBjAlWUEQwOTEx
XzKUSwGMCVZQRDA5MTFfM5RLAYwJVlBEMTAxMl8xlEsBjAlWUEQxMDEyXzKUSwGMCVZQRDEwMTJf
M5RLAYwJVlBEMTExM18xlEsBjAlWUEQxMTEzXzKUSwGMCVZQRDExMTNfM5RLAYwJVlBEMTIxNF8x
lEsBjAlWUEQxMjE0XzKUSwGMCVZQRDEyMTRfM5RLAYwJVlBEMTMxNV8xlEsBjAlWUEQxMzE1XzKU
SwGMCVZQRDEzMTVfM5RLAYwJVlBEMTQxNl8xlEsBjAlWUEQxNDE2XzKUSwGMCVZQRDE0MTZfM5RL
AYwJVlBEMTUxN18xlEsCjAlWUEQxNTE3XzKUSwKMCVZQRDE1MTdfM5RLAowJVlBEMTYxOF8xlEsB
jAlWUEQxNjE4XzKUSwGMCVZQRDE2MThfM5RLAYwJVlBEMTcxOV8xlEsBjAlWUEQxNzE5XzKUSwGM
CVZQRDE3MTlfM5RLAYwJVlBEMTgyMF8xlEsCjAlWUEQxODIwXzKUSwKMCVZQRDE4MjBfM5RLAowI
UHJlc2VuY2WUSwGMClByZXNlbmNlX3WUSwGMCEZJUFMgKDIplEsBjA9ORFZJMjAwNl9tZWRpYW6U
SwGMD05EVkkyMDA3X21lZGlhbpRLAYwPTkRWSTIwMDhfbWVkaWFulEsBjA9ORFZJMjAwOV9tZWRp
YW6USwGMD05EVkkyMDEwX21lZGlhbpRLAYwPTkRWSTIwMTFfbWVkaWFulEsBjA9ORFZJMjAxMl9t
ZWRpYW6USwGMD05EVkkyMDEzX21lZGlhbpRLAYwPTkRWSTIwMTRfbWVkaWFulEsBjA9ORFZJMjAx
NV9tZWRpYW6USwGMD05EVkkyMDE2X21lZGlhbpRLAYwPTkRWSTIwMTdfbWVkaWFulEsBjA9ORFZJ
MjAxOF9tZWRpYW6USwGMD05EVkkyMDE5X21lZGlhbpRLAXVoSH2UdWJoFCmBlH2UKGgXfZQojAlu
U2VsZWN0ZWSUSwpK/v///4aUjA5zZWxlY3RlZF9hdHRyc5RdlIwPc2VsZWN0aW9uTWV0aG9klEsC
Sv7///+GlGgPSwR1aB99lChqcwEAAEsCanQBAABLAmp1AQAASwJqdgEAAEsCancBAABLAmp4AQAA
SwJqeQEAAEsCanoBAABLAmp7AQAASwJqfAEAAEsCan0BAABLAmp+AQAASwJqfwEAAEsCaoABAABL
AmqBAQAASwJqggEAAEsCaoMBAABLAmqEAQAASwJqhQEAAEsCaoYBAABLAWqHAQAASwJqiAEAAEsC
aokBAABLAnVoSH2UKGqMAQAASwFqjQEAAEsCao4BAABLA3V1YmgUKYGUfZQoaBd9lChqeQIAAEsK
Sv7///+GlGp7AgAAXZRqfQIAAEsCSv7///+GlGgPSwR1aB99lChqcwEAAEsCanQBAABLAmp1AQAA
SwJqdgEAAEsCancBAABLAmp4AQAASwJqeQEAAEsCanoBAABLAmp7AQAASwJqfAEAAEsCan0BAABL
Amp+AQAASwJqfwEAAEsCaoABAABLAmqBAQAASwJqggEAAEsCaoMBAABLAmqEAQAASwJqhQEAAEsC
aoYBAABLAWqHAQAASwJqiAEAAEsCaokBAABLAowEUmlza5RLAXVoSH2UKGqMAQAASwFqjQEAAEsC
ao4BAABLA3V1YmgUKYGUfZQoaBd9lChqeQIAAEsKSv7///+GlGp7AgAAXZRqfQIAAEsCSv7///+G
lGgPSwR1aB99lChqcwEAAEsCanQBAABLAmp1AQAASwJqdgEAAEsCancBAABLAmp4AQAASwJqeQEA
AEsCanoBAABLAmp7AQAASwJqfAEAAEsCan0BAABLAmp+AQAASwJqfwEAAEsCaoABAABLAmqBAQAA
SwJqggEAAEsCaoMBAABLAmqEAQAASwJqhQEAAEsCaoYBAABLAWqHAQAASwJqiAEAAEsCaokBAABL
AmqIAgAASwF1aEh9lChqjAEAAEsBao4BAABLA3V1YmgUKYGUfZQoaBd9lChqeQIAAEsKSv7///+G
lGp7AgAAXZRqfQIAAEsCSv7///+GlGgPSwR1aB99lChqcwEAAEsCanQBAABLAmp1AQAASwJqdgEA
AEsCancBAABLAmp4AQAASwJqeQEAAEsCanoBAABLAmp7AQAASwJqfAEAAEsCan0BAABLAmp+AQAA
SwJqfwEAAEsCaoABAABLAmqBAQAASwJqggEAAEsCaoMBAABLAmqEAQAASwJqhQEAAEsCaoYBAABL
AWqHAQAASwJqiAEAAEsCaokBAABLAnVoSH2UKGqMAQAASwFqjgEAAEsDdXViaBQpgZR9lChoF32U
KGp5AgAASwpK/v///4aUansCAABdlGp9AgAASwJK/v///4aUaA9LBHVoH32UKGp1AQAASwJqdgEA
AEsCancBAABLAmp4AQAASwJqeQEAAEsCanoBAABLAmp8AQAASwJqfQEAAEsCan4BAABLAmp/AQAA
SwJqgAEAAEsCaoEBAABLAmqCAQAASwJqgwEAAEsCaoQBAABLAmqFAQAASwJqhgEAAEsBaocBAABL
AmqIAQAASwJqiQEAAEsCaogCAABLAXVoSH2UKGqMAQAASwFqjgEAAEsDdXViaBQpgZR9lChoF32U
KIwJblNlbGVjdGVklEsKSv7///+GlIwOc2VsZWN0ZWRfYXR0cnOUXZSMD3NlbGVjdGlvbk1ldGhv
ZJRLAkr+////hpRoD0sEdWgffZQojApQZXJvX2xldWNvlEsCjAdPZG9fdmlylEsCjAhEaWRfdmly
Z5RLAowHTHluX3J1ZpRLAowIRXVtZV9sYXSUSwKMCUJsYXJfYnJldpRLAowIUHJvY19sb3SUSwKM
CVNjaV9jYXJvbJRLAowHVWNjb3VudJRLAowKRWRnZW1lZGlhbpRLAowEVHhfMZRLAowEVHhfMpRL
AowEVG1fMZRLAowEVG1fMpRLAowFVlBEXzGUSwKMBVZQRF8ylEsCjAhQcmVzZW5jZZRLAYwJQWRq
YWNlbmN5lEsCjAlORFZJX3ByZXaUSwKMDE5EVklfY3VycmVudJRLAowJSW5jaWRlbmNllEsBdWhI
fZSMBlNUTkFNRZRLAXN1YmgUKYGUfZQoaBd9lChqeQIAAEsKSv7///+GlGp7AgAAXZQojAZSRUdJ
T06US2WGlIwIRElWSVNJT06US2WGlIwFU1RBVEWUS2WGlIwGQ09VTlRZlEtlhpRqjAEAAEtlhpSM
BEZJUFOUS2WGlIwKRUNPbWlub3JpdJRLZoaUjApFQ09tYWpvcml0lEtmhpSMCkVDT3ZhcmlldHmU
S2aGlGpzAQAAS2aGlGVK/f///4aUan0CAABLA0r+////hpRoD0sEdWgffZQoasgCAABLAWrKAgAA
SwFqzAIAAEsBas4CAABLAWqMAQAASwFq0QIAAEsBatMCAABLAmrVAgAASwJq1wIAAEsCanMBAABL
AowKQ0FOT1BZc3RkZZRLAowJQ0FOT1BZbWF4lEsCanQBAABLAowKRm9yR3JvbWlub5RLAowKRm9y
R3JvbWFqb5RLAowKRm9yR3JvdmFyaZRLAmp1AQAASwJqdgEAAEsCancBAABLAmp4AQAASwJqeQEA
AEsCanoBAABLAowIQXZvaWRzdW2USwJqewEAAEsCanwBAABLAmp9AQAASwJqfgEAAEsCjAdFZGdl
c3VtlEsCan8BAABLAowHRWRnZW1pbpRLAowHRWRnZW1heJRLAmqAAQAASwJqgQEAAEsCjARUeF8z
lEsCaoIBAABLAmqDAQAASwKMBFRtXzOUSwJqhAEAAEsCaoUBAABLAowFVlBEXzOUSwJqhgEAAEsB
ao0BAABLAmqIAgAASwFqigEAAEsBaocBAABLAmqIAQAASwJqiQEAAEsCdWhIfZRqjgEAAEsDc3Vi
aBQpgZR9lChoF32UKGqlAgAASwpK/v///4aUaqcCAABdlGqpAgAASwJK/v///4aUaA9LBHVoH32U
KGqsAgAASwJqrQIAAEsCaq4CAABLAmqvAgAASwJqsAIAAEsCarECAABLAmqyAgAASwJqswIAAEsC
arQCAABLAmq1AgAASwJqtgIAAEsCarcCAABLAmq4AgAASwJquQIAAEsCaroCAABLAmq7AgAASwJq
vAIAAEsBar0CAABLAmq+AgAASwJqvwIAAEsCdWhIfZRqwgIAAEsBc3ViaBQpgZR9lChoF32UKGql
AgAASwpK/v///4aUaqcCAABdlGqpAgAASwJK/v///4aUaA9LBHVoH32UKGqsAgAASwJqrQIAAEsC
aq4CAABLAmqvAgAASwJqsAIAAEsCarECAABLAmqyAgAASwJqswIAAEsCarQCAABLAmq1AgAASwJq
tgIAAEsCarcCAABLAmq4AgAASwJquQIAAEsCaroCAABLAmq7AgAASwJqvAIAAEsBar0CAABLAmq+
AgAASwJqvwIAAEsCasACAABLAnVoSH2UasICAABLAXN1YmgUKYGUfZQoaBd9lChqpQIAAEsKSv7/
//+GlGqnAgAAXZRqqQIAAEsCSv7///+GlGgPSwR1aB99lChqrAIAAEsCaq0CAABLAmquAgAASwJq
rwIAAEsCarACAABLAmqxAgAASwJqsgIAAEsCarMCAABLAmq0AgAASwJqtQIAAEsCarYCAABLAmq3
AgAASwJquAIAAEsCarkCAABLAmq6AgAASwJquwIAAEsCarwCAABLAWq9AgAASwJqvgIAAEsCar8C
AABLAnVoSH2UKGrCAgAASwGMCUluY2lkZW5jZZRLA3V1YmgUKYGUfZQoaBd9lCiMCW5TZWxlY3Rl
ZJRLCkr+////hpSMDnNlbGVjdGVkX2F0dHJzlF2UjA9zZWxlY3Rpb25NZXRob2SUSwJK/v///4aU
aA9LBHVoH32UKIwKRUNPbWlub3JpdJRLAowKRUNPbWFqb3JpdJRLAowKRUNPdmFyaWV0eZRLAowK
Q0FOT1BZbWVkaZRLAowKQ0FOT1BZc3RkZZRLAowJQ0FOT1BZbWF4lEsCjApGb3JHcm9tZWRplEsC
jApGb3JHcm9taW5vlEsCjApGb3JHcm9tYWpvlEsCjApGb3JHcm92YXJplEsCjApQZXJvX2xldWNv
lEsCjAdPZG9fdmlylEsCjAhEaWRfdmlyZ5RLAowHTHluX3J1ZpRLAowIRXVtZV9sYXSUSwKMCUJs
YXJfYnJldpRLAowIQXZvaWRzdW2USwKMCkF2b2lkbWVkaWGUSwKMCFByb2NfbG90lEsCjAdVY2Nv
dW50lEsCjAdFZGdlc3VtlEsCjApFZGdlbWVkaWFulEsCjAdFZGdlbWlulEsCjAdFZGdlbWF4lEsC
jARUeF8xlEsCjARUeF8ylEsCjARUeF8zlEsCjARUbV8xlEsCjARUbV8ylEsCjARUbV8zlEsCjAVW
UERfMZRLAowFVlBEXzKUSwKMBVZQRF8zlEsCjARORFZJlEsCjAhQcmVzZW5jZZRLAYwJQWRqYWNl
bmN5lEsCjAlORFZJX3ByZXaUSwKMDE5EVklfY3VycmVudJRLAowEUmlza5RLAXVoSH2UjAZTVE5B
TUWUSwFzdWJoFCmBlH2UKGgXfZQoagYDAABLCkr+////hpRqCAMAAF2UagoDAABLAEr+////hpRo
D0sEdWgffZQoag0DAABLAmoOAwAASwJqDwMAAEsCahADAABLAmoRAwAASwJqEgMAAEsCahMDAABL
AmoUAwAASwJqFQMAAEsCahYDAABLAmoXAwAASwJqGAMAAEsCahkDAABLAmoaAwAASwJqGwMAAEsC
ahwDAABLAmodAwAASwJqHgMAAEsCah8DAABLAmogAwAASwJqIQMAAEsCaiIDAABLAmojAwAASwJq
JAMAAEsCaiUDAABLAmomAwAASwJqJwMAAEsCaigDAABLAmopAwAASwJqKgMAAEsCaisDAABLAmos
AwAASwJqLQMAAEsCai4DAABLAmoxAwAASwJqMgMAAEsCajMDAABLAXVoSH2UajUDAABLAXN1YmgU
KYGUfZQoaBd9lCiMCW5TZWxlY3RlZJRLCkr+////hpSMDnNlbGVjdGVkX2F0dHJzlF2UKIwJQWRq
YWNlbmN5lEtmhpSMCEV1bWVfbGF0lEtmhpSMB0x5bl9ydWaUS2aGlIwEVG1fMZRLZoaUjARUeF8y
lEtmhpSMCkZvckdyb3ZhcmmUS2aGlIwEVHhfMZRLZoaUjAhQcmVzZW5jZZRLZYaUjAVWUERfMZRL
ZoaUjAhQcm9jX2xvdJRLZoaUZUr9////hpSMD3NlbGVjdGlvbk1ldGhvZJRLA0r+////hpRoD0sE
dWgffZQojApGb3JHcm9tZWRplEsCjApGb3JHcm9taW5vlEsCjApGb3JHcm9tYWpvlEsCak8DAABL
AowKUGVyb19sZXVjb5RLAowHT2RvX3ZpcpRLAowIRGlkX3ZpcmeUSwJqSQMAAEsCakcDAABLAowJ
Qmxhcl9icmV2lEsCalcDAABLAowHVWNjb3VudJRLAowHRWRnZXN1bZRLAowKRWRnZW1lZGlhbpRL
AowHRWRnZW1pbpRLAowHRWRnZW1heJRLAmpRAwAASwJqTQMAAEsCaksDAABLAowEVG1fMpRLAmpV
AwAASwKMBVZQRF8ylEsCalMDAABLAWpFAwAASwKMClByZXZhbGVuY2WUSwF1aEh9lCiMBlNUTkFN
RZRLAYwHQ1RZTkFNRZRLA3V1YmgUKYGUfZQoaBd9lCiMCW5TZWxlY3RlZJRLCkr+////hpSMDnNl
bGVjdGVkX2F0dHJzlF2UKIwGUkVHSU9OlEtlhpSMCERJVklTSU9OlEtlhpSMBVNUQVRFlEtlhpSM
BkNPVU5UWZRLZYaUajUDAABLZYaUjARGSVBTlEtlhpRqDQMAAEtmhpRqDgMAAEtmhpRqDwMAAEtm
hpRqEAMAAEtmhpRlSv3///+GlIwPc2VsZWN0aW9uTWV0aG9klEsDSv7///+GlGgPSwR1aB99lChq
dgMAAEsBangDAABLAWp6AwAASwFqfAMAAEsBajUDAABLAWp/AwAASwFqDQMAAEsCag4DAABLAmoP
AwAASwJqEAMAAEsCahEDAABLAmoSAwAASwJqEwMAAEsCahQDAABLAmoVAwAASwJqFgMAAEsCahcD
AABLAmoYAwAASwJqGQMAAEsCahoDAABLAmobAwAASwJqHAMAAEsCah0DAABLAmoeAwAASwJqHwMA
AEsCaiADAABLAmohAwAASwJqIgMAAEsCaiMDAABLAmokAwAASwJqJQMAAEsCaiYDAABLAmonAwAA
SwJqKAMAAEsCaikDAABLAmoqAwAASwJqKwMAAEsCaiwDAABLAmotAwAASwJqLgMAAEsCai8DAABL
AYwEWWVhcpRLAmozAwAASwGMCUluY2lkZW5jZZRLAWowAwAASwJqMQMAAEsCajIDAABLAowJaW5j
aWRlbmNllEsBjARyaXNrlEsBjA1pbmNpZGVuY2VfcHJllEsBdWhIfZSMB0NUWU5BTUWUSwNzdWJo
FCmBlH2UKGgXfZQojAluU2VsZWN0ZWSUSwpK/v///4aUjA5zZWxlY3RlZF9hdHRyc5RdlIwPc2Vs
ZWN0aW9uTWV0aG9klEsCSv7///+GlGgPSwR1aB99lCiMCkNBTk9QWW1lZGmUSwKMCkNBTk9QWXN0
ZGWUSwKMCUNBTk9QWW1heJRLAowKRm9yR3JvbWVkaZRLAowKRm9yR3JvbWlub5RLAowKRm9yR3Jv
bWFqb5RLAowKRm9yR3JvdmFyaZRLAowKUGVyb19sZXVjb5RLAowHT2RvX3ZpcpRLAowIRGlkX3Zp
cmeUSwKMCEV1bWVfbGF0lEsCjAlCbGFyX2JyZXaUSwKMCFByb2NfbG90lEsCjApFZGdlbWVkaWFu
lEsCjAdFZGdlbWlulEsCjAdFZGdlbWF4lEsCjARUeF8xlEsCjARUeF8ylEsCjARUbV8xlEsCjARU
bV8ylEsCjAVWUERfMZRLAowFVlBEXzKUSwKMCFByZXNlbmNllEsBjAlORFZJX3ByZXaUSwKMDE5E
VklfY3VycmVudJRLAowEUmlza5RLAXVoSH2UKIwGU1ROQU1FlEsBjAdDVFlOQU1FlEsDdXViaBQp
gZR9lChoF32UKGqTAwAASwpK/v///4aUapUDAABdlGqXAwAASwJK/v///4aUaA9LBHVoH32UKGpg
AwAASwJqYQMAAEsCamIDAABLAmpHAwAASwJqYwMAAEsCalcDAABLAmpRAwAASwJqTQMAAEsCaksD
AABLAmppAwAASwJqVQMAAEsCamoDAABLAmpTAwAASwFqRQMAAEsCamsDAABLAXVoSH2UKGptAwAA
SwFqbgMAAEsDdXViaBQpgZR9lChoF32UKGpBAwAASwpK/v///4aUakMDAABdlGpaAwAASwJK/v//
/4aUaA9LBHVoH32UKGpgAwAASwJqYQMAAEsCamIDAABLAmpHAwAASwJqYwMAAEsCalcDAABLAmpR
AwAASwJqTQMAAEsCaksDAABLAmppAwAASwJqVQMAAEsCamoDAABLAmpTAwAASwFqRQMAAEsCdWhI
fZQoam0DAABLAWpuAwAASwN1dWJoFCmBlH2UKGgXfZQoakEDAABLCkr+////hpRqQwMAAF2UaloD
AABLAkr+////hpRoD0sEdWgffZQoamADAABLAmphAwAASwJqYgMAAEsCakkDAABLAmpHAwAASwJq
YwMAAEsCalcDAABLAmpRAwAASwJqTQMAAEsCaksDAABLAmppAwAASwJqVQMAAEsCamoDAABLAmpT
AwAASwFqRQMAAEsCamsDAABLAXVoSH2UKGptAwAASwFqbgMAAEsDdXViaBQpgZR9lChoF32UKGpB
AwAASwpK/v///4aUakMDAABdlGpaAwAASwJK/v///4aUaA9LBHVoH32UKGpgAwAASwJqYQMAAEsC
amIDAABLAmpJAwAASwJqRwMAAEsCamMDAABLAmpXAwAASwJqZAMAAEsCalEDAABLAmpNAwAASwJq
SwMAAEsCamkDAABLAmpVAwAASwJqagMAAEsCalMDAABLAWpFAwAASwJqawMAAEsBdWhIfZQoam0D
AABLAWpuAwAASwN1dWJoFCmBlH2UKGgXfZQoakEDAABLCkr+////hpRqQwMAAF2UaloDAABLAkr+
////hpRoD0sEdWgffZQojApFQ09taW5vcml0lEsCjApFQ09tYWpvcml0lEsCjApFQ092YXJpZXR5
lEsCjApDQU5PUFltZWRplEsCjApDQU5PUFlzdGRllEsCjAlDQU5PUFltYXiUSwJqXQMAAEsCal4D
AABLAmpfAwAASwJqTwMAAEsCamADAABLAmphAwAASwJqYgMAAEsCakkDAABLAmpHAwAASwJqYwMA
AEsCjAhBdm9pZHN1bZRLAowKQXZvaWRtZWRpYZRLAmpXAwAASwJqZAMAAEsCamUDAABLAmpmAwAA
SwJqZwMAAEsCamgDAABLAmpRAwAASwJqTQMAAEsCjARUeF8zlEsCaksDAABLAmppAwAASwKMBFRt
XzOUSwJqVQMAAEsCamoDAABLAowFVlBEXzOUSwJqUwMAAEsBakUDAABLAowJTkRWSV9wcmV2lEsC
jAxORFZJX2N1cnJlbnSUSwKMBFJpc2uUSwF1aEh9lChqbQMAAEsBam4DAABLA3V1YmgUKYGUfZQo
aBd9lChqQQMAAEsKSv7///+GlGpDAwAAXZQoakUDAABLZoaUakcDAABLZoaUaksDAABLZoaUak0D
AABLZoaUakkDAABLZoaUak8DAABLZoaUalEDAABLZoaUalMDAABLZYaUalUDAABLZoaUal8DAABL
ZoaUZUr9////hpRqWgMAAEsDSv7///+GlGgPSwR1aB99lChqXQMAAEsCal4DAABLAmpfAwAASwJq
TwMAAEsCamADAABLAmphAwAASwJqYgMAAEsCakkDAABLAmpHAwAASwJqYwMAAEsCalcDAABLAmpk
AwAASwJqZQMAAEsCamYDAABLAmpnAwAASwJqaAMAAEsCalEDAABLAmpNAwAASwJqSwMAAEsCamkD
AABLAmpVAwAASwJqagMAAEsCalMDAABLAWpFAwAASwJq6QMAAEsCauoDAABLAmprAwAASwF1aEh9
lChqbQMAAEsBam4DAABLA3V1YmgUKYGUfZQoaBd9lChqQQMAAEsKSv7///+GlGpDAwAAXZQoakUD
AABLZoaUakcDAABLZoaUalEDAABLZoaUak0DAABLZoaUaksDAABLZoaUalMDAABLZYaUak8DAABL
ZoaUalUDAABLZoaUamQDAABLZoaUakkDAABLZoaUZUr9////hpRqWgMAAEsDSv7///+GlGgPSwR1
aB99lChqXQMAAEsCal4DAABLAmpfAwAASwJqTwMAAEsCamADAABLAmphAwAASwJqYgMAAEsCakkD
AABLAmpHAwAASwJqYwMAAEsCalcDAABLAmpkAwAASwJqZQMAAEsCamYDAABLAmpnAwAASwJqaAMA
AEsCalEDAABLAmpNAwAASwJqSwMAAEsCamkDAABLAmpVAwAASwJqagMAAEsCalMDAABLAWpFAwAA
SwJq6QMAAEsCauoDAABLAmrrAwAASwF1aEh9lChqbQMAAEsBam4DAABLA3V1YmgUKYGUfZQoaBd9
lChqQQMAAEsKSv7///+GlGpDAwAAXZQoakUDAABLZoaUakcDAABLZoaUalMDAABLZYaUaksDAABL
ZoaUak0DAABLZoaUak8DAABLZoaUamQDAABLZoaUalUDAABLZoaUalEDAABLZoaUamkDAABLZoaU
ZUr9////hpRqWgMAAEsDSv7///+GlGgPSwR1aB99lChq3gMAAEsCat8DAABLAmrgAwAASwJq4QMA
AEsCauIDAABLAmrjAwAASwJqXQMAAEsCal4DAABLAmpfAwAASwJqTwMAAEsCamADAABLAmphAwAA
SwJqYgMAAEsCakkDAABLAmpHAwAASwJqYwMAAEsCauQDAABLAmrlAwAASwJqVwMAAEsCamQDAABL
AmplAwAASwJqZgMAAEsCamcDAABLAmpoAwAASwJqUQMAAEsCak0DAABLAmrmAwAASwJqSwMAAEsC
amkDAABLAmrnAwAASwJqVQMAAEsCamoDAABLAmroAwAASwKMBE5EVkmUSwJqUwMAAEsBakUDAABL
AmrpAwAASwFq6gMAAEsBausDAABLAXVoSH2UKGptAwAASwFqbgMAAEsDdXViaBQpgZR9lChoF32U
KGpBAwAASwpK/v///4aUakMDAABdlChqRQMAAEtmhpRq3gMAAEtmhpRqXgMAAEtmhpRqZwMAAEtm
hpRq6AMAAEtmhpRqagMAAEtmhpRqVwMAAEtmhpRq5wMAAEtmhpRq4gMAAEtmhpRqTwMAAEtmhpRl
Sv3///+GlGpaAwAASwNK/v///4aUaA9LBHVoH32UKGreAwAASwJq3wMAAEsCauADAABLAmrhAwAA
SwJq4gMAAEsCauMDAABLAmpdAwAASwJqXgMAAEsCal8DAABLAmpPAwAASwJqYAMAAEsCamEDAABL
AmpiAwAASwJqSQMAAEsCakcDAABLAmpjAwAASwJq5AMAAEsCauUDAABLAmpXAwAASwJqZAMAAEsC
amUDAABLAmpmAwAASwJqZwMAAEsCamgDAABLAmpRAwAASwJqTQMAAEsCauYDAABLAmpLAwAASwJq
aQMAAEsCaucDAABLAmpVAwAASwJqagMAAEsCaugDAABLAmpTAwAASwFqRQMAAEsCaukDAABLAmrq
AwAASwJq6wMAAEsCdWhIfZQoam0DAABLAWpuAwAASwN1dWJoFCmBlH2UKGgXfZQoakEDAABLCkr+
////hpRqQwMAAF2UaloDAABLAkr+////hpRoD0sEdWgffZQoat4DAABLAmrfAwAASwJq4AMAAEsC
auEDAABLAmriAwAASwJq4wMAAEsCal0DAABLAmpeAwAASwJqXwMAAEsCak8DAABLAmpgAwAASwJq
YQMAAEsCamIDAABLAmpJAwAASwJqRwMAAEsCamMDAABLAmrkAwAASwJq5QMAAEsCalcDAABLAmpk
AwAASwJqZQMAAEsCamYDAABLAmpnAwAASwJqaAMAAEsCalEDAABLAmpNAwAASwJq5gMAAEsCaksD
AABLAmppAwAASwJq5wMAAEsCalUDAABLAmpqAwAASwJq6AMAAEsCalMDAABLAWpFAwAASwJq6QMA
AEsBauoDAABLAWrrAwAASwF1aEh9lChqbQMAAEsBam4DAABLA3V1YmgUKYGUfZQoaBd9lCiMCW5T
ZWxlY3RlZJRLCkr+////hpSMDnNlbGVjdGVkX2F0dHJzlF2UKIwIRXVtZV9sYXSUS2aGlIwIUHJl
c2VuY2WUS2WGlIwEVG1fMZRLZoaUjARUeF8ylEtmhpSMCkZvckdyb3ZhcmmUS2aGlIwHVWNjb3Vu
dJRLZoaUjAhBdm9pZHN1bZRLZoaUjARUbV8ylEtmhpSMBFR4XzGUS2aGlIwFVlBEXzGUS2aGlGVK
/f///4aUjA9zZWxlY3Rpb25NZXRob2SUSwNK/v///4aUaA9LBHVoH32UKIwKRUNPbWlub3JpdJRL
AowKRUNPbWFqb3JpdJRLAowKRUNPdmFyaWV0eZRLAowKQ0FOT1BZbWVkaZRLAowKQ0FOT1BZc3Rk
ZZRLAowJQ0FOT1BZbWF4lEsCjApGb3JHcm9tZWRplEsCjApGb3JHcm9taW5vlEsCjApGb3JHcm9t
YWpvlEsCalEEAABLAowKUGVyb19sZXVjb5RLAowHT2RvX3ZpcpRLAowIRGlkX3ZpcmeUSwKMB0x5
bl9ydWaUSwJqSQQAAEsCjAlCbGFyX2JyZXaUSwJqVQQAAEsCjApBdm9pZG1lZGlhlEsCjAhQcm9j
X2xvdJRLAmpTBAAASwKMB0VkZ2VzdW2USwKMCkVkZ2VtZWRpYW6USwKMB0VkZ2VtaW6USwKMB0Vk
Z2VtYXiUSwJqWQQAAEsCak8EAABLAowEVHhfM5RLAmpNBAAASwJqVwQAAEsCjARUbV8zlEsCalsE
AABLAowFVlBEXzKUSwKMBVZQRF8zlEsCjARORFZJlEsCaksEAABLAYwEUmlza5RLAXVoSH2UKIwG
U1ROQU1FlEsBjARZZWFylEsCjAdDVFlOQU1FlEsDdXViaBQpgZR9lChoF32UKGpBAwAASwpK/v//
/4aUakMDAABdlCiMBlJFR0lPTpRLZYaUjAhESVZJU0lPTpRLZYaUjAVTVEFURZRLZYaUjAZDT1VO
VFmUS2WGlGptAwAAS2WGlIwERklQU5RLZYaUat4DAABLZoaUat8DAABLZoaUauADAABLZoaUauED
AABLZoaUZUr9////hpRqWgMAAEsDSv7///+GlGgPSwR1aB99lChqhAQAAEsBaoYEAABLAWqIBAAA
SwFqigQAAEsBam0DAABLAWqNBAAASwFq3gMAAEsCat8DAABLAmrgAwAASwJq4QMAAEsCauIDAABL
AmrjAwAASwJqXQMAAEsCal4DAABLAmpfAwAASwJqTwMAAEsCamADAABLAmphAwAASwJqYgMAAEsC
akkDAABLAmpHAwAASwJqYwMAAEsCauQDAABLAmrlAwAASwJqVwMAAEsCamQDAABLAmplAwAASwJq
ZgMAAEsCamcDAABLAmpoAwAASwJqUQMAAEsCak0DAABLAmrmAwAASwJqSwMAAEsCamkDAABLAmrn
AwAASwJqVQMAAEsCamoDAABLAmroAwAASwJqJQQAAEsCalMDAABLAYwEWWVhcpRLAmrrAwAASwFq
awMAAEsBakUDAABLAmrpAwAASwFq6gMAAEsBdWhIfZRqbgMAAEsDc3ViaBQpgZR9lChoF32UKGpF
BAAASwpK/v///4aUakcEAABdlChqSQQAAEtmhpRqSwQAAEtlhpRqTQQAAEtmhpRqTwQAAEtmhpRq
UQQAAEtmhpRqVwQAAEtmhpRqUwQAAEtmhpRqWwQAAEtmhpRqcAQAAEtmhpRqWQQAAEtmhpRlSv3/
//+GlGpeBAAASwNK/v///4aUaA9LBHVoH32UKGphBAAASwJqYgQAAEsCamMEAABLAmpkBAAASwJq
ZQQAAEsCamYEAABLAmpnBAAASwJqaAQAAEsCamkEAABLAmpRBAAASwJqagQAAEsCamsEAABLAmps
BAAASwJqbQQAAEsCakkEAABLAmpuBAAASwJqVQQAAEsCam8EAABLAmpwBAAASwJqUwQAAEsCanEE
AABLAmpyBAAASwJqcwQAAEsCanQEAABLAmpZBAAASwJqTwQAAEsCanUEAABLAmpNBAAASwJqVwQA
AEsCanYEAABLAmpbBAAASwJqdwQAAEsCangEAABLAmp5BAAASwJqSwQAAEsBjApQcmV2YWxlbmNl
lEsBdWhIfZQoanwEAABLAWp9BAAASwJqfgQAAEsDdXViaBQpgZR9lChoF32UKGpFBAAASwpK/v//
/4aUakcEAABdlChqSQQAAEtmhpRqSwQAAEtlhpRqTQQAAEtmhpRqTwQAAEtmhpRqUQQAAEtmhpRq
VwQAAEtmhpRqUwQAAEtmhpRqWwQAAEtmhpRqcAQAAEtmhpRqWQQAAEtmhpRlSv3///+GlGpeBAAA
SwNK/v///4aUaA9LBHVoH32UKGphBAAASwJqYgQAAEsCamMEAABLAmpkBAAASwJqZQQAAEsCamYE
AABLAmpnBAAASwJqaAQAAEsCamkEAABLAmpRBAAASwJqagQAAEsCamsEAABLAmpsBAAASwJqbQQA
AEsCakkEAABLAmpuBAAASwJqVQQAAEsCam8EAABLAmpwBAAASwJqUwQAAEsCanEEAABLAmpyBAAA
SwJqcwQAAEsCanQEAABLAmpZBAAASwJqTwQAAEsCanUEAABLAmpNBAAASwJqVwQAAEsCanYEAABL
AmpbBAAASwJqdwQAAEsCangEAABLAmp5BAAASwJqSwQAAEsBaqoEAABLAXVoSH2UKGp8BAAASwFq
fQQAAEsCdXViaBQpgZR9lChoF32UKGpFBAAASwpK/v///4aUakcEAABdlChqSQQAAEtmhpRqSwQA
AEtlhpRqTwQAAEtmhpRqTQQAAEtmhpRqWwQAAEtmhpRqUQQAAEtmhpRqVwQAAEtmhpRqWQQAAEtm
hpRqcAQAAEtmhpRqUwQAAEtmhpRlSv3///+GlGpeBAAASwNK/v///4aUaA9LBHVoH32UKGphBAAA
SwJqYgQAAEsCamMEAABLAmpkBAAASwJqZQQAAEsCamYEAABLAmpnBAAASwJqaAQAAEsCamkEAABL
AmpRBAAASwJqagQAAEsCamsEAABLAmpsBAAASwJqbQQAAEsCakkEAABLAmpuBAAASwJqVQQAAEsC
am8EAABLAmpwBAAASwJqUwQAAEsCanEEAABLAmpyBAAASwJqcwQAAEsCanQEAABLAmpZBAAASwJq
TwQAAEsCanUEAABLAmpNBAAASwJqVwQAAEsCanYEAABLAmpbBAAASwJqdwQAAEsCangEAABLAmp5
BAAASwJqSwQAAEsBaqoEAABLAXVoSH2UanwEAABLAXN1YmgUKYGUfZQoaBd9lCiMCW5TZWxlY3Rl
ZJRLCkr+////hpSMDnNlbGVjdGVkX2F0dHJzlF2UKIwIRXVtZV9sYXSUS2aGlIwIUHJlc2VuY2WU
S2WGlIwEVG1fMZRLZoaUjApGb3JHcm92YXJplEtmhpSMBFR4XzKUS2aGlIwHVWNjb3VudJRLZoaU
jAVWUERfMZRLZoaUjARUeF8xlEtmhpSMCkF2b2lkbWVkaWGUS2aGlIwIUHJvY19sb3SUS2aGlGVK
/f///4aUjA9zZWxlY3Rpb25NZXRob2SUSwNK/v///4aUaA9LBHVoH32UKIwKRUNPbWlub3JpdJRL
AowKRUNPbWFqb3JpdJRLAowKRUNPdmFyaWV0eZRLAowKQ0FOT1BZbWVkaZRLAowKQ0FOT1BZc3Rk
ZZRLAowJQ0FOT1BZbWF4lEsCjApGb3JHcm9tZWRplEsCjApGb3JHcm9taW5vlEsCjApGb3JHcm9t
YWpvlEsCjApGb3JHcm92YXJplEsCjApQZXJvX2xldWNvlEsCjAdPZG9fdmlylEsCjAhEaWRfdmly
Z5RLAowHTHluX3J1ZpRLAowIRXVtZV9sYXSUSwKMCUJsYXJfYnJldpRLAowIQXZvaWRzdW2USwKM
CkF2b2lkbWVkaWGUSwKMCFByb2NfbG90lEsCjAdVY2NvdW50lEsCjAdFZGdlc3VtlEsCjApFZGdl
bWVkaWFulEsCjAdFZGdlbWlulEsCjAdFZGdlbWF4lEsCjARUeF8xlEsCjARUeF8ylEsCjARUeF8z
lEsCjARUbV8xlEsCjARUbV8ylEsCjARUbV8zlEsCjAVWUERfMZRLAowFVlBEXzKUSwKMBVZQRF8z
lEsCjAhORFZJMjAwN5RLAowIUHJlc2VuY2WUSwGMCUFkamFjZW5jeZRLAowEUmlza5RLAXVoSH2U
KIwGU1ROQU1FlEsBjARZZWFylEsCdXViaBQpgZR9lChoF32UKGpFBAAASwpK/v///4aUakcEAABd
lCiMBlJFR0lPTpRLZYaUjAhESVZJU0lPTpRLZYaUjAVTVEFURZRLZYaUjAZDT1VOVFmUS2WGlGp8
BAAAS2WGlIwERklQU5RLZYaUamEEAABLZoaUamIEAABLZoaUamMEAABLZoaUamQEAABLZoaUZUr9
////hpRqXgQAAEsDSv7///+GlGgPSwR1aB99lChqHgUAAEsBaiAFAABLAWoiBQAASwFqJAUAAEsB
anwEAABLAWonBQAASwFqYQQAAEsCamIEAABLAmpjBAAASwJqZAQAAEsCamUEAABLAmpmBAAASwJq
ZwQAAEsCamgEAABLAmppBAAASwJqUQQAAEsCamoEAABLAmprBAAASwJqbAQAAEsCam0EAABLAmpJ
BAAASwJqbgQAAEsCalUEAABLAmpvBAAASwJqcAQAAEsCalMEAABLAmpxBAAASwJqcgQAAEsCanME
AABLAmp0BAAASwJqWQQAAEsCak8EAABLAmp1BAAASwJqTQQAAEsCalcEAABLAmp2BAAASwJqWwQA
AEsCancEAABLAmp4BAAASwJqeQQAAEsCaksEAABLAWp9BAAASwJqegQAAEsBaqoEAABLAXVoSH2U
KGp+BAAASwOMCUFkamFjZW5jeZRLA3V1YmgUKYGUfZQoaBd9lChq1QQAAEsKSv7///+GlGrXBAAA
XZQoatkEAABLZoaUatsEAABLZYaUat0EAABLZoaUauEEAABLZoaUat8EAABLZoaUauMEAABLZoaU
auUEAABLZoaUaucEAABLZoaUjAhBdm9pZHN1bZRLZoaUjARUbV8ylEtmhpRlSv3///+GlGruBAAA
SwNK/v///4aUaA9LBHVoH32UKIwKRUNPbWlub3JpdJRLAowKRUNPbWFqb3JpdJRLAowKRUNPdmFy
aWV0eZRLAowKQ0FOT1BZbWVkaZRLAowKQ0FOT1BZc3RkZZRLAowJQ0FOT1BZbWF4lEsCjApGb3JH
cm9tZWRplEsCjApGb3JHcm9taW5vlEsCjApGb3JHcm9tYWpvlEsCat8EAABLAowKUGVyb19sZXVj
b5RLAowHT2RvX3ZpcpRLAowIRGlkX3ZpcmeUSwKMB0x5bl9ydWaUSwJq2QQAAEsCjAlCbGFyX2Jy
ZXaUSwJqPwUAAEsCaukEAABLAmrrBAAASwJq4wQAAEsCjAdFZGdlc3VtlEsCjApFZGdlbWVkaWFu
lEsCjAdFZGdlbWlulEsCjAdFZGdlbWF4lEsCaucEAABLAmrhBAAASwKMBFR4XzOUSwJq3QQAAEsC
akEFAABLAowEVG1fM5RLAmrlBAAASwKMBVZQRF8ylEsCjAVWUERfM5RLAowITkRWSTIwMDeUSwJq
2wQAAEsBjAlBZGphY2VuY3mUSwKMBFJpc2uUSwF1aEh9lCiMBkNPVU5UWZRLAYwGU1ROQU1FlEsB
jARZZWFylEsCdXViaBQpgZR9lChoF32UKIwJblNlbGVjdGVklEsKSv7///+GlIwOc2VsZWN0ZWRf
YXR0cnOUXZQojAZSRUdJT06US2WGlIwIRElWSVNJT06US2WGlIwFU1RBVEWUS2WGlIwGQ09VTlRZ
lEtlhpSMBlNUTkFNRZRLZYaUjARGSVBTlEtlhpSMCkVDT21pbm9yaXSUS2aGlIwKRUNPbWFqb3Jp
dJRLZoaUjApFQ092YXJpZXR5lEtmhpSMCkNBTk9QWW1lZGmUS2aGlGVK/f///4aUjA9zZWxlY3Rp
b25NZXRob2SUSwNK/v///4aUaA9LBHVoH32UKGpqBQAASwFqbAUAAEsBam4FAABLAWpwBQAASwFq
cgUAAEsBanQFAABLAWp2BQAASwJqeAUAAEsCanoFAABLAmp8BQAASwKMCkNBTk9QWXN0ZGWUSwKM
CUNBTk9QWW1heJRLAowKRm9yR3JvbWVkaZRLAowKRm9yR3JvbWlub5RLAowKRm9yR3JvbWFqb5RL
AowKRm9yR3JvdmFyaZRLAowKUGVyb19sZXVjb5RLAowHT2RvX3ZpcpRLAowIRGlkX3ZpcmeUSwKM
B0x5bl9ydWaUSwKMCEV1bWVfbGF0lEsCjAlCbGFyX2JyZXaUSwKMCEF2b2lkc3VtlEsCjApBdm9p
ZG1lZGlhlEsCjAhQcm9jX2xvdJRLAowHVWNjb3VudJRLAowHRWRnZXN1bZRLAowKRWRnZW1lZGlh
bpRLAowHRWRnZW1pbpRLAowHRWRnZW1heJRLAowEVHhfMZRLAowEVHhfMpRLAowEVHhfM5RLAowE
VG1fMZRLAowEVG1fMpRLAowEVG1fM5RLAowFVlBEXzGUSwKMBVZQRF8ylEsCjAVWUERfM5RLAowI
TkRWSTIwMDeUSwKMCFByZXNlbmNllEsBjARZZWFylEsCjAlBZGphY2VuY3mUSwKMBFJpc2uUSwF1
aEh9lIwHQ1RZTkFNRZRLA3N1YmV1Lg==
</properties>
		<properties node_id="4" format="literal">{'auto_apply': True, 'controlAreaVisible': True, 'learner_name': '', 'method_index': 3, 'savedWidgetGeometry': b'\x01\xd9\xd0\xcb\x00\x03\x00\x00\x00\x00\x00\x01\x00\x00\x00+\x00\x00\x01=\x00\x00\x02V\x00\x00\x00\x01\x00\x00\x00G\x00\x00\x01=\x00\x00\x02V\x00\x00\x00\x00\x02\x00\x00\x00\x07\x80\x00\x00\x00\x01\x00\x00\x00G\x00\x00\x01=\x00\x00\x02V', 'catgb_editor': {'colsample_bylevel': 1, 'lambda_index': 55, 'learning_rate': 0.3, 'max_depth': 6, 'n_estimators': 100, 'random_state': True}, 'gb_editor': {'learning_rate': 0.1, 'max_depth': 3, 'min_samples_split': 2, 'n_estimators': 100, 'random_state': True, 'subsample': 1}, 'xgb_editor': {'colsample_bylevel': 1, 'colsample_bynode': 1, 'colsample_bytree': 1, 'lambda_index': 53, 'learning_rate': 0.3, 'max_depth': 6, 'n_estimators': 100, 'random_state': True, 'subsample': 1}, 'xgbrf_editor': {'colsample_bylevel': 1, 'colsample_bynode': 1, 'colsample_bytree': 1, 'lambda_index': 53, 'learning_rate': 0.3, 'max_depth': 6, 'n_estimators': 100, 'random_state': True, 'subsample': 1}, '__version__': 1}</properties>
		<properties node_id="5" format="pickle">gASVPgoAAAAAAAB9lCiMCGF1dG9zZW5klIiMEmNvbnRyb2xBcmVhVmlzaWJsZZSIjBNzYXZlZFdp
ZGdldEdlb21ldHJ5lENCAdnQywADAAAAAAByAAAAtQAABHgAAAKwAAAAcgAAANEAAAR4AAACsAAA
AAAAAAAAB4AAAAByAAAA0QAABHgAAAKwlIwJdmFyX2hpbnRzlH2UKE6MIE9yYW5nZS53aWRnZXRz
LmRhdGEub3dkaXNjcmV0aXpllIwHVmFySGludJSTlGgHjAdNZXRob2RzlJOUSwaFlFKUjAkwLDAu
MSwxMDCUhZSGlIGUjAlDYXNlczIwMTSUiYaUaAloC0sDhZRSlEsKhZSGlIGUjAlDYXNlczIwMTCU
iYaUaAloC0sFhZRSlCmGlIGUjAlQZXJvbGV1Y2+UiYaUaAloC0sBhZRSlCmGlIGUjAZPZG92aXKU
iYaUaCSMB0RpZHZpcmeUiYaUaCSMBkx5bnJ1ZpSJhpRoJIwHRXVtZWxhdJSJhpRoJIwIQmxhcmJy
ZXaUiYaUaCSMB1Byb2Nsb3SUiYaUaCSMCFNjaWNhcm9slImGlGgkjAdVcm9jaW5llImGlGgkjAZ0
bWVhbjGUiYaUaCSMBnRtZWFuMpSJhpRoJIwGdG1lYW4zlImGlGgkjAZ0bWVhbjSUiYaUaCSMBnRt
ZWFuNZSJhpRoJIwGdG1lYW42lImGlGgkjAZ0bWVhbjeUiYaUaCSMBnRtZWFuOJSJhpRoJIwGdG1l
YW45lImGlGgkjAd0bWVhbjEwlImGlGgkjAd0bWVhbjExlImGlGgkjAd0bWVhbjEylImGlGgkjAd2
cGRtYXgxlImGlGgkjAd2cGRtYXgylImGlGgkjAd2cGRtYXgzlImGlGgkjAd2cGRtYXg0lImGlGgk
jAd2cGRtYXg1lImGlGgkjAd2cGRtYXg2lImGlGgkjAd2cGRtYXg3lImGlGgkjAd2cGRtYXg4lImG
lGgkjAd2cGRtYXg5lImGlGgkjAh2cGRtYXgxMJSJhpRoJIwIdnBkbWF4MTGUiYaUaCSMCHZwZG1h
eDEylImGlGgkjAlDYXNlcyAoMimUiYaUaAloDYwOMCwwLjI1LCAwLjUwLDGUhZSGlIGUjApFQ09t
aW5vcml0lImGlGgJaCIphpSBlIwKRUNPbWFqb3JpdJSJhpRobowKRUNPdmFyaWV0eZSJhpRobowI
VHgxNTE3XzGUiYaUaG6MCFR4MTUxN18ylImGlGhujAhUeDE1MTdfM5SJhpRobowIVG0xNTE3XzGU
iYaUaG6MCFRtMTUxN18ylImGlGhujAhUbTE1MTdfM5SJhpRobowJVlBEMTUxN18xlImGlGhujAlW
UEQxNTE3XzKUiYaUaG6MCVZQRDE1MTdfM5SJhpRobowKQ0FOT1BZbWVkaZSJhpRoCWgiKYaUgZSM
CkNBTk9QWXN0ZGWUiYaUaIiMCUNBTk9QWW1heJSJhpRoiIwKUGVyb19sZXVjb5SJhpRoiIwHT2Rv
X3ZpcpSJhpRoiIwIRGlkX3ZpcmeUiYaUaIiMB0x5bl9ydWaUiYaUaIiMCkZvckdyb21lZGmUiYaU
aIiMCkZvckdyb21pbm+UiYaUaIiMCkZvckdyb21ham+UiYaUaIiMCkZvckdyb3ZhcmmUiYaUaIiM
CEV1bWVfbGF0lImGlGiIjAlCbGFyX2JyZXaUiYaUaIiMCEF2b2lkc3VtlImGlGiIjApBdm9pZG1l
ZGlhlImGlGiIjAhQcm9jX2xvdJSJhpRoiIwJU2NpX2Nhcm9slImGlGiIjAhVcm9fY2luZZSJhpRo
iIwHRWRnZXN1bZSJhpRoCWgiKYaUgZSMCkVkZ2VtZWRpYW6UiYaUaIiMB0VkZ2VtaW6UiYaUaK6M
B0VkZ2VtYXiUiYaUaK6MBFR4XzGUiYaUaIiMBFR4XzKUiYaUaIiMBFR4XzOUiYaUaIiMBFRtXzGU
iYaUaIiMBFRtXzKUiYaUaIiMBFRtXzOUiYaUaIiMBVZQRF8xlImGlGiIjAVWUERfMpSJhpRoiIwF
VlBEXzOUiYaUaIiMB0Nhc2VzICWUiYaUaAloDYwSMCwwLjI1LDAuNSwwLjcsMC45lIWUhpSBlIwD
QWRqlImGlGgJaCIphpSBlIwHQ2FzZXNfMpSJhpRoCWgNjBAwLDAuMjUsMC43MCwwLjkwlIWUhpSB
lIwHVWNjb3VudJSJhpRorowERWRnZZSJhpRorowIVHgxODIwXzGUiYaUaK6MCFR4MTgyMF8ylImG
lGiujAhUeDE4MjBfM5SJhpRorowIVG0xODIwXzGUiYaUaK6MCFRtMTgyMF8ylImGlGiujAhUbTE4
MjBfM5SJhpRorowJVlBEMTgyMF8xlImGlGiujAlWUEQxODIwXzKUiYaUaK6MCVZQRDE4MjBfM5SJ
hpRorowHVDIwMjBfMZSJhpRorowIVDIwMjBfMjWUiYaUaK6MCFQyMDIwXzUwlImGlGiujAhUMjAy
MF83NZSJhpRorowIVDIwMjBfOTCUiYaUaK6MCU5EVkkyMDIwX5SJhpRorowKTkRWSTIwMjBfMZSJ
hpRorowLTkRWSTIwMjBfMjWUiYaUaK6MC05EVkkyMDIwXzUwlImGlGiujAtORFZJMjAyMF83NZSJ
hpRorowKTkRWSTIwMjBfOZSJhpRorowBVJSJhpRoCWgiKYaUgZSMAlQxlImGlGoGAQAAjANUMjWU
iYaUagYBAACMA1Q1MJSJhpRqBgEAAIwDVDg1lImGlGoGAQAAjANUOTCUiYaUagYBAACMBE5EVkmU
iYaUagYBAACMBU5EVkkxlImGlGoGAQAAjAZORFZJMjWUiYaUagYBAACMBk5TVkk1MJSJhpRqBgEA
AIwGTkRWSTc1lImGlGoGAQAAjAZORFZJOTCUiYaUagYBAACMA1RYMZSJhpRoCWgiKYaUgZSMA1RY
MpSJhpRqIAEAAIwDVFgzlImGlGogAQAAjANUTTGUiYaUaiABAACMA1RNMpSJhpRqIAEAAIwDVE0z
lImGlGogAQAAjARWUEQxlImGlGogAQAAjARWUEQylImGlGogAQAAjARWUEQzlImGlGogAQAAjARS
aXNrlImGlGgJaA2MCDAuMSwxLDk5lIWUhpSBlIwITkRWSTIwMDeUiYaUaAloIimGlIGUjAlBZGph
Y2VuY3mUiYaUajoBAACMBFllYXKUiYaUaAloIimGlIGUjApQcmV2YWxlbmNllImGlGgJaBVLBIWU
hpSBlIwJTkRWSV9wcmV2lImGlGgJaCIphpSBlIwMTkRWSV9jdXJyZW50lImGlGpJAQAAjAlJbmNp
ZGVuY2WUiYaUaAloDYwIMCwwLjEsMTCUhZSGlIGUjAVDYXNlc5SJhpRoCWgNjAwwLDAuMSwxMCwx
MDCUhZSGlIGUjARGSVBTlImGlGgJaCIphpSBlIwGQ09VTlRZlImGlGgJaCIphpSBlHWMC19fdmVy
c2lvbl9flEsDdS4=
</properties>
		<properties node_id="6" format="pickle">gASVuWQAAAAAAAB9lCiMFGNvbXBhcmlzb25fY3JpdGVyaW9ulEsAjBJjb250cm9sQXJlYVZpc2li
bGWUiIwNY3Zfc3RyYXRpZmllZJSJjAduX2ZvbGRzlEsDjAluX3JlcGVhdHOUSwOMCnJlc2FtcGxp
bmeUSwCMBHJvcGWURz+5mZmZmZmajAtzYW1wbGVfc2l6ZZRLCYwTc2F2ZWRXaWRnZXRHZW9tZXRy
eZRDQgHZ0MsAAwAAAAABLgAAANwAAAUkAAADmgAAAS4AAAD4AAAFJAAAA5oAAAAAAAAAAAeAAAAB
LgAAAPgAAAUkAAADmpSMEnNodWZmbGVfc3RyYXRpZmllZJSJjAh1c2Vfcm9wZZSJjAtzY29yZV90
YWJsZZR9lIwQc2hvd19zY29yZV9oaW50c5R9lCiMBk1vZGVsX5SIjAZUcmFpbl+UiYwFVGVzdF+U
iYwDTUFFlIiMB0MtSW5kZXiUiIwGUmVjYWxslIiMAkNBlIiMAkYxlIiMA0FVQ5SIjANNU0WUiIwC
UjKUiIwJUHJlY2lzaW9ulIiMBFJNU0WUiIwXUHJlY2lzaW9uUmVjYWxsRlN1cHBvcnSUiIwLVGFy
Z2V0U2NvcmWUiIwHTG9nTG9zc5SJjAtTcGVjaWZpY2l0eZSJjBdNYXR0aGV3c0NvcnJDb2VmZmlj
aWVudJSIjARNQVBFlIiMBkNWUk1TRZSJjA9DbHVzdGVyaW5nU2NvcmWUiIwKU2lsaG91ZXR0ZZSI
jBdBZGp1c3RlZE11dHVhbEluZm9TY29yZZSIdXOMC19fdmVyc2lvbl9flEsEjBBjb250ZXh0X3Nl
dHRpbmdzlF2UKIwVb3Jhbmdld2lkZ2V0LnNldHRpbmdzlIwHQ29udGV4dJSTlCmBlH2UKIwGdmFs
dWVzlH2UKIwPY2xhc3Nfc2VsZWN0aW9ulIwhKE5vbmUsIHNob3cgYXZlcmFnZSBvdmVyIGNsYXNz
ZXMplEr/////hpSMDGZvbGRfZmVhdHVyZZSMBFllYXKUS2WGlIwVZm9sZF9mZWF0dXJlX3NlbGVj
dGVklIlK/v///4aUaA19lGgoSwR1jAphdHRyaWJ1dGVzlCiMCkVDT21pbm9yaXSUSwKGlIwKRUNP
bWFqb3JpdJRLAoaUjApFQ092YXJpZXR5lEsChpSMCkNBTk9QWW1lZGmUSwKGlIwKQ0FOT1BZc3Rk
ZZRLAoaUjAlDQU5PUFltYXiUSwKGlIwKRm9yR3JvbWVkaZRLAoaUjApGb3JHcm9taW5vlEsChpSM
CkZvckdyb21ham+USwKGlIwKRm9yR3JvdmFyaZRLAoaUjApQZXJvX2xldWNvlEsChpSMB09kb192
aXKUSwKGlIwIRGlkX3ZpcmeUSwKGlIwHTHluX3J1ZpRLAoaUjAhFdW1lX2xhdJRLAoaUjAlCbGFy
X2JyZXaUSwKGlIwIQXZvaWRzdW2USwKGlIwKQXZvaWRtZWRpYZRLAoaUjAhQcm9jX2xvdJRLAoaU
jAlTY2lfY2Fyb2yUSwKGlIwHVWNjb3VudJRLAoaUjAdFZGdlc3VtlEsChpSMCkVkZ2VtZWRpYW6U
SwKGlIwHRWRnZW1pbpRLAoaUjAdFZGdlbWF4lEsChpSMBFR4XzGUSwKGlIwEVHhfMpRLAoaUjARU
eF8zlEsChpSMBFRtXzGUSwKGlIwEVG1fMpRLAoaUjARUbV8zlEsChpSMBVZQRF8xlEsChpSMBVZQ
RF8ylEsChpSMBVZQRF8zlEsChpSMCFByZXNlbmNllEsBhpSMCUFkamFjZW5jeZRLAoaUjAlORFZJ
X3ByZXaUSwKGlIwMTkRWSV9jdXJyZW50lEsChpR0lIwFbWV0YXOUjAZDT1VOVFmUSwKGlGg2SwGG
lIaUjApjbGFzc192YXJzlIwFQ2FzZXOUSwGGlIWUdWJoLSmBlH2UKGgwfZQoaDJoM0r/////hpRo
NWg2S2WGlGg4iUr+////hpRoDX2UaChLBHVoOyhoPEsChpRoPksChpRoQEsChpRoQksChpRoREsC
hpRoRksChpRoSEsChpRoSksChpRoTEsChpRoTksChpRoUEsChpRoUksChpRoVEsChpRoVksChpRo
WEsChpRoWksChpRoXEsChpRoXksChpRoYEsChpRoYksChpRoZEsChpRoZksChpRoaEsChpRoaksC
hpRobEsChpRobksChpRocEsChpRocksChpRodEsChpRodksChpRoeEsChpRoeksChpRofEsChpRo
fksChpRogEsBhpRogksChpRohEsChpRohksChpR0lGiJKGiKSwKGlGg2SwGGlIwHQ1RZTkFNRZRL
A4aUjAtDYXNlcyBjbGFzc5RLA4aUdJRojmiPSwGGlIWUdWJoLSmBlH2UKGgwfZQoaDJoM0r/////
hpRoNWiKS2WGlGg4iUr+////hpRoDX2UaChLBHVoOyhoPEsChpRoPksChpRoQEsChpRoQksChpRo
REsChpRoRksChpRoSEsChpRoSksChpRoTEsChpRoTksChpRoUEsChpRoUksChpRoVEsChpRoVksC
hpRoWEsChpRoWksChpRoXEsChpRoXksChpRoYEsChpRoYksChpRoZEsChpRoZksChpRoaEsChpRo
aksChpRobEsChpRobksChpRocEsChpRocksChpRodEsChpRodksChpRoeEsChpRoeksChpRofEsC
hpRofksChpRogEsBhpRogksChpRohEsChpRohksChpR0lGiJKGiKSwGGlGg2SwGGlGjCSwOGlGjE
SwOGlHSUaI5oj0sBhpSFlHViaC0pgZR9lChoMH2UKIwPY2xhc3Nfc2VsZWN0aW9ulIwhKE5vbmUs
IHNob3cgYXZlcmFnZSBvdmVyIGNsYXNzZXMplEr/////hpSMDGZvbGRfZmVhdHVyZZSMBlNUTkFN
RZRLZYaUjBVmb2xkX2ZlYXR1cmVfc2VsZWN0ZWSUiUr+////hpSMC3Njb3JlX3RhYmxllH2UaChL
BHVoOyiMCkNBTk9QWW1lZGmUSwKGlIwKRm9yR3JvbWVkaZRLAoaUjApQZXJvX2xldWNvlEsChpSM
B09kb192aXKUSwKGlIwIRGlkX3ZpcmeUSwKGlIwHTHluX3J1ZpRLAoaUjAhFdW1lX2xhdJRLAoaU
jAlCbGFyX2JyZXaUSwKGlIwIUHJvY19sb3SUSwKGlIwHVWNjb3VudJRLAoaUjApFZGdlbWVkaWFu
lEsChpSMBFR4XzGUSwKGlIwEVHhfMpRLAoaUjARUbV8xlEsChpSMBFRtXzKUSwKGlIwFVlBEXzGU
SwKGlIwFVlBEXzKUSwKGlIwIUHJlc2VuY2WUSwGGlIwJQWRqYWNlbmN5lEsChpSMCU5EVklfcHJl
dpRLAoaUjAxORFZJX2N1cnJlbnSUSwKGlHSUaIkoagUBAABLAYaUjARGSVBTlEsChpSMBFllYXKU
SwGGlIwHQ1RZTkFNRZRLA4aUdJRojowFQ2FzZXOUSwGGlIWUdWJoLSmBlH2UKGgwfZQoagEBAABq
AgEAAEr/////hpRqBAEAAGoFAQAAS2WGlGoHAQAAiUr+////hpRqCQEAAH2UaChLBHVoOyhqCwEA
AEsChpRqDQEAAEsChpRqDwEAAEsChpRqEQEAAEsChpRqEwEAAEsChpRqFQEAAEsChpRqFwEAAEsC
hpRqGQEAAEsChpRqGwEAAEsChpRqHQEAAEsChpRqHwEAAEsChpRqIQEAAEsChpRqIwEAAEsChpRq
JQEAAEsChpRqJwEAAEsChpRqKQEAAEsChpRqKwEAAEsChpRqLQEAAEsBhpRqLwEAAEsChpRqMQEA
AEsChpRqMwEAAEsChpR0lGiJKGoFAQAASwGGlGo3AQAASwGGlGo5AQAASwGGlGo7AQAASwOGlHSU
aI5qPgEAAEsBhpSFlHViaC0pgZR9lChoMH2UKGoBAQAAagIBAABK/////4aUagQBAABqBQEAAEtl
hpRqBwEAAIlK/v///4aUagkBAAB9lGgoSwR1aDsojApDQU5PUFltZWRplEsChpSMCkZvckdyb21l
ZGmUSwKGlIwKUGVyb19sZXVjb5RLAoaUjAdPZG9fdmlylEsChpSMCERpZF92aXJnlEsChpSMB0x5
bl9ydWaUSwKGlIwIRXVtZV9sYXSUSwKGlIwJQmxhcl9icmV2lEsChpSMCFByb2NfbG90lEsChpSM
B1VjY291bnSUSwKGlIwKRWRnZW1lZGlhbpRLAoaUjARUeF8xlEsChpSMBFR4XzKUSwKGlIwEVG1f
MZRLAoaUjARUbV8ylEsChpSMBVZQRF8xlEsChpSMBVZQRF8ylEsChpSMCFByZXNlbmNllEsBhpSM
CUFkamFjZW5jeZRLAoaUjAlORFZJX3ByZXaUSwKGlIwMTkRWSV9jdXJyZW50lEsChpR0lGiJjAZT
VE5BTUWUSwGGlIwEWWVhcpRLAYaUjAdDVFlOQU1FlEsDhpSHlGiOjAVDYXNlc5RLAYaUhZR1Ymgt
KYGUfZQoaDB9lCiMD2NsYXNzX3NlbGVjdGlvbpSMIShOb25lLCBzaG93IGF2ZXJhZ2Ugb3ZlciBj
bGFzc2VzKZRK/////4aUjAxmb2xkX2ZlYXR1cmWUapcBAABLZYaUjBVmb2xkX2ZlYXR1cmVfc2Vs
ZWN0ZWSUiUr+////hpSMC3Njb3JlX3RhYmxllH2UaChLBHVoOyiMCkNBTk9QWW1lZGmUSwKGlIwK
Rm9yR3JvbWVkaZRLAoaUjApQZXJvX2xldWNvlEsChpSMB09kb192aXKUSwKGlIwIRGlkX3ZpcmeU
SwKGlIwHTHluX3J1ZpRLAoaUjAhFdW1lX2xhdJRLAoaUjAlCbGFyX2JyZXaUSwKGlIwIUHJvY19s
b3SUSwKGlIwHVWNjb3VudJRLAoaUjApFZGdlbWVkaWFulEsChpSMBFR4XzGUSwKGlIwEVHhfMpRL
AoaUjARUbV8xlEsChpSMBFRtXzKUSwKGlIwFVlBEXzGUSwKGlIwFVlBEXzKUSwKGlIwIUHJlc2Vu
Y2WUSwGGlIwJQWRqYWNlbmN5lEsChpSMCU5EVklfcHJldpRLAoaUjAxORFZJX2N1cnJlbnSUSwKG
lHSUaImMBlNUTkFNRZRLAYaUjAdDVFlOQU1FlEsDhpSGlGiOjAVDYXNlc5RLAYaUhZR1YmgtKYGU
fZQoaDB9lCiMD2NsYXNzX3NlbGVjdGlvbpSMIShOb25lLCBzaG93IGF2ZXJhZ2Ugb3ZlciBjbGFz
c2VzKZRK/////4aUjAxmb2xkX2ZlYXR1cmWUatgBAABLZYaUjBVmb2xkX2ZlYXR1cmVfc2VsZWN0
ZWSUiUr+////hpSMC3Njb3JlX3RhYmxllH2UaChLBHVoOyhqsQEAAEsChpRqswEAAEsChpRqtQEA
AEsChpRqtwEAAEsChpRquQEAAEsChpRquwEAAEsChpRqvQEAAEsChpRqvwEAAEsChpRqwQEAAEsC
hpRqwwEAAEsChpRqxQEAAEsChpRqxwEAAEsChpRqyQEAAEsChpRqywEAAEsChpRqzQEAAEsChpRq
zwEAAEsBhpRq0QEAAEsChpRq0wEAAEsChpRq1QEAAEsChpR0lGiJatgBAABLAYaUatoBAABLA4aU
hpRojmrdAQAASwGGlIWUdWJoLSmBlH2UKGgwfZQoauMBAABq5AEAAEr/////hpRq5gEAAIwGU1RO
QU1FlEtlhpRq6AEAAIlK/v///4aUauoBAAB9lGgoSwR1aDsojApDQU5PUFltZWRplEsChpSMCkZv
ckdyb21lZGmUSwKGlIwKUGVyb19sZXVjb5RLAoaUjAdPZG9fdmlylEsChpSMCERpZF92aXJnlEsC
hpSMB0x5bl9ydWaUSwKGlIwIRXVtZV9sYXSUSwKGlIwJQmxhcl9icmV2lEsChpSMCkF2b2lkbWVk
aWGUSwKGlIwIUHJvY19sb3SUSwKGlIwJU2NpX2Nhcm9slEsChpSMB1VjY291bnSUSwKGlIwKRWRn
ZW1lZGlhbpRLAoaUjARUeF8xlEsChpSMBFR4XzKUSwKGlIwEVG1fMZRLAoaUjARUbV8ylEsChpSM
BVZQRF8xlEsChpSMBVZQRF8ylEsChpSMCFByZXNlbmNllEsBhpSMCUFkamFjZW5jeZRLAoaUjAlO
RFZJX3ByZXaUSwKGlIwMTkRWSV9jdXJyZW50lEsChpR0lGiJjAZTVE5BTUWUSwGGlIwEWWVhcpRL
AoaUjAdDVFlOQU1FlEsDhpSHlGiOjAlJbmNpZGVuY2WUSwGGlIWUdWJoLSmBlH2UKGgwfZQojA9j
bGFzc19zZWxlY3Rpb26UjCEoTm9uZSwgc2hvdyBhdmVyYWdlIG92ZXIgY2xhc3NlcymUSv////+G
lIwMZm9sZF9mZWF0dXJllGo8AgAAS2WGlIwVZm9sZF9mZWF0dXJlX3NlbGVjdGVklIlK/v///4aU
jAtzY29yZV90YWJsZZR9lGgoSwR1aDsoag0CAABLAoaUag8CAABLAoaUahECAABLAoaUahMCAABL
AoaUahUCAABLAoaUahcCAABLAoaUahkCAABLAoaUahsCAABLAoaUah0CAABLAoaUah8CAABLAoaU
aiECAABLAoaUaiMCAABLAoaUaiUCAABLAoaUaicCAABLAoaUaikCAABLAoaUaisCAABLAoaUai0C
AABLAoaUai8CAABLAoaUajECAABLAoaUajMCAABLAYaUajUCAABLAoaUajcCAABLAoaUajkCAABL
AoaUdJRoiWo8AgAASwGGlGo+AgAASwKGlGpAAgAASwOGlIeUaI6MBFJpc2uUSwGGlIWUdWJoLSmB
lH2UKGgwfZQoakkCAABqSgIAAEr/////hpRqTAIAAGo8AgAAS2WGlGpOAgAAiUr+////hpRqUAIA
AH2UaChLBHVoOyhqDQIAAEsChpRqDwIAAEsChpRqEQIAAEsChpRqEwIAAEsChpRqFQIAAEsChpRq
FwIAAEsChpRqGQIAAEsChpRqGwIAAEsChpRqHQIAAEsChpRqHwIAAEsChpRqIQIAAEsChpRqIwIA
AEsChpRqJQIAAEsChpRqJwIAAEsChpRqKQIAAEsChpRqKwIAAEsChpRqLQIAAEsChpRqLwIAAEsC
hpRqMQIAAEsChpRqMwIAAEsBhpRqNQIAAEsChpRqNwIAAEsChpRqOQIAAEsChpR0lGiJajwCAABL
AYaUakACAABLA4aUhpRojmpuAgAASwGGlIWUdWJoLSmBlH2UKGgwfZQoakkCAABqSgIAAEr/////
hpRqTAIAAGo8AgAAS2WGlGpOAgAAiUr+////hpRqUAIAAH2UaChLBHVoOyhqEQIAAEsChpRqEwIA
AEsChpRqFQIAAEsChpRqFwIAAEsChpRqGQIAAEsChpRqGwIAAEsChpRqHwIAAEsChpRqIQIAAEsC
hpRqIwIAAEsChpRqJQIAAEsChpRqJwIAAEsChpRqKQIAAEsChpRqKwIAAEsChpRqLQIAAEsChpRq
LwIAAEsChpRqMQIAAEsChpRqMwIAAEsBhpRqNQIAAEsChpRqNwIAAEsChpRqOQIAAEsChpR0lGiJ
ajwCAABLAYaUakACAABLA4aUhpRojmpuAgAASwGGlIWUdWJoLSmBlH2UKGgwfZQojA9jbGFzc19z
ZWxlY3Rpb26UjCEoTm9uZSwgc2hvdyBhdmVyYWdlIG92ZXIgY2xhc3NlcymUSv////+GlIwMZm9s
ZF9mZWF0dXJllIwGU1ROQU1FlEtlhpSMFWZvbGRfZmVhdHVyZV9zZWxlY3RlZJSJSv7///+GlIwL
c2NvcmVfdGFibGWUfZRoKEsEdWg7KIwKUGVyb19sZXVjb5RLAoaUjAdPZG9fdmlylEsChpSMCERp
ZF92aXJnlEsChpSMB0x5bl9ydWaUSwKGlIwIRXVtZV9sYXSUSwKGlIwJQmxhcl9icmV2lEsChpSM
CFByb2NfbG90lEsChpSMCVNjaV9jYXJvbJRLAoaUjAdVY2NvdW50lEsChpSMCkVkZ2VtZWRpYW6U
SwKGlIwEVHhfMZRLAoaUjARUeF8ylEsChpSMBFRtXzGUSwKGlIwEVG1fMpRLAoaUjAVWUERfMZRL
AoaUjAVWUERfMpRLAoaUjAhQcmVzZW5jZZRLAYaUjAlBZGphY2VuY3mUSwKGlIwJTkRWSV9wcmV2
lEsChpSMDE5EVklfY3VycmVudJRLAoaUdJRoiWq9AgAASwGGlIWUaI6MCUluY2lkZW5jZZRLAYaU
hZR1YmgtKYGUfZQoaDB9lCiMD2NsYXNzX3NlbGVjdGlvbpSMIShOb25lLCBzaG93IGF2ZXJhZ2Ug
b3ZlciBjbGFzc2VzKZRK/////4aUjAxmb2xkX2ZlYXR1cmWUjAZTVE5BTUWUS2WGlIwVZm9sZF9m
ZWF0dXJlX3NlbGVjdGVklIlK/v///4aUjAtzY29yZV90YWJsZZR9lGgoSwR1aDsojApFQ09taW5v
cml0lEsChpSMCkVDT21ham9yaXSUSwKGlIwKRUNPdmFyaWV0eZRLAoaUjApDQU5PUFltZWRplEsC
hpSMCkNBTk9QWXN0ZGWUSwKGlIwJQ0FOT1BZbWF4lEsChpSMCkZvckdyb21lZGmUSwKGlIwKRm9y
R3JvbWlub5RLAoaUjApGb3JHcm9tYWpvlEsChpSMCkZvckdyb3ZhcmmUSwKGlIwKUGVyb19sZXVj
b5RLAoaUjAdPZG9fdmlylEsChpSMCERpZF92aXJnlEsChpSMB0x5bl9ydWaUSwKGlIwIRXVtZV9s
YXSUSwKGlIwJQmxhcl9icmV2lEsChpSMCEF2b2lkc3VtlEsChpSMCkF2b2lkbWVkaWGUSwKGlIwI
UHJvY19sb3SUSwKGlIwHVWNjb3VudJRLAoaUjAdFZGdlc3VtlEsChpSMCkVkZ2VtZWRpYW6USwKG
lIwHRWRnZW1pbpRLAoaUjAdFZGdlbWF4lEsChpSMBFR4XzGUSwKGlIwEVHhfMpRLAoaUjARUeF8z
lEsChpSMBFRtXzGUSwKGlIwEVG1fMpRLAoaUjARUbV8zlEsChpSMBVZQRF8xlEsChpSMBVZQRF8y
lEsChpSMBVZQRF8zlEsChpSMBE5EVkmUSwKGlIwIUHJlc2VuY2WUSwGGlIwJQWRqYWNlbmN5lEsC
hpSMCU5EVklfcHJldpRLAoaUjAxORFZJX2N1cnJlbnSUSwKGlHSUaImMBlNUTkFNRZRLAYaUhZRo
jowEUmlza5RLAYaUhZR1YmgtKYGUfZQoaDB9lChq9AIAAGr1AgAASv////+GlGr3AgAAavgCAABL
ZYaUavoCAACJSv7///+GlGr8AgAAfZRoKEsEdWg7KGr+AgAASwKGlGoAAwAASwKGlGoCAwAASwKG
lGoEAwAASwKGlGoGAwAASwKGlGoIAwAASwKGlGoKAwAASwKGlGoMAwAASwKGlGoOAwAASwKGlGoQ
AwAASwKGlGoSAwAASwKGlGoUAwAASwKGlGoWAwAASwKGlGoYAwAASwKGlGoaAwAASwKGlGocAwAA
SwKGlGoeAwAASwKGlGogAwAASwKGlGoiAwAASwKGlGokAwAASwKGlGomAwAASwKGlGooAwAASwKG
lGoqAwAASwKGlGosAwAASwKGlGouAwAASwKGlGowAwAASwKGlGoyAwAASwKGlGo0AwAASwKGlGo2
AwAASwKGlGo4AwAASwKGlGo6AwAASwKGlGo8AwAASwKGlGo+AwAASwKGlGpAAwAASwKGlGpGAwAA
SwKGlGpIAwAASwKGlHSUaIlqSwMAAEsBhpSFlGiOak4DAABLAYaUhZR1YmgtKYGUfZQoaDB9lCiM
D2NsYXNzX3NlbGVjdGlvbpSMIShOb25lLCBzaG93IGF2ZXJhZ2Ugb3ZlciBjbGFzc2VzKZRK////
/4aUjAxmb2xkX2ZlYXR1cmWUjAZTVE5BTUWUS2WGlIwVZm9sZF9mZWF0dXJlX3NlbGVjdGVklIlK
/v///4aUjAtzY29yZV90YWJsZZR9lGgoSwR1aDsojApDQU5PUFltZWRplEsChpSMCkNBTk9QWXN0
ZGWUSwKGlIwJQ0FOT1BZbWF4lEsChpSMCkZvckdyb21lZGmUSwKGlIwKRm9yR3JvbWlub5RLAoaU
jApGb3JHcm9tYWpvlEsChpSMCkZvckdyb3ZhcmmUSwKGlIwKUGVyb19sZXVjb5RLAoaUjAdPZG9f
dmlylEsChpSMCERpZF92aXJnlEsChpSMCEV1bWVfbGF0lEsChpSMCUJsYXJfYnJldpRLAoaUjAhQ
cm9jX2xvdJRLAoaUjApFZGdlbWVkaWFulEsChpSMB0VkZ2VtaW6USwKGlIwHRWRnZW1heJRLAoaU
jARUeF8xlEsChpSMBFR4XzKUSwKGlIwEVG1fMZRLAoaUjARUbV8ylEsChpSMBVZQRF8xlEsChpSM
BVZQRF8ylEsChpSMCFByZXNlbmNllEsBhpSMCU5EVklfcHJldpRLAoaUjAxORFZJX2N1cnJlbnSU
SwKGlHSUaIlqiAMAAEsBhpSMB0NUWU5BTUWUSwOGlIaUaI6MBFJpc2uUSwGGlIWUdWJoLSmBlH2U
KGgwfZQoaoQDAABqhQMAAEr/////hpRqhwMAAGqIAwAAS2WGlGqKAwAAiUr+////hpRqjAMAAH2U
aChLBHVoOyiMClBlcm9fbGV1Y2+USwKGlIwHT2RvX3ZpcpRLAoaUjAhEaWRfdmlyZ5RLAoaUjAhF
dW1lX2xhdJRLAoaUjAlCbGFyX2JyZXaUSwKGlIwIUHJvY19sb3SUSwKGlIwEVHhfMZRLAoaUjARU
eF8ylEsChpSMBFRtXzGUSwKGlIwEVG1fMpRLAoaUjAVWUERfMZRLAoaUjAVWUERfMpRLAoaUjAhQ
cmVzZW5jZZRLAYaUjAlBZGphY2VuY3mUSwKGlHSUaImMBlNUTkFNRZRLAYaUjAdDVFlOQU1FlEsD
hpSGlGiOjApQcmV2YWxlbmNllEsBhpSFlHViaC0pgZR9lChoMH2UKIwPY2xhc3Nfc2VsZWN0aW9u
lIwK4omlIDcwLjM3N5RK/////4aUjAxmb2xkX2ZlYXR1cmWUauwDAABLZYaUjBVmb2xkX2ZlYXR1
cmVfc2VsZWN0ZWSUiUr+////hpSMC3Njb3JlX3RhYmxllH2UaChLBHVoOyhqzwMAAEsChpRq0QMA
AEsChpRq0wMAAEsChpSMB0x5bl9ydWaUSwKGlGrVAwAASwKGlGrXAwAASwKGlGrZAwAASwKGlGrb
AwAASwKGlGrdAwAASwKGlGrfAwAASwKGlGrhAwAASwKGlGrjAwAASwKGlGrlAwAASwKGlGrnAwAA
SwGGlGrpAwAASwKGlHSUaIlq7AMAAEsBhpRq7gMAAEsDhpSGlGiOavEDAABLAYaUhZR1YmgtKYGU
fZQoaDB9lChq9wMAAIwhKE5vbmUsIHNob3cgYXZlcmFnZSBvdmVyIGNsYXNzZXMplEr/////hpRq
+gMAAGrsAwAAS2WGlGr8AwAAiUr+////hpRq/gMAAH2UaChLBHVoOyhqzwMAAEsChpRq0QMAAEsC
hpRq0wMAAEsChpRqAwQAAEsChpRq1QMAAEsChpRq1wMAAEsChpRq2QMAAEsChpSMB1VjY291bnSU
SwKGlGrbAwAASwKGlGrdAwAASwKGlGrfAwAASwKGlGrhAwAASwKGlGrjAwAASwKGlGrlAwAASwKG
lGrnAwAASwGGlGrpAwAASwKGlHSUaIlq7AMAAEsBhpRq7gMAAEsDhpSGlGiOavEDAABLAYaUhZR1
YmgtKYGUfZQoaDB9lChq9wMAAIwJPCA3Ljg3OTM4lEr/////hpRq+gMAAGrsAwAAS2WGlGr8AwAA
iUr+////hpRq/gMAAH2UaChLBHVoOyiMCkZvckdyb21lZGmUSwKGlIwKRm9yR3JvbWlub5RLAoaU
jApGb3JHcm9tYWpvlEsChpSMCkZvckdyb3ZhcmmUSwKGlGrPAwAASwKGlGrRAwAASwKGlGrTAwAA
SwKGlGoDBAAASwKGlGrVAwAASwKGlGrXAwAASwKGlGrZAwAASwKGlGolBAAASwKGlIwHRWRnZXN1
bZRLAoaUjApFZGdlbWVkaWFulEsChpSMB0VkZ2VtaW6USwKGlIwHRWRnZW1heJRLAoaUatsDAABL
AoaUat0DAABLAoaUat8DAABLAoaUauEDAABLAoaUauMDAABLAoaUauUDAABLAoaUaucDAABLAYaU
aukDAABLAoaUdJRoiWrsAwAASwGGlGruAwAASwOGlIaUaI5q8QMAAEsBhpSFlHViaC0pgZR9lCho
MH2UKGr3AwAAjAviiaUgNTAuOTY4M5RK/////4aUavoDAABq7AMAAEtlhpRq/AMAAIlK/v///4aU
av4DAAB9lGgoSwR1aDsoaj0EAABLAoaUaj8EAABLAoaUakEEAABLAoaUakMEAABLAoaUas8DAABL
AoaUatEDAABLAoaUatMDAABLAoaUagMEAABLAoaUatUDAABLAoaUatcDAABLAoaUatkDAABLAoaU
aiUEAABLAoaUak0EAABLAoaUak8EAABLAoaUalEEAABLAoaUalMEAABLAoaUatsDAABLAoaUat0D
AABLAoaUat8DAABLAoaUauEDAABLAoaUauMDAABLAoaUauUDAABLAoaUaucDAABLAYaUaukDAABL
AoaUjAlORFZJX3ByZXaUSwKGlIwMTkRWSV9jdXJyZW50lEsChpR0lGiJauwDAABLAYaUau4DAABL
A4aUhpRojmrxAwAASwGGlIWUdWJoLSmBlH2UKGgwfZQoavcDAABqGQQAAEr/////hpRq+gMAAGrs
AwAAS2WGlGr8AwAAiUr+////hpRq/gMAAH2UaChLBHVoOyhqPQQAAEsChpRqPwQAAEsChpRqQQQA
AEsChpRqQwQAAEsChpRqzwMAAEsChpRq0QMAAEsChpRq0wMAAEsChpRqAwQAAEsChpRq1QMAAEsC
hpRq1wMAAEsChpRq2QMAAEsChpRqJQQAAEsChpRqTQQAAEsChpRqTwQAAEsChpRqUQQAAEsChpRq
UwQAAEsChpRq2wMAAEsChpRq3QMAAEsChpRq3wMAAEsChpRq4QMAAEsChpRq4wMAAEsChpRq5QMA
AEsChpRq5wMAAEsBhpRq6QMAAEsChpRqgwQAAEsChpRqhQQAAEsChpR0lGiJauwDAABLAYaUau4D
AABLA4aUhpRojowEUmlza5RLAYaUhZR1YmgtKYGUfZQoaDB9lChq9wMAAGoZBAAASv////+GlGr6
AwAAauwDAABLZYaUavwDAACJSv7///+GlGr+AwAAfZRoKEsEdWg7KIwKRUNPbWlub3JpdJRLAoaU
jApFQ09tYWpvcml0lEsChpSMCkVDT3ZhcmlldHmUSwKGlIwKQ0FOT1BZbWVkaZRLAoaUjApDQU5P
UFlzdGRllEsChpSMCUNBTk9QWW1heJRLAoaUaj0EAABLAoaUaj8EAABLAoaUakEEAABLAoaUakME
AABLAoaUas8DAABLAoaUatEDAABLAoaUatMDAABLAoaUagMEAABLAoaUatUDAABLAoaUatcDAABL
AoaUjAhBdm9pZHN1bZRLAoaUjApBdm9pZG1lZGlhlEsChpRq2QMAAEsChpRqJQQAAEsChpRqTQQA
AEsChpRqTwQAAEsChpRqUQQAAEsChpRqUwQAAEsChpRq2wMAAEsChpRq3QMAAEsChpSMBFR4XzOU
SwKGlGrfAwAASwKGlGrhAwAASwKGlIwEVG1fM5RLAoaUauMDAABLAoaUauUDAABLAoaUjAVWUERf
M5RLAoaUaucDAABLAYaUaukDAABLAoaUaoMEAABLAoaUaoUEAABLAoaUdJRoiWrsAwAASwGGlGru
AwAASwOGlIaUaI5qsgQAAEsBhpSFlHViaC0pgZR9lChoMH2UKGr3AwAAahkEAABK/////4aUavoD
AABq7AMAAEtlhpRq/AMAAIlK/v///4aUav4DAAB9lGgoSwR1aDsoarwEAABLAoaUar4EAABLAoaU
asAEAABLAoaUasIEAABLAoaUasQEAABLAoaUasYEAABLAoaUaj0EAABLAoaUaj8EAABLAoaUakEE
AABLAoaUakMEAABLAoaUas8DAABLAoaUatEDAABLAoaUatMDAABLAoaUagMEAABLAoaUatUDAABL
AoaUatcDAABLAoaUatIEAABLAoaUatQEAABLAoaUatkDAABLAoaUaiUEAABLAoaUak0EAABLAoaU
ak8EAABLAoaUalEEAABLAoaUalMEAABLAoaUatsDAABLAoaUat0DAABLAoaUat4EAABLAoaUat8D
AABLAoaUauEDAABLAoaUauIEAABLAoaUauMDAABLAoaUauUDAABLAoaUauYEAABLAoaUaucDAABL
AYaUaukDAABLAoaUaoMEAABLAoaUaoUEAABLAoaUdJRoiWrsAwAASwGGlGruAwAASwOGlIaUaI5q
sgQAAEsChpSFlHViaC0pgZR9lChoMH2UKGr3AwAAahkEAABK/////4aUavoDAABq7AMAAEtlhpRq
/AMAAIlK/v///4aUav4DAAB9lGgoSwR1aDsoarwEAABLAoaUar4EAABLAoaUasAEAABLAoaUasIE
AABLAoaUasQEAABLAoaUasYEAABLAoaUaj0EAABLAoaUaj8EAABLAoaUakEEAABLAoaUakMEAABL
AoaUas8DAABLAoaUatEDAABLAoaUatMDAABLAoaUagMEAABLAoaUatUDAABLAoaUatcDAABLAoaU
atIEAABLAoaUatQEAABLAoaUatkDAABLAoaUaiUEAABLAoaUak0EAABLAoaUak8EAABLAoaUalEE
AABLAoaUalMEAABLAoaUatsDAABLAoaUat0DAABLAoaUat4EAABLAoaUat8DAABLAoaUauEDAABL
AoaUauIEAABLAoaUauMDAABLAoaUauUDAABLAoaUauYEAABLAoaUaucDAABLAYaUaukDAABLAoaU
aoMEAABLAYaUaoUEAABLAYaUdJRoiWrsAwAASwGGlGruAwAASwOGlIaUaI5qsgQAAEsBhpSFlHVi
aC0pgZR9lChoMH2UKGr3AwAAahkEAABK/////4aUavoDAABq7AMAAEtlhpRq/AMAAIlK/v///4aU
av4DAAB9lGgoSwR1aDsoarwEAABLAoaUar4EAABLAoaUasAEAABLAoaUasIEAABLAoaUasQEAABL
AoaUasYEAABLAoaUaj0EAABLAoaUaj8EAABLAoaUakEEAABLAoaUakMEAABLAoaUas8DAABLAoaU
atEDAABLAoaUatMDAABLAoaUagMEAABLAoaUatUDAABLAoaUatcDAABLAoaUatIEAABLAoaUatQE
AABLAoaUatkDAABLAoaUaiUEAABLAoaUak0EAABLAoaUak8EAABLAoaUalEEAABLAoaUalMEAABL
AoaUatsDAABLAoaUat0DAABLAoaUat4EAABLAoaUat8DAABLAoaUauEDAABLAoaUauIEAABLAoaU
auMDAABLAoaUauUDAABLAoaUauYEAABLAoaUjARORFZJlEsChpRq5wMAAEsBhpRq6QMAAEsChpRq
gwQAAEsBhpRqhQQAAEsBhpR0lGiJauwDAABLAYaUau4DAABLA4aUhpRojmqyBAAASwGGlIWUdWJo
LSmBlH2UKGgwfZQojA9jbGFzc19zZWxlY3Rpb26UjCEoTm9uZSwgc2hvdyBhdmVyYWdlIG92ZXIg
Y2xhc3NlcymUSv////+GlIwMZm9sZF9mZWF0dXJllIwGU1ROQU1FlEtlhpSMFWZvbGRfZmVhdHVy
ZV9zZWxlY3RlZJSJSv7///+GlIwLc2NvcmVfdGFibGWUfZRoKEsEdWg7KIwKRUNPbWlub3JpdJRL
AoaUjApFQ09tYWpvcml0lEsChpSMCkVDT3ZhcmlldHmUSwKGlIwKQ0FOT1BZbWVkaZRLAoaUjApD
QU5PUFlzdGRllEsChpSMCUNBTk9QWW1heJRLAoaUjApGb3JHcm9tZWRplEsChpSMCkZvckdyb21p
bm+USwKGlIwKRm9yR3JvbWFqb5RLAoaUjApGb3JHcm92YXJplEsChpSMClBlcm9fbGV1Y2+USwKG
lIwHT2RvX3ZpcpRLAoaUjAhEaWRfdmlyZ5RLAoaUjAdMeW5fcnVmlEsChpSMCEV1bWVfbGF0lEsC
hpSMCUJsYXJfYnJldpRLAoaUjAhBdm9pZHN1bZRLAoaUjApBdm9pZG1lZGlhlEsChpSMCFByb2Nf
bG90lEsChpSMB1VjY291bnSUSwKGlIwHRWRnZXN1bZRLAoaUjApFZGdlbWVkaWFulEsChpSMB0Vk
Z2VtaW6USwKGlIwHRWRnZW1heJRLAoaUjARUeF8xlEsChpSMBFR4XzKUSwKGlIwEVHhfM5RLAoaU
jARUbV8xlEsChpSMBFRtXzKUSwKGlIwEVG1fM5RLAoaUjAVWUERfMZRLAoaUjAVWUERfMpRLAoaU
jAVWUERfM5RLAoaUjARORFZJlEsChpSMCFByZXNlbmNllEsBhpR0lGiJapEFAABLAYaUjARZZWFy
lEsChpSMB0NUWU5BTUWUSwOGlIeUaI6MBFJpc2uUSwGGlIWUdWJoLSmBlH2UKGgwfZQoao0FAABq
jgUAAEr/////hpRqkAUAAGqRBQAAS2WGlGqTBQAAiUr+////hpRqlQUAAH2UaChLBHVoOyhqlwUA
AEsChpRqmQUAAEsChpRqmwUAAEsChpRqnQUAAEsChpRqnwUAAEsChpRqoQUAAEsChpRqowUAAEsC
hpRqpQUAAEsChpRqpwUAAEsChpRqqQUAAEsChpRqqwUAAEsChpRqrQUAAEsChpRqrwUAAEsChpRq
sQUAAEsChpRqswUAAEsChpRqtQUAAEsChpRqtwUAAEsChpRquQUAAEsChpRquwUAAEsChpRqvQUA
AEsChpRqvwUAAEsChpRqwQUAAEsChpRqwwUAAEsChpRqxQUAAEsChpRqxwUAAEsChpRqyQUAAEsC
hpRqywUAAEsChpRqzQUAAEsChpRqzwUAAEsChpRq0QUAAEsChpRq0wUAAEsChpRq1QUAAEsChpRq
1wUAAEsChpRq2QUAAEsChpRq2wUAAEsBhpR0lGiJapEFAABLAYaUat8FAABLAoaUauEFAABLA4aU
h5RojowKUHJldmFsZW5jZZRLAYaUhZR1YmgtKYGUfZQoaDB9lChqjQUAAGqOBQAASv////+GlGqQ
BQAAapEFAABLZYaUapMFAACJSv7///+GlGqVBQAAfZRoKEsEdWg7KGqXBQAASwKGlGqZBQAASwKG
lGqbBQAASwKGlGqdBQAASwKGlGqfBQAASwKGlGqhBQAASwKGlGqjBQAASwKGlGqlBQAASwKGlGqn
BQAASwKGlGqpBQAASwKGlGqrBQAASwKGlGqtBQAASwKGlGqvBQAASwKGlGqxBQAASwKGlGqzBQAA
SwKGlGq1BQAASwKGlGq3BQAASwKGlGq5BQAASwKGlGq7BQAASwKGlGq9BQAASwKGlGq/BQAASwKG
lGrBBQAASwKGlGrDBQAASwKGlGrFBQAASwKGlGrHBQAASwKGlGrJBQAASwKGlGrLBQAASwKGlGrN
BQAASwKGlGrPBQAASwKGlGrRBQAASwKGlGrTBQAASwKGlGrVBQAASwKGlGrXBQAASwKGlGrZBQAA
SwKGlGrbBQAASwGGlHSUaIlqkQUAAEsBhpRq3wUAAEsChpSGlGiOahYGAABLAYaUhZR1YmgtKYGU
fZQoaDB9lChqjQUAAGqOBQAASv////+GlGqQBQAAapEFAABLZYaUapMFAACJSv7///+GlGqVBQAA
fZRoKEsEdWg7KGqXBQAASwKGlGqZBQAASwKGlGqbBQAASwKGlGqdBQAASwKGlGqfBQAASwKGlGqh
BQAASwKGlGqjBQAASwKGlGqlBQAASwKGlGqnBQAASwKGlGqpBQAASwKGlGqrBQAASwKGlGqtBQAA
SwKGlGqvBQAASwKGlGqxBQAASwKGlGqzBQAASwKGlGq1BQAASwKGlGq3BQAASwKGlGq5BQAASwKG
lGq7BQAASwKGlGq9BQAASwKGlGq/BQAASwKGlGrBBQAASwKGlGrDBQAASwKGlGrFBQAASwKGlGrH
BQAASwKGlGrJBQAASwKGlGrLBQAASwKGlGrNBQAASwKGlGrPBQAASwKGlGrRBQAASwKGlGrTBQAA
SwKGlGrVBQAASwKGlGrXBQAASwKGlGrZBQAASwKGlGrbBQAASwGGlHSUaIlqkQUAAEsBhpSFlGiO
ahYGAABLAYaUhZR1YmgtKYGUfZQoaDB9lCiMD2NsYXNzX3NlbGVjdGlvbpSMIShOb25lLCBzaG93
IGF2ZXJhZ2Ugb3ZlciBjbGFzc2VzKZRK/////4aUjAxmb2xkX2ZlYXR1cmWUjAZTVE5BTUWUS2WG
lIwVZm9sZF9mZWF0dXJlX3NlbGVjdGVklIlK/v///4aUjAtzY29yZV90YWJsZZR9lGgoSwR1aDso
jApFQ09taW5vcml0lEsChpSMCkVDT21ham9yaXSUSwKGlIwKRUNPdmFyaWV0eZRLAoaUjApDQU5P
UFltZWRplEsChpSMCkNBTk9QWXN0ZGWUSwKGlIwJQ0FOT1BZbWF4lEsChpSMCkZvckdyb21lZGmU
SwKGlIwKRm9yR3JvbWlub5RLAoaUjApGb3JHcm9tYWpvlEsChpSMCkZvckdyb3ZhcmmUSwKGlIwK
UGVyb19sZXVjb5RLAoaUjAdPZG9fdmlylEsChpSMCERpZF92aXJnlEsChpSMB0x5bl9ydWaUSwKG
lIwIRXVtZV9sYXSUSwKGlIwJQmxhcl9icmV2lEsChpSMCEF2b2lkc3VtlEsChpSMCkF2b2lkbWVk
aWGUSwKGlIwIUHJvY19sb3SUSwKGlIwHVWNjb3VudJRLAoaUjAdFZGdlc3VtlEsChpSMCkVkZ2Vt
ZWRpYW6USwKGlIwHRWRnZW1pbpRLAoaUjAdFZGdlbWF4lEsChpSMBFR4XzGUSwKGlIwEVHhfMpRL
AoaUjARUeF8zlEsChpSMBFRtXzGUSwKGlIwEVG1fMpRLAoaUjARUbV8zlEsChpSMBVZQRF8xlEsC
hpSMBVZQRF8ylEsChpSMBVZQRF8zlEsChpSMCE5EVkkyMDA3lEsChpSMCFByZXNlbmNllEsBhpSM
CUFkamFjZW5jeZRLAoaUdJRoiYwGU1ROQU1FlEsBhpSMBFllYXKUSwKGlIaUaI6MBFJpc2uUSwGG
lIWUdWJoLSmBlH2UKGgwfZQoansGAABqfAYAAEr/////hpRqfgYAAIwGQ09VTlRZlEtlhpRqgQYA
AIlK/v///4aUaoMGAAB9lGgoSwR1aDsojApFQ09taW5vcml0lEsChpSMCkVDT21ham9yaXSUSwKG
lIwKRUNPdmFyaWV0eZRLAoaUjApDQU5PUFltZWRplEsChpSMCkNBTk9QWXN0ZGWUSwKGlIwJQ0FO
T1BZbWF4lEsChpSMCkZvckdyb21lZGmUSwKGlIwKRm9yR3JvbWlub5RLAoaUjApGb3JHcm9tYWpv
lEsChpSMCkZvckdyb3ZhcmmUSwKGlIwKUGVyb19sZXVjb5RLAoaUjAdPZG9fdmlylEsChpSMCERp
ZF92aXJnlEsChpSMB0x5bl9ydWaUSwKGlIwIRXVtZV9sYXSUSwKGlIwJQmxhcl9icmV2lEsChpSM
CEF2b2lkc3VtlEsChpSMCkF2b2lkbWVkaWGUSwKGlIwIUHJvY19sb3SUSwKGlIwHVWNjb3VudJRL
AoaUjAdFZGdlc3VtlEsChpSMCkVkZ2VtZWRpYW6USwKGlIwHRWRnZW1pbpRLAoaUjAdFZGdlbWF4
lEsChpSMBFR4XzGUSwKGlIwEVHhfMpRLAoaUjARUeF8zlEsChpSMBFRtXzGUSwKGlIwEVG1fMpRL
AoaUjARUbV8zlEsChpSMBVZQRF8xlEsChpSMBVZQRF8ylEsChpSMBVZQRF8zlEsChpSMCE5EVkky
MDA3lEsChpSMCFByZXNlbmNllEsBhpSMCUFkamFjZW5jeZRLAoaUdJRoiWraBgAASwGGlGp/BgAA
SwGGlIwEWWVhcpRLAoaUh5RojowEUmlza5RLAYaUhZR1YmgtKYGUfZQoaDB9lCiMD2NsYXNzX3Nl
bGVjdGlvbpSMIShOb25lLCBzaG93IGF2ZXJhZ2Ugb3ZlciBjbGFzc2VzKZRK/////4aUjAxmb2xk
X2ZlYXR1cmWUas4GAABLZYaUjBVmb2xkX2ZlYXR1cmVfc2VsZWN0ZWSUiUr+////hpSMC3Njb3Jl
X3RhYmxllH2UaChLBHVoOyiMCkVDT21pbm9yaXSUSwKGlIwKRUNPbWFqb3JpdJRLAoaUjApFQ092
YXJpZXR5lEsChpSMCkNBTk9QWW1lZGmUSwKGlIwKQ0FOT1BZc3RkZZRLAoaUjAlDQU5PUFltYXiU
SwKGlIwKRm9yR3JvbWVkaZRLAoaUjApGb3JHcm9taW5vlEsChpSMCkZvckdyb21ham+USwKGlIwK
Rm9yR3JvdmFyaZRLAoaUjApQZXJvX2xldWNvlEsChpSMB09kb192aXKUSwKGlIwIRGlkX3ZpcmeU
SwKGlIwHTHluX3J1ZpRLAoaUjAhFdW1lX2xhdJRLAoaUjAlCbGFyX2JyZXaUSwKGlIwIQXZvaWRz
dW2USwKGlIwKQXZvaWRtZWRpYZRLAoaUjAhQcm9jX2xvdJRLAoaUjAlTY2lfY2Fyb2yUSwKGlIwH
VWNjb3VudJRLAoaUjAdFZGdlc3VtlEsChpSMCkVkZ2VtZWRpYW6USwKGlIwHRWRnZW1pbpRLAoaU
jAdFZGdlbWF4lEsChpSMBFR4XzGUSwKGlIwEVHhfMpRLAoaUjARUeF8zlEsChpSMBFRtXzGUSwKG
lIwEVG1fMpRLAoaUjARUbV8zlEsChpSMBVZQRF8xlEsChpSMBVZQRF8ylEsChpSMBVZQRF8zlEsC
hpSMCE5EVkkyMDA3lEsChpSMCFByZXNlbmNllEsBhpSMCUFkamFjZW5jeZRLAoaUdJRoiYwGU1RO
QU1FlEsBhpSMBFllYXKUSwKGlIaUaI6MBFJpc2uUSwGGlIWUdWJoLSmBlH2UKGgwfZQojA9jbGFz
c19zZWxlY3Rpb26UjCEoTm9uZSwgc2hvdyBhdmVyYWdlIG92ZXIgY2xhc3NlcymUSv////+GlIwM
Zm9sZF9mZWF0dXJllGqGBwAAS2WGlIwVZm9sZF9mZWF0dXJlX3NlbGVjdGVklIlK/v///4aUjAtz
Y29yZV90YWJsZZR9lGgoSwR1aDsoajsHAABLAoaUaj0HAABLAoaUaj8HAABLAoaUakEHAABLAoaU
akMHAABLAoaUakUHAABLAoaUakcHAABLAoaUakkHAABLAoaUaksHAABLAoaUak0HAABLAoaUak8H
AABLAoaUalEHAABLAoaUalMHAABLAoaUalUHAABLAoaUalcHAABLAoaUalkHAABLAoaUalsHAABL
AoaUal0HAABLAoaUal8HAABLAoaUamEHAABLAoaUamMHAABLAoaUamUHAABLAoaUamcHAABLAoaU
amkHAABLAoaUamsHAABLAoaUam0HAABLAoaUam8HAABLAoaUanEHAABLAoaUanMHAABLAoaUanUH
AABLAoaUancHAABLAoaUankHAABLAoaUansHAABLAoaUan0HAABLAoaUan8HAABLAoaUaoEHAABL
AYaUaoMHAABLAoaUdJRoiWqGBwAASwGGlGqIBwAASwGGlIaUaI5qiwcAAEsBhpSFlHViaC0pgZR9
lChoMH2UKIwPY2xhc3Nfc2VsZWN0aW9ulIwhKE5vbmUsIHNob3cgYXZlcmFnZSBvdmVyIGNsYXNz
ZXMplEr/////hpSMDGZvbGRfZmVhdHVyZZSMBlNUTkFNRZRLZYaUjBVmb2xkX2ZlYXR1cmVfc2Vs
ZWN0ZWSUiUr+////hpSMC3Njb3JlX3RhYmxllH2UaChLBHVoOyiMCkVDT21pbm9yaXSUSwKGlIwK
RUNPbWFqb3JpdJRLAoaUjApFQ092YXJpZXR5lEsChpSMCkNBTk9QWW1lZGmUSwKGlIwKQ0FOT1BZ
c3RkZZRLAoaUjAlDQU5PUFltYXiUSwKGlIwKRm9yR3JvbWVkaZRLAoaUjApGb3JHcm9taW5vlEsC
hpSMCkZvckdyb21ham+USwKGlIwKRm9yR3JvdmFyaZRLAoaUjApQZXJvX2xldWNvlEsChpSMB09k
b192aXKUSwKGlIwIRGlkX3ZpcmeUSwKGlIwHTHluX3J1ZpRLAoaUjAhFdW1lX2xhdJRLAoaUjAlC
bGFyX2JyZXaUSwKGlIwIQXZvaWRzdW2USwKGlIwKQXZvaWRtZWRpYZRLAoaUjAhQcm9jX2xvdJRL
AoaUjAlTY2lfY2Fyb2yUSwKGlIwHVWNjb3VudJRLAoaUjAdFZGdlc3VtlEsChpSMCkVkZ2VtZWRp
YW6USwKGlIwHRWRnZW1pbpRLAoaUjAdFZGdlbWF4lEsChpSMBFR4XzGUSwKGlIwEVHhfMpRLAoaU
jARUeF8zlEsChpSMBFRtXzGUSwKGlIwEVG1fMpRLAoaUjARUbV8zlEsChpSMBVZQRF8xlEsChpSM
BVZQRF8ylEsChpSMBVZQRF8zlEsChpSMCE5EVkkyMDA3lEsChpSMCFByZXNlbmNllEsBhpSMCUFk
amFjZW5jeZRLAoaUdJRoiWrMBwAASwGGlIwEWWVhcpRLA4aUhpRojowEUmlza5RLAYaUhZR1Ymgt
KYGUfZQoaDB9lChqyAcAAGrJBwAASv////+GlGrLBwAAaswHAABLZYaUas4HAACJSv7///+GlGrQ
BwAAfZRoKEsEdWg7KGrSBwAASwKGlGrUBwAASwKGlGrWBwAASwKGlGrYBwAASwKGlGraBwAASwKG
lGrcBwAASwKGlGreBwAASwKGlGrgBwAASwKGlGriBwAASwKGlGrkBwAASwKGlGrmBwAASwKGlGro
BwAASwKGlGrqBwAASwKGlGrsBwAASwKGlGruBwAASwKGlGrwBwAASwKGlGryBwAASwKGlGr0BwAA
SwKGlGr2BwAASwKGlGr4BwAASwKGlGr6BwAASwKGlGr8BwAASwKGlGr+BwAASwKGlGoACAAASwKG
lGoCCAAASwKGlGoECAAASwKGlGoGCAAASwKGlGoICAAASwKGlGoKCAAASwKGlGoMCAAASwKGlGoO
CAAASwKGlGoQCAAASwKGlGoSCAAASwKGlGoUCAAASwKGlGoWCAAASwKGlGoYCAAASwGGlGoaCAAA
SwKGlHSUaIlqzAcAAEsBhpSFlGiOaiEIAABLAYaUhZR1YmgtKYGUfZQoaDB9lCiMD2NsYXNzX3Nl
bGVjdGlvbpSMIShOb25lLCBzaG93IGF2ZXJhZ2Ugb3ZlciBjbGFzc2VzKZRK/////4aUjAxmb2xk
X2ZlYXR1cmWUjApTVEFURV9OQU1FlEtlhpSMFWZvbGRfZmVhdHVyZV9zZWxlY3RlZJSJSv7///+G
lIwLc2NvcmVfdGFibGWUfZRoKEsEdWg7KIwKUHJlc2VuY2VfdZRLAYaUjApFQ09taW5vcml0lEsC
hpSMCkVDT21ham9yaXSUSwKGlIwKRUNPdmFyaWV0eZRLAoaUjApDQU5PUFltZWRplEsChpSMCkNB
Tk9QWXN0ZGWUSwKGlIwJQ0FOT1BZbWF4lEsChpSMCkZvckdyb21lZGmUSwKGlIwKRm9yR3JvbWlu
b5RLAoaUjApGb3JHcm9tYWpvlEsChpSMCkZvckdyb3ZhcmmUSwKGlIwKUGVyb19sZXVjb5RLAoaU
jAdPZG9fdmlylEsChpSMCERpZF92aXJnlEsChpSMB0x5bl9ydWaUSwKGlIwIRXVtZV9sYXSUSwKG
lIwJQmxhcl9icmV2lEsChpSMCEF2b2lkc3VtlEsChpSMCkF2b2lkbWVkaWGUSwKGlIwIUHJvY19s
b3SUSwKGlIwJU2NpX2Nhcm9slEsChpSMB1VjY291bnSUSwKGlIwHRWRnZXN1bZRLAoaUjARFZGdl
lEsChpSMB0VkZ2VtaW6USwKGlIwHRWRnZW1heJRLAoaUjANUWDGUSwKGlIwDVFgylEsChpSMA1RY
M5RLAoaUjANUTTGUSwKGlIwDVE0ylEsChpSMA1RNM5RLAoaUjARWUEQxlEsChpSMBFZQRDKUSwKG
lIwEVlBEM5RLAoaUdJRoiWpcCAAASwGGlIWUaI6MBFByZXaUSwGGlIWUdWJoLSmBlH2UKGgwfZQo
algIAABqWQgAAEr/////hpRqWwgAAGpcCAAAS2WGlGpeCAAAiUr+////hpRqYAgAAH2UaChLBHVo
OyhqYggAAEsBhpRqZAgAAEsChpRqZggAAEsChpRqaAgAAEsChpRqaggAAEsChpRqbAgAAEsChpRq
bggAAEsChpRqcAgAAEsChpRqcggAAEsChpRqdAgAAEsChpRqdggAAEsChpRqeAgAAEsChpRqeggA
AEsChpRqfAgAAEsChpRqfggAAEsChpRqgAgAAEsChpRqgggAAEsChpRqhAgAAEsChpRqhggAAEsC
hpRqiAgAAEsChpRqiggAAEsChpRqjAgAAEsChpRqjggAAEsChpRqkAgAAEsChpRqkggAAEsChpRq
lAgAAEsChpRqlggAAEsChpRqmAgAAEsChpRqmggAAEsChpRqnAgAAEsChpRqnggAAEsChpRqoAgA
AEsChpRqoggAAEsChpRqpAgAAEsChpRqpggAAEsChpR0lGiJalwIAABLAYaUhZRojowEUmlza5RL
AYaUhZR1YmgtKYGUfZQoaDB9lChqWAgAAGpZCAAASv////+GlGpbCAAAalwIAABLZYaUal4IAACJ
Sv7///+GlGpgCAAAfZRoKEsEdWg7KGpiCAAASwGGlGpkCAAASwKGlGpmCAAASwKGlGpoCAAASwKG
lGpqCAAASwKGlGpsCAAASwKGlGpuCAAASwKGlGpwCAAASwKGlGpyCAAASwKGlGp0CAAASwKGlGp2
CAAASwKGlGp4CAAASwKGlGp6CAAASwKGlGp8CAAASwKGlGp+CAAASwKGlGqACAAASwKGlGqCCAAA
SwKGlGqECAAASwKGlGqGCAAASwKGlGqICAAASwKGlGqKCAAASwKGlGqMCAAASwKGlGqOCAAASwKG
lGqQCAAASwKGlGqSCAAASwKGlGqUCAAASwKGlIwBVJRLAoaUjAJUMZRLAoaUjANUMjWUSwKGlIwD
VDUwlEsChpSMA1Q4NZRLAoaUjANUOTCUSwKGlIwETkRWSZRLAoaUjAVORFZJMZRLAoaUjAZORFZJ
MjWUSwKGlIwGTlNWSTUwlEsChpSMBk5EVkk3NZRLAoaUjAZORFZJOTCUSwKGlHSUaIlqXAgAAEsB
hpSFlGiOatsIAABLAYaUhZR1YmgtKYGUfZQoaDB9lCiMD2NsYXNzX3NlbGVjdGlvbpSMIShOb25l
LCBzaG93IGF2ZXJhZ2Ugb3ZlciBjbGFzc2VzKZRK/////4aUjAxmb2xkX2ZlYXR1cmWUjApTVEFU
RV9OQU1FlEtlhpSMFWZvbGRfZmVhdHVyZV9zZWxlY3RlZJSJSv7///+GlIwLc2NvcmVfdGFibGWU
fZRoKEsEdWg7KIwKRUNPbWlub3JpdJRLAoaUjApFQ09tYWpvcml0lEsChpSMCkVDT3ZhcmlldHmU
SwKGlIwKQ0FOT1BZbWVkaZRLAoaUjApDQU5PUFlzdGRllEsChpSMCUNBTk9QWW1heJRLAoaUjApG
b3JHcm9tZWRplEsChpSMCkZvckdyb21pbm+USwKGlIwKRm9yR3JvbWFqb5RLAoaUjApGb3JHcm92
YXJplEsChpSMClBlcm9fbGV1Y2+USwKGlIwHT2RvX3ZpcpRLAoaUjAhEaWRfdmlyZ5RLAoaUjAdM
eW5fcnVmlEsChpSMCEV1bWVfbGF0lEsChpSMCUJsYXJfYnJldpRLAoaUjAhBdm9pZHN1bZRLAoaU
jApBdm9pZG1lZGlhlEsChpSMCFByb2NfbG90lEsChpSMCVNjaV9jYXJvbJRLAoaUjAdVY2NvdW50
lEsChpSMB0VkZ2VzdW2USwKGlIwERWRnZZRLAoaUjAdFZGdlbWlulEsChpSMB0VkZ2VtYXiUSwKG
lIwDVFgxlEsChpSMA1RYMpRLAoaUjANUWDOUSwKGlIwDVE0xlEsChpSMA1RNMpRLAoaUjANUTTOU
SwKGlIwEVlBEMZRLAoaUjARWUEQylEsChpSMBFZQRDOUSwKGlIwKUHJlc2VuY2VfdZRLAYaUjARO
RFZJlEsChpSMBU5EVkkxlEsChpSMBk5EVkkyNZRLAoaUjAZOU1ZJNTCUSwKGlIwGTkRWSTc1lEsC
hpSMBk5EVkk5MJRLAoaUdJRoiWojCQAASwGGlIWUaI6MBFJpc2uUSwGGlIWUdWJoLSmBlH2UKGgw
fZQoah8JAABqIAkAAEr/////hpRqIgkAAGojCQAAS2WGlGolCQAAiUr+////hpRqJwkAAH2UaChL
BHVoOyhqKQkAAEsChpRqKwkAAEsChpRqLQkAAEsChpRqLwkAAEsChpRqMQkAAEsChpRqMwkAAEsC
hpRqNQkAAEsChpRqNwkAAEsChpRqOQkAAEsChpRqOwkAAEsChpRqPQkAAEsChpRqPwkAAEsChpRq
QQkAAEsChpRqQwkAAEsChpRqRQkAAEsChpRqRwkAAEsChpRqSQkAAEsChpRqSwkAAEsChpRqTQkA
AEsChpRqTwkAAEsChpRqUQkAAEsChpRqUwkAAEsChpRqVQkAAEsChpRqVwkAAEsChpRqWQkAAEsC
hpRqWwkAAEsBhpRqXQkAAEsBhpRqXwkAAEsBhpRqYQkAAEsBhpRqYwkAAEsBhpRqZQkAAEsBhpRq
ZwkAAEsBhpRqaQkAAEsBhpRqawkAAEsBhpRqbQkAAEsBhpRqbwkAAEsChpRqcQkAAEsChpRqcwkA
AEsChpRqdQkAAEsChpRqdwkAAEsChpRqeQkAAEsChpR0lGiJaiMJAABLAYaUhZRojmp+CQAASwGG
lIWUdWJoLSmBlH2UKGgwfZQoah8JAABqIAkAAEr/////hpRqIgkAAGojCQAAS2WGlGolCQAAiUr+
////hpRqJwkAAH2UaChLBHVoOyhqKQkAAEsChpRqKwkAAEsChpRqLQkAAEsChpRqLwkAAEsChpRq
MQkAAEsChpRqMwkAAEsChpRqNQkAAEsChpRqNwkAAEsChpRqOQkAAEsChpRqOwkAAEsChpRqPQkA
AEsChpRqPwkAAEsChpRqQQkAAEsChpRqQwkAAEsChpRqRQkAAEsChpRqRwkAAEsChpRqSQkAAEsC
hpRqSwkAAEsChpRqTQkAAEsChpRqTwkAAEsChpRqUQkAAEsChpRqUwkAAEsChpRqVQkAAEsChpRq
VwkAAEsChpRqWQkAAEsChpRqbQkAAEsBhpRq/wgAAEsChpSMAlQxlEsChpSMA1QyNZRLAoaUjANU
NTCUSwKGlIwDVDg1lEsChpSMA1Q5MJRLAoaUam8JAABLAoaUanEJAABLAoaUanMJAABLAoaUanUJ
AABLAoaUancJAABLAoaUankJAABLAoaUdJRoiWojCQAASwGGlIWUaI5qfgkAAEsBhpSFlHViaC0p
gZR9lChoMH2UKGofCQAAaiAJAABK/////4aUaiIJAABqIwkAAEtlhpRqJQkAAIlK/v///4aUaicJ
AAB9lGgoSwR1aDsoaikJAABLAoaUaisJAABLAoaUai0JAABLAoaUai8JAABLAoaUajEJAABLAoaU
ajMJAABLAoaUajUJAABLAoaUajcJAABLAoaUajkJAABLAoaUajsJAABLAoaUaj0JAABLAoaUaj8J
AABLAoaUakEJAABLAoaUakMJAABLAoaUakUJAABLAoaUakcJAABLAoaUakkJAABLAoaUaksJAABL
AoaUak0JAABLAoaUak8JAABLAoaUalEJAABLAoaUalMJAABLAoaUalUJAABLAoaUalcJAABLAoaU
alkJAABLAoaUam0JAABLAYaUav8IAABLAYaUatgJAABLAYaUatoJAABLAYaUatwJAABLAYaUat4J
AABLAYaUauAJAABLAYaUam8JAABLAYaUanEJAABLAYaUanMJAABLAYaUanUJAABLAYaUancJAABL
AYaUankJAABLAYaUdJRoiWojCQAASwGGlIWUaI5qfgkAAEsBhpSFlHViaC0pgZR9lChoMH2UKGof
CQAAaiAJAABK/////4aUaiIJAABOSv7///+GlGolCQAAiUr+////hpRqJwkAAH2UaChLBHVoOyiM
ClNUQVRFX05BTUWUSwGGlIwERklQU5RLAYaUjApFQ09taW5vcml0lEsChpSMCkVDT21ham9yaXSU
SwKGlIwKRUNPdmFyaWV0eZRLAoaUjApDQU5PUFltZWRplEsChpSMCkNBTk9QWXN0ZGWUSwKGlIwJ
Q0FOT1BZbWF4lEsChpSMCkZvckdyb21lZGmUSwKGlIwKRm9yR3JvbWlub5RLAoaUjApGb3JHcm9t
YWpvlEsChpSMCkZvckdyb3ZhcmmUSwKGlIwKUGVyb19sZXVjb5RLAoaUjAdPZG9fdmlylEsChpSM
CERpZF92aXJnlEsChpSMB0x5bl9ydWaUSwKGlIwIRXVtZV9sYXSUSwKGlIwJQmxhcl9icmV2lEsC
hpSMCEF2b2lkc3VtlEsChpSMCkF2b2lkbWVkaWGUSwKGlIwIUHJvY19sb3SUSwKGlIwJU2NpX2Nh
cm9slEsChpSMB1VjY291bnSUSwKGlIwHRWRnZXN1bZRLAoaUjARFZGdllEsChpSMB0VkZ2VtaW6U
SwKGlIwHRWRnZW1heJRLAoaUjApQcmVzZW5jZV91lEsBhpSMB1QyMDIwXzGUSwKGlIwIVDIwMjBf
MjWUSwKGlIwIVDIwMjBfNTCUSwKGlIwIVDIwMjBfNzWUSwKGlIwIVDIwMjBfOTCUSwKGlIwJTkRW
STIwMjBflEsChpSMCk5EVkkyMDIwXzGUSwKGlIwLTkRWSTIwMjBfMjWUSwKGlIwLTkRWSTIwMjBf
NTCUSwKGlIwLTkRWSTIwMjBfNzWUSwKGlIwKTkRWSTIwMjBfOZRLAoaUdJRoiSlojowEUmlza5RL
AYaUhZR1YmgtKYGUfZQoaDB9lChqHwkAAGogCQAASv////+GlGoiCQAATkr+////hpRqJQkAAIlK
/v///4aUaicJAAB9lGgoSwR1aDsoaiYKAABLAYaUaigKAABLAYaUaioKAABLAoaUaiwKAABLAoaU
ai4KAABLAoaUajAKAABLAoaUajIKAABLAoaUajQKAABLAoaUajYKAABLAoaUajgKAABLAoaUajoK
AABLAoaUajwKAABLAoaUaj4KAABLAoaUakAKAABLAoaUakIKAABLAoaUakQKAABLAoaUakYKAABL
AoaUakgKAABLAoaUakoKAABLAoaUakwKAABLAoaUak4KAABLAoaUalAKAABLAoaUalIKAABLAoaU
alQKAABLAoaUalYKAABLAoaUalgKAABLAoaUaloKAABLAoaUjAhUeDE4MjBfMZRLAoaUjAhUeDE4
MjBfMpRLAoaUjAhUeDE4MjBfM5RLAoaUjAhUbTE4MjBfMZRLAoaUjAhUbTE4MjBfMpRLAoaUjAhU
bTE4MjBfM5RLAoaUjAlWUEQxODIwXzGUSwKGlIwJVlBEMTgyMF8ylEsChpSMCVZQRDE4MjBfM5RL
AoaUalwKAABLAYaUal4KAABLAoaUamAKAABLAoaUamIKAABLAoaUamQKAABLAoaUamYKAABLAoaU
amgKAABLAoaUamoKAABLAoaUamwKAABLAoaUam4KAABLAoaUanAKAABLAoaUanIKAABLAoaUdJRo
iSlojmp1CgAASwGGlIWUdWJoLSmBlH2UKGgwfZQoah8JAABqIAkAAEr/////hpRqIgkAAE5K/v//
/4aUaiUJAACJSv7///+GlGonCQAAfZRoKEsEdWg7KGomCgAASwGGlGooCgAASwGGlGoqCgAASwKG
lGosCgAASwKGlGouCgAASwKGlGowCgAASwKGlGoyCgAASwKGlGo0CgAASwKGlGo2CgAASwKGlGo4
CgAASwKGlGo6CgAASwKGlGo8CgAASwKGlGo+CgAASwKGlGpACgAASwKGlGpCCgAASwKGlGpECgAA
SwKGlGpGCgAASwKGlGpICgAASwKGlGpKCgAASwKGlGpMCgAASwKGlGpOCgAASwKGlGpQCgAASwKG
lGpSCgAASwKGlGpUCgAASwKGlGpWCgAASwKGlGpYCgAASwKGlGpaCgAASwKGlGqaCgAASwKGlGqc
CgAASwKGlGqeCgAASwKGlGqgCgAASwKGlGqiCgAASwKGlGqkCgAASwKGlGqmCgAASwKGlGqoCgAA
SwKGlGqqCgAASwKGlGpcCgAASwGGlGpeCgAASwKGlGpgCgAASwKGlGpiCgAASwKGlGpkCgAASwKG
lGpmCgAASwKGlGpoCgAASwKGlGpqCgAASwKGlGpsCgAASwKGlGpuCgAASwKGlGpwCgAASwKGlGpy
CgAASwKGlHSUaImMBE5BTUWUSwOGlIwEUHJldpRLA4aUhpRojmp1CgAASwGGlIWUdWJoLSmBlH2U
KGgwfZQoah8JAABqIAkAAEr/////hpRqIgkAAIwKU1RBVEVfTkFNRZRLZYaUaiUJAACJSv7///+G
lGonCQAAfZRoKEsEdWg7KIwKRUNPbWlub3JpdJRLAoaUjApFQ09tYWpvcml0lEsChpSMCkVDT3Zh
cmlldHmUSwKGlIwKQ0FOT1BZbWVkaZRLAoaUjApDQU5PUFlzdGRllEsChpSMCUNBTk9QWW1heJRL
AoaUjApGb3JHcm9tZWRplEsChpSMCkZvckdyb21pbm+USwKGlIwKRm9yR3JvbWFqb5RLAoaUjApG
b3JHcm92YXJplEsChpSMClBlcm9fbGV1Y2+USwKGlIwHT2RvX3ZpcpRLAoaUjAhEaWRfdmlyZ5RL
AoaUjAdMeW5fcnVmlEsChpSMCEV1bWVfbGF0lEsChpSMCUJsYXJfYnJldpRLAoaUjAhBdm9pZHN1
bZRLAoaUjApBdm9pZG1lZGlhlEsChpSMCFByb2NfbG90lEsChpSMCVNjaV9jYXJvbJRLAoaUjAdV
Y2NvdW50lEsChpSMB0VkZ2VzdW2USwKGlIwERWRnZZRLAoaUjAdFZGdlbWlulEsChpSMB0VkZ2Vt
YXiUSwKGlIwKUHJlc2VuY2VfdZRLAYaUjAdUMjAyMF8xlEsChpSMCFQyMDIwXzI1lEsChpSMCFQy
MDIwXzUwlEsChpSMCFQyMDIwXzc1lEsChpSMCFQyMDIwXzkwlEsChpSMCU5EVkkyMDIwX5RLAoaU
jApORFZJMjAyMF8xlEsChpSMC05EVkkyMDIwXzI1lEsChpSMC05EVkkyMDIwXzUwlEsChpSMC05E
VkkyMDIwXzc1lEsChpSMCk5EVkkyMDIwXzmUSwKGlHSUaIlq/goAAEsBhpSFlGiOjAhSaXNrMjAy
MJRLAYaUhZR1YmgtKYGUfZQoaDB9lChqHwkAAGogCQAASv////+GlGoiCQAAav4KAABLZYaUaiUJ
AACJSv7///+GlGonCQAAfZRoKEsEdWg7KGoCCwAASwKGlGoECwAASwKGlGoGCwAASwKGlGoICwAA
SwKGlGoKCwAASwKGlGoMCwAASwKGlGoOCwAASwKGlGoQCwAASwKGlGoSCwAASwKGlGoUCwAASwKG
lGoWCwAASwKGlGoYCwAASwKGlGoaCwAASwKGlGocCwAASwKGlGoeCwAASwKGlGogCwAASwKGlGoi
CwAASwKGlGokCwAASwKGlGomCwAASwKGlGooCwAASwKGlGoqCwAASwKGlGosCwAASwKGlGouCwAA
SwKGlGowCwAASwKGlGoyCwAASwKGlIwIVHgxODIwXzGUSwKGlIwIVHgxODIwXzKUSwKGlIwIVHgx
ODIwXzOUSwKGlIwIVG0xODIwXzGUSwKGlIwIVG0xODIwXzKUSwKGlIwIVG0xODIwXzOUSwKGlIwJ
VlBEMTgyMF8xlEsChpSMCVZQRDE4MjBfMpRLAoaUjAlWUEQxODIwXzOUSwKGlGo0CwAASwGGlGo2
CwAASwKGlGo4CwAASwKGlGo6CwAASwKGlGo8CwAASwKGlGo+CwAASwKGlGpACwAASwKGlGpCCwAA
SwKGlGpECwAASwKGlGpGCwAASwKGlGpICwAASwKGlGpKCwAASwKGlHSUaIlq/goAAEsBhpSFlGiO
ak8LAABLAYaUhZR1YmgtKYGUfZQoaDB9lChqHwkAAGogCQAASv////+GlGoiCQAAav4KAABLZYaU
aiUJAACJSv7///+GlGonCQAAfZRoKEsEdWg7KGoCCwAASwKGlGoECwAASwKGlGoGCwAASwKGlGoI
CwAASwKGlGoKCwAASwKGlGoMCwAASwKGlGoOCwAASwKGlGoQCwAASwKGlGoSCwAASwKGlGoUCwAA
SwKGlGoWCwAASwKGlGoYCwAASwKGlGoaCwAASwKGlGocCwAASwKGlGoeCwAASwKGlGogCwAASwKG
lGoiCwAASwKGlGokCwAASwKGlGomCwAASwKGlGooCwAASwKGlGoqCwAASwGGlGosCwAASwKGlGou
CwAASwGGlGowCwAASwKGlGoyCwAASwKGlGpyCwAASwGGlGp0CwAASwGGlGp2CwAASwGGlGp4CwAA
SwGGlGp6CwAASwGGlGp8CwAASwGGlGp+CwAASwGGlGqACwAASwGGlGqCCwAASwGGlGo0CwAASwGG
lGo2CwAASwGGlGo4CwAASwGGlGo6CwAASwGGlGo8CwAASwGGlGo+CwAASwGGlGpACwAASwGGlGpC
CwAASwGGlGpECwAASwGGlGpGCwAASwGGlGpICwAASwGGlGpKCwAASwGGlHSUaIlq/goAAEsBhpSF
lGiOak8LAABLAYaUhZR1YmgtKYGUfZQoaDB9lCiMD2NsYXNzX3NlbGVjdGlvbpSMIShOb25lLCBz
aG93IGF2ZXJhZ2Ugb3ZlciBjbGFzc2VzKZRK/////4aUjAxmb2xkX2ZlYXR1cmWUjApTVEFURV9O
QU1FlEtlhpSMFWZvbGRfZmVhdHVyZV9zZWxlY3RlZJSJSv7///+GlIwLc2NvcmVfdGFibGWUfZRo
KEsEdWg7KIwQUHJlc2VuY2VfUmVjbGFzc5RLAYaUjApDQU5PUFltZWRplEsChpSMCkNBTk9QWXN0
ZGWUSwKGlIwJQ0FOT1BZbWF4lEsChpSMClBlcm9fbGV1Y2+USwKGlIwHT2RvX3ZpcpRLAoaUjAhE
aWRfdmlyZ5RLAoaUjAdMeW5fcnVmlEsChpSMCkZvckdyb21lZGmUSwKGlIwKRm9yR3JvbWlub5RL
AoaUjApGb3JHcm9tYWpvlEsChpSMCkZvckdyb3ZhcmmUSwKGlIwIRXVtZV9sYXSUSwKGlIwJQmxh
cl9icmV2lEsChpSMCEF2b2lkc3VtlEsChpSMCkF2b2lkbWVkaWGUSwKGlIwIUHJvY19sb3SUSwKG
lIwJU2NpX2Nhcm9slEsChpSMCFVyb19jaW5llEsChpSMB0VkZ2VzdW2USwKGlIwKRWRnZW1lZGlh
bpRLAoaUjAdFZGdlbWlulEsChpSMB0VkZ2VtYXiUSwKGlIwEVHhfMZRLAoaUjARUeF8ylEsChpSM
BFR4XzOUSwKGlIwEVG1fMZRLAoaUjARUbV8ylEsChpSMBFRtXzOUSwKGlIwFVlBEXzGUSwKGlIwF
VlBEXzKUSwKGlIwFVlBEXzOUSwKGlIwDQWRqlEsChpR0lGiJjApTVEFURV9OQU1FlEsBhpSMBE5B
TUWUSwOGlIaUaI6MB0Nhc2VzICWUSwGGlIWUdWJldS4=
</properties>
		<properties node_id="7" format="pickle">gASVrxwAAAAAAAB9lCiMEmNvbnRyb2xBcmVhVmlzaWJsZZSIjBNzYXZlZFdpZGdldEdlb21ldHJ5
lENCAdnQywADAAAAAAASAAAANAAABqoAAARFAAAAEgAAAFAAAAaqAAAERQAAAAAAAAAAB4AAAAAS
AAAAUAAABqoAAARFlIwJc2VsZWN0aW9ulF2USwhhjAtzaG93X3Njb3Jlc5SIjAtzY29yZV90YWJs
ZZR9lIwQc2hvd19zY29yZV9oaW50c5R9lCiMBk1vZGVsX5SIjAZUcmFpbl+UiYwFVGVzdF+UiYwD
TUFFlIiMB0MtSW5kZXiUiIwGUmVjYWxslIiMAkNBlIiMAkYxlIiMA0FVQ5SIjANNU0WUiIwCUjKU
iIwJUHJlY2lzaW9ulIiMBFJNU0WUiIwXUHJlY2lzaW9uUmVjYWxsRlN1cHBvcnSUiIwLVGFyZ2V0
U2NvcmWUiIwHTG9nTG9zc5SJjAtTcGVjaWZpY2l0eZSJjBdNYXR0aGV3c0NvcnJDb2VmZmljaWVu
dJSIjARNQVBFlIiMBkNWUk1TRZSJjA9DbHVzdGVyaW5nU2NvcmWUiIwKU2lsaG91ZXR0ZZSIjBdB
ZGp1c3RlZE11dHVhbEluZm9TY29yZZSIdXOMC19fdmVyc2lvbl9flEsCjBBjb250ZXh0X3NldHRp
bmdzlF2UKIwVb3Jhbmdld2lkZ2V0LnNldHRpbmdzlIwHQ29udGV4dJSTlCmBlH2UKIwGdmFsdWVz
lH2UKIwXc2hvd19wcm9iYWJpbGl0eV9lcnJvcnOUiIwPc2hvd19yZWdfZXJyb3JzlEsEjAtzaG93
bl9wcm9ic5RLAYwMdGFyZ2V0X2NsYXNzlIwWKEF2ZXJhZ2Ugb3ZlciBjbGFzc2VzKZRoB32UaCJL
AnWMB2NsYXNzZXOUKIwDPCAwlIwHMCAtIDAuMZSMCDAuMSAtIDEwlIwIMTAgLSAxMDCUjAfiiaUg
MTAwlHSUdWJoJymBlH2UKGgqfZQoaCyIaC1LBGguSwJoL4wWKEF2ZXJhZ2Ugb3ZlciBjbGFzc2Vz
KZRoB32UaCJLAnVoMil1YmgnKYGUfZQoaCp9lCiMF3Nob3dfcHJvYmFiaWxpdHlfZXJyb3JzlIiM
D3Nob3dfcmVnX2Vycm9yc5RLBIwLc2hvd25fcHJvYnOUSwGMDHRhcmdldF9jbGFzc5RoMIwLc2Nv
cmVfdGFibGWUfZRoIksCdWgyKIwDPCAwlIwHMCAtIDAuMZSMCDAuMSAtIDIwlIwIMjAgLSAxMDCU
jAfiiaUgMTAwlHSUdWJoJymBlH2UKGgqfZQoaEGIaEJLBGhDSwFoRGgwaEV9lGgiSwJ1aDIojAM8
IDCUjAcwIC0gMC4xlIwIMC4xIC0gMTWUjAgxNSAtIDEwMJSMB+KJpSAxMDCUdJR1YmgnKYGUfZQo
aCp9lChoQYhoQksEaENLAWhEaDBoRX2UaCJLAnVoMiiMAzwgMJSMBzAgLSAwLjGUjAcwLjEgLSA2
lIwHNiAtIDEwMJSMB+KJpSAxMDCUdJR1YmgnKYGUfZQoaCp9lChoQYhoQksEaENLAWhEjBYoQXZl
cmFnZSBvdmVyIGNsYXNzZXMplGhFfZRoIksCdWgyjAM8IDCUjAYwIC0gMTCUjAbiiaUgMTCUh5R1
YmgnKYGUfZQoaCp9lCiMF3Nob3dfcHJvYmFiaWxpdHlfZXJyb3JzlIiMD3Nob3dfcmVnX2Vycm9y
c5RLBIwLc2hvd25fcHJvYnOUSwGMDHRhcmdldF9jbGFzc5SMFihBdmVyYWdlIG92ZXIgY2xhc3Nl
cymUjAtzY29yZV90YWJsZZR9lGgiSwJ1aDKMBTwgMC4xlIwIMC4xIC0gMTCUjAbiiaUgMTCUh5R1
YmgnKYGUfZQoaCp9lChobYhobksEaG9LAWhwjBYoQXZlcmFnZSBvdmVyIGNsYXNzZXMplGhyfZRo
IksCdWgyKIwDPCAwlIwFMCAtIDGUjAYxIC0gMTCUjAbiiaUgMTCUdJR1YmgnKYGUfZQoaCp9lCho
bYhobksEaG9LAWhwaGRocn2UaCJLAnVoMiiMAzwgMJSMBzAgLSAwLjGUjAgwLjEgLSAxMJSMBuKJ
pSAxMJR0lHViaCcpgZR9lChoKn2UKIwXc2hvd19wcm9iYWJpbGl0eV9lcnJvcnOUiIwPc2hvd19y
ZWdfZXJyb3JzlEsEjAtzaG93bl9wcm9ic5RLAYwMdGFyZ2V0X2NsYXNzlGh7jAtzY29yZV90YWJs
ZZR9lGgiSwJ1aDIojAM8IDCUjAcwIC0gMC4xlIwJMC4xIC0gMTAwlIwH4omlIDEwMJR0lHViaCcp
gZR9lChoKn2UKIwXc2hvd19wcm9iYWJpbGl0eV9lcnJvcnOUiIwPc2hvd19yZWdfZXJyb3JzlEsC
jAtzaG93bl9wcm9ic5RLAYwMdGFyZ2V0X2NsYXNzlIwWKEF2ZXJhZ2Ugb3ZlciBjbGFzc2VzKZSM
C3Njb3JlX3RhYmxllH2UaCJLAnVoMowDPCAwlIwF4omlIDCUhpR1YmgnKYGUfZQoaCp9lChonIho
nUsCaJ5LAWifaGRooX2UaCJLAnVoMiiMCzwgMC4wMjc3Mjg3lIwSMC4wMjc3Mjg3IC0gMS42NjI1
lIwQMS42NjI1IC0gNC4yMTI4M5SMETQuMjEyODMgLSAxMC4zMTg2lIwRMTAuMzE4NiAtIDI3LjQz
MDeUjBEyNy40MzA3IC0gNzEuMzE5NJSMC+KJpSA3MS4zMTk0lHSUdWJoJymBlH2UKGgqfZQoaJyI
aJ1LAmieSwFon2hkaKF9lGgiSwJ1aDIojAU8IDAuMZSMBzAuMSAtIDGUjAYxIC0gOTmUjAbiiaUg
OTmUdJR1YmgnKYGUfZQoaCp9lChonIhonUsCaJ5LAWifaGRooX2UaCJLAnVoMiiMBTwgMC4xlIwH
MC4xIC0gMZSMBjEgLSA1MJSMBzUwIC0gOTmUjAbiiaUgOTmUdJR1YmgnKYGUfZQoaCp9lChonIho
nUsCaJ5LAWifaGRooX2UaCJLAnVoMowFPCAwLjGUjAowLjEgLSAxLjk5lIwI4omlIDEuOTmUh5R1
YmgnKYGUfZQoaCp9lChonIhonUsEaJ5LAWifaGRooX2UaCJLAnVoMiiMAzwgMJSMBTAgLSAxlIwH
MSAtIDEwMJSMB+KJpSAxMDCUdJR1YmgnKYGUfZQoaCp9lChonIhonUsEaJ5LAWifaGRooX2UaCJL
AnVoMiiMBDwgMjCUjAcyMCAtIDQwlIwHNDAgLSA2MJSMBzYwIC0gODCUjAbiiaUgODCUdJR1Ymgn
KYGUfZQoaCp9lChonIhonUsEaJ5LAmifjAYwIC0gMjCUaKF9lGgiSwJ1aDIojAM8IDCUjAYwIC0g
MjCUjAcyMCAtIDQwlIwHNDAgLSA2MJSMBzYwIC0gODCUjAg4MCAtIDEwMJSMB+KJpSAxMDCUdJR1
YmgnKYGUfZQoaCp9lChonIhonUsEaJ5LAWifaGRooX2UaCJLAnVoMiiMBjwgMC4wNZSMDDAuMDUg
LSA2Ny4yNZSMDTY3LjI1IC0gOTkuOTWUjAniiaUgOTkuOTWUdJR1YmgnKYGUfZQoaCp9lCiMF3No
b3dfcHJvYmFiaWxpdHlfZXJyb3JzlIiMD3Nob3dfcmVnX2Vycm9yc5RLBIwLc2hvd25fcHJvYnOU
SwGMDHRhcmdldF9jbGFzc5SMFihBdmVyYWdlIG92ZXIgY2xhc3NlcymUjAtzY29yZV90YWJsZZR9
lGgiSwJ1aDIojAs8IDAuMDI3NzI4N5SMEzAuMDI3NzI4NyAtIDQuMjEyODOUjBE0LjIxMjgzIC0g
MjcuNDE2OZSMC+KJpSAyNy40MTY5lHSUdWJoJymBlH2UKGgqfZQojBdzaG93X3Byb2JhYmlsaXR5
X2Vycm9yc5SIjA9zaG93X3JlZ19lcnJvcnOUSwSMC3Nob3duX3Byb2JzlEsBjAx0YXJnZXRfY2xh
c3OUjBYoQXZlcmFnZSBvdmVyIGNsYXNzZXMplIwLc2NvcmVfdGFibGWUfZRoIksCdWgyKIwJPCAw
LjAwMDA1lIwQMC4wMDAwNSAtIDAuNDk4NpSMEDAuNDk4NiAtIDAuOTk5OTWUjAviiaUgMC45OTk5
NZR0lHViaCcpgZR9lChoKn2UKGoIAQAAiGoJAQAASwRqCgEAAEsBagsBAACMFihBdmVyYWdlIG92
ZXIgY2xhc3NlcymUag0BAAB9lGgiSwJ1aDIojAk8IDAuMDAwMDWUjBAwLjAwMDA1IC0gMC40NDYz
lIwQMC40NDYzIC0gMC45OTk5NZSMC+KJpSAwLjk5OTk1lHSUdWJoJymBlH2UKGgqfZQojBdzaG93
X3Byb2JhYmlsaXR5X2Vycm9yc5SIjA9zaG93X3JlZ19lcnJvcnOUSwSMC3Nob3duX3Byb2JzlEsB
jAx0YXJnZXRfY2xhc3OUjBYoQXZlcmFnZSBvdmVyIGNsYXNzZXMplIwLc2NvcmVfdGFibGWUfZRo
IksCdWgyjAU8IDAuN5SMCTAuNyAtIDAuOZSMB+KJpSAwLjmUh5R1YmgnKYGUfZQoaCp9lChqIQEA
AIhqIgEAAEsEaiMBAABLAWokAQAAaiUBAABqJgEAAH2UaCJLAnVoMiiMCTwgMy42OTA1NZSMETMu
NjkwNTUgLSAyMy4yODk3lIwQMjMuMjg5NyAtIDcwLjM3N5SMCuKJpSA3MC4zNzeUdJR1YmgnKYGU
fZQoaCp9lChqIQEAAIhqIgEAAEsEaiMBAABLAWokAQAAaiUBAABqJgEAAH2UaCJLAnVoMowEPCAx
MJSMBzEwIC0gNzGUjAbiiaUgNzGUh5R1YmgnKYGUfZQoaCp9lCiMF3Nob3dfcHJvYmFiaWxpdHlf
ZXJyb3JzlIiMD3Nob3dfcmVnX2Vycm9yc5RLBIwLc2hvd25fcHJvYnOUSwGMDHRhcmdldF9jbGFz
c5RqJQEAAIwLc2NvcmVfdGFibGWUfZRoIksCdWgyKIwEPCAxMJSMBzEwIC0gMjOUjAcyMyAtIDcx
lIwG4omlIDcxlHSUdWJoJymBlH2UKGgqfZQoakABAACIakEBAABLBGpCAQAASwFqQwEAAGolAQAA
akQBAAB9lGgiSwJ1aDKMCTwgNy44NzkzOJSMETcuODc5MzggLSA1MC45NjgzlIwL4omlIDUwLjk2
ODOUh5R1YmgnKYGUfZQoaCp9lChqQAEAAIhqQQEAAEsEakIBAABLAWpDAQAAaiUBAABqRAEAAH2U
aCJLAnVoMowJPCA3Ljg3NDc5lIwRNy44NzQ3OSAtIDUwLjk2ODOUjAviiaUgNTAuOTY4M5SHlHVi
aCcpgZR9lChoKn2UKGpAAQAAiGpBAQAASwRqQgEAAEsBakMBAABqJQEAAGpEAQAAfZRoIksCdWgy
jAk8IDMwNi45MTWUjBEzMDYuOTE1IC0gNjEzLjgyOZSMC+KJpSA2MTMuODI5lIeUdWJoJymBlH2U
KGgqfZQoakABAACIakEBAABLBGpCAQAASwFqQwEAAGolAQAAakQBAAB9lGgiSwJ1aDIojAY8IDAu
MjWUjAowLjI1IC0gMC41lIwKMC41IC0gMC43NZSMCOKJpSAwLjc1lHSUdWJoJymBlH2UKGgqfZQo
akABAACIakEBAABLBGpCAQAASwFqQwEAAGolAQAAakQBAAB9lGgiSwJ1aDKMBTwgMC4zlIwJMC4z
IC0gMC45lIwH4omlIDAuOZSHlHViaCcpgZR9lChoKn2UKGpAAQAAiGpBAQAASwRqQgEAAEsBakMB
AABqJQEAAGpEAQAAfZRoIksCdWgyKIwFPCAwLjOUjAkwLjMgLSAwLjeUjAkwLjcgLSAwLjmUjAfi
iaUgMC45lHSUdWJoJymBlH2UKGgqfZQoakABAACIakEBAABLBGpCAQAASwFqQwEAAIwWKEF2ZXJh
Z2Ugb3ZlciBjbGFzc2VzKZRqRAEAAH2UaCJLAnVoMiiMBTwgMC4xlIwJMC4xIC0gMC43lIwJMC43
IC0gMC45lIwH4omlIDAuOZR0lHViaCcpgZR9lChoKn2UKIwXc2hvd19wcm9iYWJpbGl0eV9lcnJv
cnOUiIwPc2hvd19yZWdfZXJyb3JzlEsEjAtzaG93bl9wcm9ic5RLAYwMdGFyZ2V0X2NsYXNzlGqA
AQAAjAtzY29yZV90YWJsZZR9lGgiSwJ1aDIojAk8IDAuMDAwMDWUjBAwLjAwMDA1IC0gMC4yODY3
lIwQMC4yODY3IC0gMC45NjU5NZSMETAuOTY1OTUgLSAwLjk5OTk1lIwL4omlIDAuOTk5OTWUdJR1
YmgnKYGUfZQoaCp9lChqigEAAIhqiwEAAEsEaowBAABLAWqNAQAAaoABAABqjgEAAH2UaCJLAnVo
MiiMBTwgMC4xlIwJMC4xIC0gMC4zlIwJMC4zIC0gMC43lIwJMC43IC0gMC45lIwH4omlIDAuOZR0
lHViaCcpgZR9lChoKn2UKGqKAQAAiGqLAQAASwRqjAEAAEsBao0BAABqgAEAAGqOAQAAfZRoIksC
dWgyKIwFPCAwLjGUjAkwLjEgLSAwLjWUjAkwLjUgLSAwLjeUjAkwLjcgLSAwLjmUjAfiiaUgMC45
lHSUdWJoJymBlH2UKGgqfZQoaooBAACIaosBAABLBGqMAQAASwFqjQEAAIwWKEF2ZXJhZ2Ugb3Zl
ciBjbGFzc2VzKZRqjgEAAH2UaCJLAnVoMiiMAzwgMJSMBzAgLSAwLjWUjAkwLjUgLSAwLjeUjAkw
LjcgLSAwLjmUjAfiiaUgMC45lHSUdWJoJymBlH2UKGgqfZQoaooBAACIaosBAABLBGqMAQAASwFq
jQEAAGqAAQAAao4BAAB9lGgiSwJ1aDIojAM8IDOUjAYzIC0gMTCUjAcxMCAtIDIzlIwHMjMgLSA3
MJSMBuKJpSA3MJR0lHViaCcpgZR9lChoKn2UKGqKAQAAiGqLAQAASwRqjAEAAEsBao0BAABqgAEA
AGqOAQAAfZRoIksCdWgyKIwDPCAwlIwIMCAtIDMuNjmUjAkzLjY5IC0gMTCUjAkxMCAtIDIzLjOU
jAkyMy4zIC0gNzCUjAbiiaUgNzCUdJR1YmgnKYGUfZQoaCp9lChqigEAAIhqiwEAAEsEaowBAABL
AWqNAQAAaoABAABqjgEAAH2UaCJLAnVoMiiMCzwgMC4wNDA4NTExlIwTMC4wNDA4NTExIC0gNi42
MTgxOJSMETYuNjE4MTggLSAxNy4yMjQ4lIwRMTcuMjI0OCAtIDM2LjQ1MzGUjBEzNi40NTMxIC0g
NjMuOTk4OJSMETYzLjk5ODggLSAxMTUuMzgylIwL4omlIDExNS4zODKUdJR1YmgnKYGUfZQoaCp9
lCiMF3Nob3dfcHJvYmFiaWxpdHlfZXJyb3JzlIiMD3Nob3dfcmVnX2Vycm9yc5RLBIwLc2hvd25f
cHJvYnOUSwGMDHRhcmdldF9jbGFzc5SMFihBdmVyYWdlIG92ZXIgY2xhc3NlcymUjAtzY29yZV90
YWJsZZR9lGgiSwJ1aDIojAM8IDCUjAcwIC0gMC43lIwJMC43IC0gMC45lIwH4omlIDAuOZR0lHVi
aCcpgZR9lChoKn2UKGrZAQAAiGraAQAASwRq2wEAAEsBatwBAACMFihBdmVyYWdlIG92ZXIgY2xh
c3NlcymUat4BAAB9lGgiSwJ1aDIojAM8IDCUjAcwIC0gMC4ylIwJMC4yIC0gMC41lIwJMC41IC0g
MC43lIwJMC43IC0gMC45lIwH4omlIDAuOZR0lHViaCcpgZR9lChoKn2UKIwXc2hvd19wcm9iYWJp
bGl0eV9lcnJvcnOUiIwPc2hvd19yZWdfZXJyb3JzlEsCjAtzaG93bl9wcm9ic5RLAowMdGFyZ2V0
X2NsYXNzlIwHMCAtIDAuNZSMC3Njb3JlX3RhYmxllH2UaCJLAnVoMiiMAzwgMJSMBzAgLSAwLjWU
jAkwLjUgLSAwLjmUjAfiiaUgMC45lHSUdWJoJymBlH2UKGgqfZQojBdzaG93X3Byb2JhYmlsaXR5
X2Vycm9yc5SIjA9zaG93X3JlZ19lcnJvcnOUSwKMC3Nob3duX3Byb2JzlEsBjAx0YXJnZXRfY2xh
c3OUaKCMC3Njb3JlX3RhYmxllH2UaCJLAnVoMiiMAzwgMJSMCDAgLSAwLjI1lIwKMC4yNSAtIDAu
NZSMCTAuNSAtIDAuOZSMB+KJpSAwLjmUdJR1YmgnKYGUfZQoaCp9lCiMF3Nob3dfcHJvYmFiaWxp
dHlfZXJyb3JzlIiMD3Nob3dfcmVnX2Vycm9yc5RLAowLc2hvd25fcHJvYnOUSwGMDHRhcmdldF9j
bGFzc5RooIwLc2NvcmVfdGFibGWUfZRoIksCdWgyKIwDPCAwlIwGMCAtIDI1lIwHMjUgLSA1MJSM
BzUwIC0gOTCUjAbiiaUgOTCUdJR1YmgnKYGUfZQoaCp9lCiMF3Nob3dfcHJvYmFiaWxpdHlfZXJy
b3JzlIiMD3Nob3dfcmVnX2Vycm9yc5RLAowLc2hvd25fcHJvYnOUSwGMDHRhcmdldF9jbGFzc5SM
FihBdmVyYWdlIG92ZXIgY2xhc3NlcymUjAtzY29yZV90YWJsZZR9lGgiSwJ1aDIojAM8IDCUjAgw
IC0gMC4yNZSMCjAuMjUgLSAwLjWUjAkwLjUgLSAwLjeUjAkwLjcgLSAwLjmUjAfiiaUgMC45lHSU
dWJoJymBlH2UKGgqfZQojBdzaG93X3Byb2JhYmlsaXR5X2Vycm9yc5SIjA9zaG93X3JlZ19lcnJv
cnOUSwKMC3Nob3duX3Byb2JzlEsBjAx0YXJnZXRfY2xhc3OUjBYoQXZlcmFnZSBvdmVyIGNsYXNz
ZXMplIwLc2NvcmVfdGFibGWUfZRoIksCdWgyKIwDPCAwlIwIMCAtIDAuMjWUjAowLjI1IC0gMC43
lIwJMC43IC0gMC45lIwH4omlIDAuOZR0lHViaCcpgZR9lChoKn2UKIwXc2hvd19wcm9iYWJpbGl0
eV9lcnJvcnOUiIwPc2hvd19yZWdfZXJyb3JzlEsCjAtzaG93bl9wcm9ic5RLAYwMdGFyZ2V0X2Ns
YXNzlIwWKEF2ZXJhZ2Ugb3ZlciBjbGFzc2VzKZSMC3Njb3JlX3RhYmxllH2UaCJLAnVoMiiMAzwg
MJSMBzAgLSAwLjeUjAkwLjcgLSAwLjiUjAkwLjggLSAwLjmUjAfiiaUgMC45lHSUdWJoJymBlH2U
KGgqfZQojBdzaG93X3Byb2JhYmlsaXR5X2Vycm9yc5SIjA9zaG93X3JlZ19lcnJvcnOUSwKMC3No
b3duX3Byb2JzlEsBjAx0YXJnZXRfY2xhc3OUat0BAACMC3Njb3JlX3RhYmxllH2UaCJLAnVoMiiM
BTwgMC4ylIwJMC4yIC0gMC40lIwJMC40IC0gMC42lIwJMC42IC0gMC44lIwH4omlIDAuOJR0lHVi
aCcpgZR9lChoKn2UKIwXc2hvd19wcm9iYWJpbGl0eV9lcnJvcnOUiIwPc2hvd19yZWdfZXJyb3Jz
lEsCjAtzaG93bl9wcm9ic5RLAYwMdGFyZ2V0X2NsYXNzlGigjAtzY29yZV90YWJsZZR9lGgiSwJ1
aDIojAM8IDCUjAgwIC0gMC4yNZSMCTAuMjUgLSA1MJSMBzUwIC0gOTCUjAbiiaUgOTCUdJR1YmV1
Lg==
</properties>
		<properties node_id="8" format="literal">{'auto_commit': True, 'color_by_class': True, 'controlAreaVisible': True, 'savedWidgetGeometry': b'\x01\xd9\xd0\xcb\x00\x03\x00\x00\x00\x00\x01\x1c\x00\x00\x00\xb0\x00\x00\x06U\x00\x00\x04\x19\x00\x00\x01\x1c\x00\x00\x00\xcc\x00\x00\x06U\x00\x00\x04\x19\x00\x00\x00\x00\x00\x00\x00\x00\x07\x80\x00\x00\x01\x1c\x00\x00\x00\xcc\x00\x00\x06U\x00\x00\x04\x19', 'select_rows': False, 'selected_cols': [], 'selected_rows': [], 'show_attribute_labels': True, 'show_distributions': True, '__version__': 2}</properties>
		<properties node_id="9" format="literal">{'compatibility_mode': False, 'controlAreaVisible': True, 'number_of_folds': 10, 'replacement': False, 'sampleSizeNumber': 1, 'sampleSizePercentage': 70, 'sampleSizeSqlPercentage': 0.1, 'sampleSizeSqlTime': 1, 'sampling_type': 0, 'savedWidgetGeometry': b"\x01\xd9\xd0\xcb\x00\x03\x00\x00\x00\x00\x03A\x00\x00\x01'\x00\x00\x04?\x00\x00\x02\xf0\x00\x00\x03A\x00\x00\x01C\x00\x00\x04?\x00\x00\x02\xf0\x00\x00\x00\x00\x00\x00\x00\x00\x07\x80\x00\x00\x03A\x00\x00\x01C\x00\x00\x04?\x00\x00\x02\xf0", 'selectedFold': 1, 'sql_dl': False, 'stratify': False, 'use_seed': True, '__version__': 2}</properties>
		<properties node_id="10" format="pickle">gASV5iAAAAAAAAB9lCiMEmNvbnRyb2xBcmVhVmlzaWJsZZSIjBRkaXNwbGF5X2NvbnZleF9jdXJ2
ZZSIjBNkaXNwbGF5X2NvbnZleF9odWxslImMFWRpc3BsYXlfZGVmX3RocmVzaG9sZJSIjBFkaXNw
bGF5X3BlcmZfbGluZZSIjAdmbl9jb3N0lE30AYwHZnBfY29zdJRN9AGMDXJvY19hdmVyYWdpbmeU
SwCME3NhdmVkV2lkZ2V0R2VvbWV0cnmUQ0IB2dDLAAMAAAAAAoAAAAFKAAAFxAAAA58AAAKAAAAB
ZgAABcQAAAOfAAAAAAAAAAAHgAAAAoAAAAFmAAAFxAAAA5+UjAx0YXJnZXRfcHJpb3KUjBVudW1w
eS5jb3JlLm11bHRpYXJyYXmUjAZzY2FsYXKUk5SMBW51bXB5lIwFZHR5cGWUk5SMAmY4lImIh5RS
lChLA4wBPJROTk5K/////0r/////SwB0lGJDCAAAAAAAAAAAlIaUUpSMC19fdmVyc2lvbl9flEsB
jBBjb250ZXh0X3NldHRpbmdzlF2UKIwVb3Jhbmdld2lkZ2V0LnNldHRpbmdzlIwHQ29udGV4dJST
lCmBlH2UKIwGdmFsdWVzlH2UKIwUc2VsZWN0ZWRfY2xhc3NpZmllcnOUXZQoSwBLAWWMDHRhcmdl
dF9pbmRleJRLAGgaSwF1jAdjbGFzc2VzlCiMAzwgMJSMBzAgLSAwLjGUjAgwLjEgLSAxMJSMCDEw
IC0gMTAwlIwH4omlIDEwMJR0lIwQY2xhc3NpZmllcl9uYW1lc5RdlCiMDVJhbmRvbSBGb3Jlc3SU
jBFHcmFkaWVudCBCb29zdGluZ5RldWJoHymBlH2UKGgifZQoaCRdlChLAEsBSwJlaCZLAGgaSwF1
aCcojAM8IDCUjAcwIC0gMC4xlIwIMC4xIC0gMTCUjAgxMCAtIDEwMJSMB+KJpSAxMDCUdJRoLl2U
KIwNUmFuZG9tIEZvcmVzdJSMEUdyYWRpZW50IEJvb3N0aW5nlIwLTmFpdmUgQmF5ZXOUZXViaB8p
gZR9lChoIn2UKGgkXZQoSwBLAUsCZWgmSwBoGksBdWgnKIwDPCAwlIwHMCAtIDAuMZSMCDAuMSAt
IDIwlIwIMjAgLSAxMDCUjAfiiaUgMTAwlHSUaC5dlCiMDVJhbmRvbSBGb3Jlc3SUjBFHcmFkaWVu
dCBCb29zdGluZ5SMC05haXZlIEJheWVzlGV1YmgfKYGUfZQoaCJ9lChoJF2UKEsASwFLAmVoJksA
aBpLAXVoJyiMAzwgMJSMBzAgLSAwLjGUjAgwLjEgLSAxNZSMCDE1IC0gMTAwlIwH4omlIDEwMJR0
lGguXZQojA1SYW5kb20gRm9yZXN0lIwRR3JhZGllbnQgQm9vc3RpbmeUjAtOYWl2ZSBCYXllc5Rl
dWJoHymBlH2UKGgifZQoaCRdlChLAEsBSwJlaCZLAGgaSwF1aCcojAM8IDCUjAcwIC0gMC4xlIwH
MC4xIC0gNpSMBzYgLSAxMDCUjAfiiaUgMTAwlHSUaC5dlCiMDVJhbmRvbSBGb3Jlc3SUjBFHcmFk
aWVudCBCb29zdGluZ5SMC05haXZlIEJheWVzlGV1YmgfKYGUfZQoaCJ9lChoJF2UKEsASwFLAmVo
JksAaBpLAXVoJ4wDPCAwlIwGMCAtIDEwlIwG4omlIDEwlIeUaC5dlCiMDVJhbmRvbSBGb3Jlc3SU
jBFHcmFkaWVudCBCb29zdGluZ5SMC05haXZlIEJheWVzlGV1YmgfKYGUfZQoaCJ9lCiMFHNlbGVj
dGVkX2NsYXNzaWZpZXJzlF2UKEsASwFLAmWMDHRhcmdldF9pbmRleJRLAGgaSwF1aCeMBTwgMC4x
lIwIMC4xIC0gMTCUjAbiiaUgMTCUh5RoLl2UKIwNUmFuZG9tIEZvcmVzdJSMEUdyYWRpZW50IEJv
b3N0aW5nlIwLTmFpdmUgQmF5ZXOUZXViaB8pgZR9lChoIn2UKGh5XZQoSwBLAUsCZWh7SwJoGksB
dWgnKIwDPCAwlIwFMCAtIDGUjAYxIC0gMTCUjAbiiaUgMTCUdJRoLl2UKIwNUmFuZG9tIEZvcmVz
dJSMEUdyYWRpZW50IEJvb3N0aW5nlIwLTmFpdmUgQmF5ZXOUZXViaB8pgZR9lChoIn2UKGh5XZQo
SwBLAUsCZWh7SwBoGksBdWgnKIwDPCAwlIwHMCAtIDAuMZSMCDAuMSAtIDEwlIwG4omlIDEwlHSU
aC5dlCiMDVJhbmRvbSBGb3Jlc3SUjBFHcmFkaWVudCBCb29zdGluZ5SMC05haXZlIEJheWVzlGV1
YmgfKYGUfZQoaCJ9lCiMFHNlbGVjdGVkX2NsYXNzaWZpZXJzlF2UKEsASwFLAmWMDHRhcmdldF9p
bmRleJRLAGgaSwF1aCcojAM8IDCUjAcwIC0gMC4xlIwJMC4xIC0gMTAwlIwH4omlIDEwMJR0lGgu
XZQojA1SYW5kb20gRm9yZXN0lIwRR3JhZGllbnQgQm9vc3RpbmeUjAtOYWl2ZSBCYXllc5RldWJo
HymBlH2UKGgifZQojBRzZWxlY3RlZF9jbGFzc2lmaWVyc5RdlChLAEsBSwJljAx0YXJnZXRfaW5k
ZXiUSwBoGksBdWgnKIwFPCAwLjGUjAcwLjEgLSAxlIwGMSAtIDk5lIwG4omlIDk5lHSUaC5dlCiM
DVJhbmRvbSBGb3Jlc3SUjBFHcmFkaWVudCBCb29zdGluZ5SMC05haXZlIEJheWVzlGV1YmgfKYGU
fZQoaCJ9lChosF2UKEsASwFLAmVosksAaBpLAXVoJyiMBTwgMC4xlIwHMC4xIC0gMZSMBjEgLSA1
MJSMBzUwIC0gOTmUjAbiiaUgOTmUdJRoLl2UKIwNUmFuZG9tIEZvcmVzdJSMEUdyYWRpZW50IEJv
b3N0aW5nlIwLTmFpdmUgQmF5ZXOUZXViaB8pgZR9lChoIn2UKGiwXZQoSwBLAUsCZWiySwBoGksB
dWgnjAU8IDAuMZSMCjAuMSAtIDEuOTmUjAjiiaUgMS45OZSHlGguXZQojA1SYW5kb20gRm9yZXN0
lIwRR3JhZGllbnQgQm9vc3RpbmeUjAtOYWl2ZSBCYXllc5RldWJoHymBlH2UKGgifZQoaLBdlChL
AEsBSwJlaLJLAGgaSwF1aCcojAM8IDCUjAUwIC0gMZSMBzEgLSAxMDCUjAfiiaUgMTAwlHSUaC5d
lCiMDVJhbmRvbSBGb3Jlc3SUjBFHcmFkaWVudCBCb29zdGluZ5SMC05haXZlIEJheWVzlGV1Ymgf
KYGUfZQoaCJ9lChosF2UKEsASwFLAmVosksEaBpLAXVoJyiMBDwgMjCUjAcyMCAtIDQwlIwHNDAg
LSA2MJSMBzYwIC0gODCUjAbiiaUgODCUdJRoLl2UKIwNUmFuZG9tIEZvcmVzdJSMEUdyYWRpZW50
IEJvb3N0aW5nlIwLTmFpdmUgQmF5ZXOUZXViaB8pgZR9lChoIn2UKGiwXZQoSwBLAUsCZWiySwBo
GksBdWgnKIwDPCAwlIwGMCAtIDIwlIwHMjAgLSA0MJSMBzQwIC0gNjCUjAc2MCAtIDgwlIwIODAg
LSAxMDCUjAfiiaUgMTAwlHSUaC5dlCiMDVJhbmRvbSBGb3Jlc3SUjBFHcmFkaWVudCBCb29zdGlu
Z5SMC05haXZlIEJheWVzlGV1YmgfKYGUfZQoaCJ9lChosF2UKEsASwFLAksDZWiySwBoGksBdWgn
aPxoLl2UKIwIQWRhQm9vc3SUaP5o/2oAAQAAZXViaB8pgZR9lChoIn2UKGiwXZQoSwBLAUsCSwNL
BGVosksAaBpLAXVoJ2j8aC5dlChqBgEAAGj+aP+MDk5ldXJhbCBOZXR3b3JrlGoAAQAAZXViaB8p
gZR9lChoIn2UKIwUc2VsZWN0ZWRfY2xhc3NpZmllcnOUXZQoSwBLAUsCSwNLBGWMDHRhcmdldF9p
bmRleJRLAGgaSwF1aCcojAs8IDAuMDI3NzI4N5SMEzAuMDI3NzI4NyAtIDQuMjEyODOUjBE0LjIx
MjgzIC0gMjcuNDE2OZSMC+KJpSAyNy40MTY5lHSUaC5dlCiMCEFkYUJvb3N0lIwNUmFuZG9tIEZv
cmVzdJSMEUdyYWRpZW50IEJvb3N0aW5nlIwOTmV1cmFsIE5ldHdvcmuUjAtOYWl2ZSBCYXllc5Rl
dWJoHymBlH2UKGgifZQojBRzZWxlY3RlZF9jbGFzc2lmaWVyc5RdlChLAEsBSwJLA0sEZYwMdGFy
Z2V0X2luZGV4lEsAaBpLAXVoJyiMCTwgMC4wMDAwNZSMEDAuMDAwMDUgLSAwLjQ5ODaUjBAwLjQ5
ODYgLSAwLjk5OTk1lIwL4omlIDAuOTk5OTWUdJRoLl2UKIwIQWRhQm9vc3SUjA1SYW5kb20gRm9y
ZXN0lIwRR3JhZGllbnQgQm9vc3RpbmeUjA5OZXVyYWwgTmV0d29ya5SMC05haXZlIEJheWVzlGV1
YmgfKYGUfZQoaCJ9lChqIQEAAF2UKEsASwFLAksDSwRlaiMBAABLAGgaSwF1aCcojAk8IDAuMDAw
MDWUjBAwLjAwMDA1IC0gMC40NDYzlIwQMC40NDYzIC0gMC45OTk5NZSMC+KJpSAwLjk5OTk1lHSU
aC5dlCiMCEFkYUJvb3N0lIwNUmFuZG9tIEZvcmVzdJSMEUdyYWRpZW50IEJvb3N0aW5nlIwOTmV1
cmFsIE5ldHdvcmuUjAtOYWl2ZSBCYXllc5RldWJoHymBlH2UKGgifZQojBRzZWxlY3RlZF9jbGFz
c2lmaWVyc5RdlChLAEsBSwJLA0sEZYwMdGFyZ2V0X2luZGV4lEsAaBpLAXVoJ4wFPCAwLjeUjAkw
LjcgLSAwLjmUjAfiiaUgMC45lIeUaC5dlCiMCEFkYUJvb3N0lIwNUmFuZG9tIEZvcmVzdJSMEUdy
YWRpZW50IEJvb3N0aW5nlIwOTmV1cmFsIE5ldHdvcmuUjAtOYWl2ZSBCYXllc5RldWJoHymBlH2U
KGgifZQoakEBAABdlChLAUsCSwNLBGVqQwEAAEsAaBpLAXVoJyiMCTwgMy42OTA1NZSMETMuNjkw
NTUgLSAyMy4yODk3lIwQMjMuMjg5NyAtIDcwLjM3N5SMCuKJpSA3MC4zNzeUdJRoLl2UKGpJAQAA
akoBAABqSwEAAGpMAQAAak0BAABldWJoHymBlH2UKGgifZQoakEBAABdlChLAUsCSwNLBGVqQwEA
AEsAaBpLAXVoJ4wEPCAxMJSMBzEwIC0gNzGUjAbiiaUgNzGUh5RoLl2UKGpJAQAAakoBAABqSwEA
AGpMAQAAak0BAABldWJoHymBlH2UKGgifZQojBRzZWxlY3RlZF9jbGFzc2lmaWVyc5RdlChLAEsB
SwJLA0sEZYwMdGFyZ2V0X2luZGV4lEsAaBpLAXVoJyiMBDwgMTCUjAcxMCAtIDIzlIwHMjMgLSA3
MZSMBuKJpSA3MZR0lGguXZQoakkBAABqSgEAAGpLAQAAakwBAABqTQEAAGV1YmgfKYGUfZQoaCJ9
lChqZAEAAF2UKEsASwFLAksDSwRlamYBAABLAGgaSwF1aCeMCTwgNy44NzkzOJSMETcuODc5Mzgg
LSA1MC45NjgzlIwL4omlIDUwLjk2ODOUh5RoLl2UKGpJAQAAakoBAABqSwEAAGpMAQAAak0BAABl
dWJoHymBlH2UKGgifZQoamQBAABdlChLAEsBSwJLA0sEZWpmAQAASwBoGksBdWgnjAk8IDcuODc0
NzmUjBE3Ljg3NDc5IC0gNTAuOTY4M5SMC+KJpSA1MC45NjgzlIeUaC5dlChqSQEAAGpKAQAAaksB
AABqTAEAAGpNAQAAZXViaB8pgZR9lChoIn2UKGpkAQAAXZQoSwBLAUsCSwNLBGVqZgEAAEsAaBpL
AXVoJ4wJPCAzMDYuOTE1lIwRMzA2LjkxNSAtIDYxMy44MjmUjAviiaUgNjEzLjgyOZSHlGguXZQo
akkBAABqSgEAAGpLAQAAakwBAABqTQEAAGV1YmgfKYGUfZQoaCJ9lChqZAEAAF2UKEsASwFLAksD
SwRlamYBAABLAGgaSwF1aCcojAY8IDAuMjWUjAowLjI1IC0gMC41lIwKMC41IC0gMC43NZSMCOKJ
pSAwLjc1lHSUaC5dlChqSQEAAGpKAQAAaksBAABqTAEAAGpNAQAAZXViaB8pgZR9lChoIn2UKGpk
AQAAXZQoSwBLAUsCSwNLBGVqZgEAAEsAaBpLAXVoJ4wFPCAwLjOUjAkwLjMgLSAwLjmUjAfiiaUg
MC45lIeUaC5dlChqSQEAAGpKAQAAaksBAABqTAEAAGpNAQAAZXViaB8pgZR9lChoIn2UKGpkAQAA
XZQoSwBLAUsCSwNLBGVqZgEAAEsAaBpLAXVoJyiMBTwgMC4zlIwJMC4zIC0gMC43lIwJMC43IC0g
MC45lIwH4omlIDAuOZR0lGguXZQoakkBAABqSgEAAGpLAQAAakwBAABqTQEAAGV1YmgfKYGUfZQo
aCJ9lChqZAEAAF2UKEsASwFLAksDSwRlamYBAABLAGgaSwF1aCcojAU8IDAuMZSMCTAuMSAtIDAu
N5SMCTAuNyAtIDAuOZSMB+KJpSAwLjmUdJRoLl2UKIwIQWRhQm9vc3SUjA1SYW5kb20gRm9yZXN0
lIwRR3JhZGllbnQgQm9vc3RpbmeUjA5OZXVyYWwgTmV0d29ya5SMC05haXZlIEJheWVzlGV1Ymgf
KYGUfZQoaCJ9lCiMFHNlbGVjdGVkX2NsYXNzaWZpZXJzlF2UKEsASwFLAksDSwRljAx0YXJnZXRf
aW5kZXiUSwBoGksBdWgnKIwJPCAwLjAwMDA1lIwQMC4wMDAwNSAtIDAuMjg2N5SMEDAuMjg2NyAt
IDAuOTY1OTWUjBEwLjk2NTk1IC0gMC45OTk5NZSMC+KJpSAwLjk5OTk1lHSUaC5dlChqrwEAAGqw
AQAAarEBAABqsgEAAGqzAQAAZXViaB8pgZR9lChoIn2UKGq3AQAAXZQoSwBLAUsCSwNLBGVquQEA
AEsAaBpLAXVoJyiMBTwgMC4xlIwJMC4xIC0gMC4zlIwJMC4zIC0gMC43lIwJMC43IC0gMC45lIwH
4omlIDAuOZR0lGguXZQojAhBZGFCb29zdJSMDVJhbmRvbSBGb3Jlc3SUjBFHcmFkaWVudCBCb29z
dGluZ5RqsgEAAIwLTmFpdmUgQmF5ZXOUZXViaB8pgZR9lChoIn2UKGq3AQAAXZQoSwBLAUsCSwNL
BGVquQEAAEsAaBpLAXVoJ2rKAQAAaC5dlCiMFEFkYUJvb3N0ICgxKSAoMSkgKDEplIwZUmFuZG9t
IEZvcmVzdCAoMSkgKDEpICgxKZSMHUdyYWRpZW50IEJvb3N0aW5nICgxKSAoMSkgKDEplGqyAQAA
jBdOYWl2ZSBCYXllcyAoMSkgKDEpICgxKZRldWJoHymBlH2UKGgifZQoarcBAABdlChLAEsBSwJL
A0sEZWq5AQAASwBoGksBdWgnKIwDPCAwlIwHMCAtIDAuNZSMCTAuNSAtIDAuN5SMCTAuNyAtIDAu
OZSMB+KJpSAwLjmUdJRoLl2UKIwUQWRhQm9vc3QgKDEpICgxKSAoMSmUjBlSYW5kb20gRm9yZXN0
ICgxKSAoMSkgKDEplIwdR3JhZGllbnQgQm9vc3RpbmcgKDEpICgxKSAoMSmUjA5OZXVyYWwgTmV0
d29ya5SMF05haXZlIEJheWVzICgxKSAoMSkgKDEplGV1YmgfKYGUfZQoaCJ9lChqtwEAAF2UKEsA
SwFLAksDSwRlarkBAABLAGgaSwF1aCcojAM8IDOUjAYzIC0gMTCUjAcxMCAtIDIzlIwHMjMgLSA3
MJSMBuKJpSA3MJR0lGguXZQoatUBAABq1gEAAGrXAQAAarIBAABq2AEAAGV1YmgfKYGUfZQoaCJ9
lChqtwEAAF2UKEsASwFLAksDSwRlarkBAABLAGgaSwF1aCcojAM8IDCUjAgwIC0gMy42OZSMCTMu
NjkgLSAxMJSMCTEwIC0gMjMuM5SMCTIzLjMgLSA3MJSMBuKJpSA3MJR0lGguXZQoatUBAABq1gEA
AGrXAQAAarIBAABq2AEAAGV1YmgfKYGUfZQoaCJ9lChqtwEAAF2UKEsASwFLAksDSwRlarkBAABL
AGgaSwF1aCcojAs8IDAuMDQwODUxMZSMEzAuMDQwODUxMSAtIDYuNjE4MTiUjBE2LjYxODE4IC0g
MTcuMjI0OJSMETE3LjIyNDggLSAzNi40NTMxlIwRMzYuNDUzMSAtIDYzLjk5ODiUjBE2My45OTg4
IC0gMTE1LjM4MpSMC+KJpSAxMTUuMzgylHSUaC5dlChq1QEAAGrWAQAAatcBAABqsgEAAGrYAQAA
ZXViaB8pgZR9lChoIn2UKIwUc2VsZWN0ZWRfY2xhc3NpZmllcnOUXZQoSwBLAUsCSwNLBGWMDHRh
cmdldF9pbmRleJRLAGgaSwF1aCcojAM8IDCUjAcwIC0gMC43lIwJMC43IC0gMC45lIwH4omlIDAu
OZR0lGguXZQoauQBAABq5QEAAGrmAQAAaucBAABq6AEAAGV1YmgfKYGUfZQoaCJ9lChqEAIAAF2U
KEsASwFLAksDSwRlahICAABLAGgaSwF1aCcojAM8IDCUjAcwIC0gMC4ylIwJMC4yIC0gMC41lIwJ
MC41IC0gMC43lIwJMC43IC0gMC45lIwH4omlIDAuOZR0lGguXZQoauQBAABq5QEAAGrmAQAAaucB
AABq6AEAAGV1YmgfKYGUfZQoaCJ9lCiMFHNlbGVjdGVkX2NsYXNzaWZpZXJzlF2UKEsASwFLAksD
SwRljAx0YXJnZXRfaW5kZXiUSwBoGksBdWgnKIwDPCAwlIwHMCAtIDAuMpSMCTAuMiAtIDAuNZSM
CTAuNSAtIDAuN5SMCTAuNyAtIDAuOZSMB+KJpSAwLjmUdJRoLl2UKIwQQWRhQm9vc3QgKDEpICgx
KZSMFVJhbmRvbSBGb3Jlc3QgKDEpICgxKZSMGUdyYWRpZW50IEJvb3N0aW5nICgxKSAoMSmUjA5O
ZXVyYWwgTmV0d29ya5SME05haXZlIEJheWVzICgxKSAoMSmUZXViaB8pgZR9lChoIn2UKGooAgAA
XZQoSwJLA2VqKgIAAEsDaBpLAXVoJyiMAzwgMJSMBzAgLSAwLjWUjAkwLjUgLSAwLjmUjAfiiaUg
MC45lHSUaC5dlChqMwIAAGo0AgAAajUCAABqNgIAAGo3AgAAZXViaB8pgZR9lChoIn2UKIwUc2Vs
ZWN0ZWRfY2xhc3NpZmllcnOUXZQoSwBLAUsCSwNLBGWMDHRhcmdldF9pbmRleJRLAGgaSwF1aCco
jAM8IDCUjAcwIC0gMC41lIwJMC41IC0gMC45lIwH4omlIDAuOZR0lGguXZQojAxBZGFCb29zdCAo
MSmUjBFSYW5kb20gRm9yZXN0ICgxKZSMFUdyYWRpZW50IEJvb3N0aW5nICgxKZSMDk5ldXJhbCBO
ZXR3b3JrlIwPTmFpdmUgQmF5ZXMgKDEplGV1YmgfKYGUfZQoaCJ9lCiMFHNlbGVjdGVkX2NsYXNz
aWZpZXJzlF2UKEsASwFLAksDSwRljAx0YXJnZXRfaW5kZXiUSwBoGksBdWgnKIwDPCAwlIwHMCAt
IDAuNZSMCTAuNSAtIDAuOZSMB+KJpSAwLjmUdJRoLl2UKIwIQWRhQm9vc3SUjA1SYW5kb20gRm9y
ZXN0lIwRR3JhZGllbnQgQm9vc3RpbmeUjA5OZXVyYWwgTmV0d29ya5SMC05haXZlIEJheWVzlGV1
YmgfKYGUfZQoaCJ9lChqVgIAAF2UKEsCSwNlalgCAABLAmgaSwF1aCcojAM8IDCUjAgwIC0gMC4y
NZSMCjAuMjUgLSAwLjWUjAkwLjUgLSAwLjmUjAfiiaUgMC45lHSUaC5dlCiMCEFkYUJvb3N0lIwN
UmFuZG9tIEZvcmVzdJSMEUdyYWRpZW50IEJvb3N0aW5nlIwOTmV1cmFsIE5ldHdvcmuUjAtOYWl2
ZSBCYXllc5RldWJoHymBlH2UKGgifZQojBRzZWxlY3RlZF9jbGFzc2lmaWVyc5RdlChLAEsBSwJL
A0sEZYwMdGFyZ2V0X2luZGV4lEsEaBpLAXVoJyiMAzwgMJSMBjAgLSAyNZSMBzI1IC0gNTCUjAc1
MCAtIDkwlIwG4omlIDkwlHSUaC5dlCiMCEFkYUJvb3N0lIwNUmFuZG9tIEZvcmVzdJSMEUdyYWRp
ZW50IEJvb3N0aW5nlIwOTmV1cmFsIE5ldHdvcmuUjAtOYWl2ZSBCYXllc5RldWJoHymBlH2UKGgi
fZQojBRzZWxlY3RlZF9jbGFzc2lmaWVyc5RdlChLAEsBSwJLA0sEZYwMdGFyZ2V0X2luZGV4lEsE
aBpLAXVoJyiMAzwgMJSMCDAgLSAwLjI1lIwKMC4yNSAtIDAuNZSMCTAuNSAtIDAuN5SMCTAuNyAt
IDAuOZSMB+KJpSAwLjmUdJRoLl2UKIwIQWRhQm9vc3SUjA1SYW5kb20gRm9yZXN0lIwRR3JhZGll
bnQgQm9vc3RpbmeUjA5OZXVyYWwgTmV0d29ya5SMC05haXZlIEJheWVzlGV1YmgfKYGUfZQoaCJ9
lCiMFHNlbGVjdGVkX2NsYXNzaWZpZXJzlF2UKEsASwFLAksDSwRljAx0YXJnZXRfaW5kZXiUSwBo
GksBdWgnKIwDPCAwlIwIMCAtIDAuMjWUjAowLjI1IC0gMC43lIwJMC43IC0gMC45lIwH4omlIDAu
OZR0lGguXZQojAhBZGFCb29zdJSMDVJhbmRvbSBGb3Jlc3SUjBFHcmFkaWVudCBCb29zdGluZ5SM
Dk5ldXJhbCBOZXR3b3JrlIwLTmFpdmUgQmF5ZXOUZXViaB8pgZR9lChoIn2UKGqcAgAAXZQoSwBL
AUsCSwNLBGVqngIAAEsAaBpLAXVoJyiMAzwgMJSMBzAgLSAwLjeUjAkwLjcgLSAwLjiUjAkwLjgg
LSAwLjmUjAfiiaUgMC45lHSUaC5dlChqpgIAAGqnAgAAaqgCAABqqQIAAGqqAgAAZXViZXUu
</properties>
		<properties node_id="11" format="pickle">gASVrRMAAAAAAAB9lCiMEmFwcGVuZF9wcmVkaWN0aW9uc5SIjBRhcHBlbmRfcHJvYmFiaWxpdGll
c5SJjAphdXRvY29tbWl0lIiMEmNvbnRyb2xBcmVhVmlzaWJsZZSIjBNzYXZlZFdpZGdldEdlb21l
dHJ5lENCAdnQywADAAAAAAK9AAABoAAABi8AAAOtAAACvQAAAbwAAAYvAAADrQAAAAAAAAAAB4AA
AAK9AAABvAAABi8AAAOtlIwQc2VsZWN0ZWRfbGVhcm5lcpRdlEsAYYwRc2VsZWN0ZWRfcXVhbnRp
dHmUSwKMC19fdmVyc2lvbl9flEsBjBBjb250ZXh0X3NldHRpbmdzlF2UKIwVb3Jhbmdld2lkZ2V0
LnNldHRpbmdzlIwHQ29udGV4dJSTlCmBlH2UKIwGdmFsdWVzlH2UKIwJc2VsZWN0aW9ulI+UKEsE
SwSGlEsASwCGlEsBSwGGlEsDSwOGlEsCSwKGlJBoCksBdYwHY2xhc3Nlc5QojAM8IDCUjAcwIC0g
MC4xlIwIMC4xIC0gMTCUjAgxMCAtIDEwMJSMB+KJpSAxMDCUdJR1YmgPKYGUfZQoaBJ9lCiMCXNl
bGVjdGlvbpSPlChLBEsEhpRLAEsAhpRLAUsBhpRLA0sDhpRLAksChpSQaApLAXVoGyiMAzwgMJSM
BzAgLSAwLjGUjAgwLjEgLSAyMJSMCDIwIC0gMTAwlIwH4omlIDEwMJR0lHViaA8pgZR9lChoEn2U
KGglj5QoSwRLBIaUSwBLAIaUSwFLAYaUSwNLA4aUSwJLAoaUkGgKSwF1aBsojAM8IDCUjAcwIC0g
MC4xlIwIMC4xIC0gMTWUjAgxNSAtIDEwMJSMB+KJpSAxMDCUdJR1YmgPKYGUfZQoaBJ9lChoJY+U
KEsESwSGlEsASwCGlEsBSwGGlEsDSwOGlEsCSwKGlJBoCksBdWgbKIwDPCAwlIwHMCAtIDAuMZSM
BzAuMSAtIDaUjAc2IC0gMTAwlIwH4omlIDEwMJR0lHViaA8pgZR9lChoEn2UKGglj5QoSwBLAIaU
SwFLAYaUSwJLAoaUkGgKSwF1aBuMAzwgMJSMBjAgLSAxMJSMBuKJpSAxMJSHlHViaA8pgZR9lCho
En2UKIwJc2VsZWN0aW9ulI+UKEsASwCGlEsBSwGGlEsCSwKGlJBoCksBdWgbjAU8IDAuMZSMCDAu
MSAtIDEwlIwG4omlIDEwlIeUdWJoDymBlH2UKGgSfZQoaF6PlChLAEsAhpRLAUsBhpRLA0sDhpRL
AksChpSQaApLAXVoGyiMAzwgMJSMBTAgLSAxlIwGMSAtIDEwlIwG4omlIDEwlHSUdWJoDymBlH2U
KGgSfZQoaF6PlChLAEsAhpRLAUsBhpRLA0sDhpRLAksChpSQaApLAXVoGyiMAzwgMJSMBzAgLSAw
LjGUjAgwLjEgLSAxMJSMBuKJpSAxMJR0lHViaA8pgZR9lChoEn2UKIwJc2VsZWN0aW9ulI+UKEsB
SwGGlEsDSwOGlEsCSwKGlEsASwCGlJBoCksBdWgbKIwDPCAwlIwHMCAtIDAuMZSMCTAuMSAtIDEw
MJSMB+KJpSAxMDCUdJR1YmgPKYGUfZQoaBJ9lCiMCXNlbGVjdGlvbpSPlChLAEsAhpRLAUsBhpRL
A0sDhpRLAksChpSQaApLAXVoGyiMBTwgMC4xlIwHMC4xIC0gMZSMBjEgLSA5OZSMBuKJpSA5OZR0
lHViaA8pgZR9lChoEn2UKGiSj5RoCksBdWgbKIwFPCAwLjGUjAcwLjEgLSAxlIwGMSAtIDUwlIwH
NTAgLSA5OZSMBuKJpSA5OZR0lHViaA8pgZR9lChoEn2UKGiSj5QoSwBLAIaUSwFLAYaUSwJLAoaU
kGgKSwF1aBuMBTwgMC4xlIwKMC4xIC0gMS45OZSMCOKJpSAxLjk5lIeUdWJoDymBlH2UKGgSfZQo
aJKPlChLAUsBhpRLA0sDhpRLAksChpRLAEsAhpSQaApLAXVoGyiMAzwgMJSMBTAgLSAxlIwHMSAt
IDEwMJSMB+KJpSAxMDCUdJR1YmgPKYGUfZQoaBJ9lChoko+UKEsESwSGlEsASwCGlEsBSwGGlEsD
SwOGlEsCSwKGlJBoCksBdWgbKIwEPCAyMJSMBzIwIC0gNDCUjAc0MCAtIDYwlIwHNjAgLSA4MJSM
BuKJpSA4MJR0lHViaA8pgZR9lChoEn2UKGiSj5QoSwRLBIaUSwVLBYaUSwBLAIaUSwFLAYaUSwNL
A4aUSwJLAoaUSwZLBoaUkGgKSwF1aBsojAM8IDCUjAYwIC0gMjCUjAcyMCAtIDQwlIwHNDAgLSA2
MJSMBzYwIC0gODCUjAg4MCAtIDEwMJSMB+KJpSAxMDCUdJR1YmgPKYGUfZQoaBJ9lCiMCXNlbGVj
dGlvbpSPlGgKSwF1aBsojAs8IDAuMDI3NzI4N5SMEzAuMDI3NzI4NyAtIDQuMjEyODOUjBE0LjIx
MjgzIC0gMjcuNDE2OZSMC+KJpSAyNy40MTY5lHSUdWJoDymBlH2UKGgSfZQojAlzZWxlY3Rpb26U
j5QoSwBLAIaUSwFLAYaUSwJLAoaUkGgKSwF1aBsojAk8IDAuMDAwMDWUjBAwLjAwMDA1IC0gMC40
OTg2lIwQMC40OTg2IC0gMC45OTk5NZSMC+KJpSAwLjk5OTk1lHSUdWJoDymBlH2UKGgSfZQoaO6P
lChLAEsAhpRLAUsBhpRLAksChpSQaApLAXVoGyiMCTwgMC4wMDAwNZSMEDAuMDAwMDUgLSAwLjQ0
NjOUjBAwLjQ0NjMgLSAwLjk5OTk1lIwL4omlIDAuOTk5OTWUdJR1YmgPKYGUfZQoaBJ9lCiMCXNl
bGVjdGlvbpSPlChLAUsBhpRLAksChpRLAEsAhpSQaApLAXVoG4wFPCAwLjeUjAkwLjcgLSAwLjmU
jAfiiaUgMC45lIeUdWJoDymBlH2UKGgSfZQoagcBAACPlChLAEsAhpRLAUsBhpRLAksChpSQaApL
AXVoGyiMCTwgMy42OTA1NZSMETMuNjkwNTUgLSAyMy4yODk3lIwQMjMuMjg5NyAtIDcwLjM3N5SM
CuKJpSA3MC4zNzeUdJR1YmgPKYGUfZQoaBJ9lChqBwEAAI+UKEsBSwGGlEsCSwKGlEsASwCGlJBo
CksBdWgbjAQ8IDEwlIwHMTAgLSA3MZSMBuKJpSA3MZSHlHViaA8pgZR9lChoEn2UKIwJc2VsZWN0
aW9ulI+UKEsASwCGlEsBSwGGlEsCSwKGlJBoCksBdWgbKIwEPCAxMJSMBzEwIC0gMjOUjAcyMyAt
IDcxlIwG4omlIDcxlHSUdWJoDymBlH2UKGgSfZQoaioBAACPlChLAUsBhpRLAksChpRLAEsAhpSQ
aApLAXVoG4wJPCA3Ljg3OTM4lIwRNy44NzkzOCAtIDUwLjk2ODOUjAviiaUgNTAuOTY4M5SHlHVi
aA8pgZR9lChoEn2UKGoqAQAAj5QoSwBLAIaUSwFLAYaUSwJLAoaUkGgKSwF1aBuMCTwgNy44NzQ3
OZSMETcuODc0NzkgLSA1MC45NjgzlIwL4omlIDUwLjk2ODOUh5R1YmgPKYGUfZQoaBJ9lChqKgEA
AI+UKEsBSwGGlEsCSwKGlEsASwCGlJBoCksBdWgbjAk8IDMwNi45MTWUjBEzMDYuOTE1IC0gNjEz
LjgyOZSMC+KJpSA2MTMuODI5lIeUdWJoDymBlH2UKGgSfZQoaioBAACPlChLAUsBhpRLAksChpRL
AEsAhpSQaApLAXVoGyiMBjwgMC4yNZSMCjAuMjUgLSAwLjWUjAowLjUgLSAwLjc1lIwI4omlIDAu
NzWUdJR1YmgPKYGUfZQoaBJ9lChqKgEAAI+UKEsASwCGlEsBSwGGlEsCSwKGlJBoCksBdWgbjAU8
IDAuM5SMCTAuMyAtIDAuOZSMB+KJpSAwLjmUh5R1YmgPKYGUfZQoaBJ9lChqKgEAAI+UKEsBSwGG
lEsDSwOGlEsCSwKGlEsASwCGlJBoCksBdWgbKIwFPCAwLjOUjAkwLjMgLSAwLjeUjAkwLjcgLSAw
LjmUjAfiiaUgMC45lHSUdWJoDymBlH2UKGgSfZQoaioBAACPlChLAEsAhpRLAUsBhpRLA0sDhpRL
AksChpSQaApLAXVoGyiMBTwgMC4xlIwJMC4xIC0gMC43lIwJMC43IC0gMC45lIwH4omlIDAuOZR0
lHViaA8pgZR9lChoEn2UKIwJc2VsZWN0aW9ulI+UKEsBSwGGlEsDSwOGlEsCSwKGlEsASwCGlJBo
CksBdWgbKIwJPCAwLjAwMDA1lIwQMC4wMDAwNSAtIDAuMjg2N5SMEDAuMjg2NyAtIDAuOTY1OTWU
jBEwLjk2NTk1IC0gMC45OTk5NZSMC+KJpSAwLjk5OTk1lHSUdWJoDymBlH2UKGgSfZQoaokBAACP
lChLAEsAhpRLAUsBhpRLA0sDhpRLAksChpSQaApLAXVoGyiMBTwgMC4xlIwJMC4xIC0gMC4zlIwJ
MC4zIC0gMC43lIwJMC43IC0gMC45lIwH4omlIDAuOZR0lHViaA8pgZR9lChoEn2UKGqJAQAAj5Qo
SwBLAIaUSwFLAYaUSwNLA4aUSwJLAoaUkGgKSwF1aBsojAM8IDCUjAcwIC0gMC41lIwJMC41IC0g
MC43lIwJMC43IC0gMC45lIwH4omlIDAuOZR0lHViaA8pgZR9lChoEn2UKGqJAQAAj5QoSwRLBIaU
SwBLAIaUSwFLAYaUSwNLA4aUSwJLAoaUkGgKSwF1aBsojAM8IDOUjAYzIC0gMTCUjAcxMCAtIDIz
lIwHMjMgLSA3MJSMBuKJpSA3MJR0lHViaA8pgZR9lChoEn2UKGqJAQAAj5QoSwRLBIaUSwVLBYaU
SwBLAIaUSwFLAYaUSwNLA4aUSwJLAoaUkGgKSwF1aBsojAM8IDCUjAgwIC0gMy42OZSMCTMuNjkg
LSAxMJSMCTEwIC0gMjMuM5SMCTIzLjMgLSA3MJSMBuKJpSA3MJR0lHViaA8pgZR9lChoEn2UKGqJ
AQAAj5QoSwRLBIaUSwVLBYaUSwBLAIaUSwFLAYaUSwNLA4aUSwJLAoaUSwZLBoaUkGgKSwF1aBso
jAs8IDAuMDQwODUxMZSMEzAuMDQwODUxMSAtIDYuNjE4MTiUjBE2LjYxODE4IC0gMTcuMjI0OJSM
ETE3LjIyNDggLSAzNi40NTMxlIwRMzYuNDUzMSAtIDYzLjk5ODiUjBE2My45OTg4IC0gMTE1LjM4
MpSMC+KJpSAxMTUuMzgylHSUdWJoDymBlH2UKGgSfZQojAlzZWxlY3Rpb26Uj5QoSwBLAIaUSwFL
AYaUSwNLA4aUSwJLAoaUkGgKSwF1aBsojAM8IDCUjAcwIC0gMC43lIwJMC43IC0gMC45lIwH4oml
IDAuOZR0lHViaA8pgZR9lChoEn2UKGrnAQAAj5QoSwBLAIaUSwFLAYaUSwNLA4aUSwJLAoaUkGgK
SwF1aBsojAM8IDCUjAcwIC0gMC4ylIwJMC4yIC0gMC41lIwJMC41IC0gMC43lIwJMC43IC0gMC45
lIwH4omlIDAuOZR0lHViaA8pgZR9lChoEn2UKIwJc2VsZWN0aW9ulI+UKEsASwCGlEsBSwGGlEsD
SwOGlEsCSwKGlJBoCksBdWgbKIwDPCAwlIwHMCAtIDAuNZSMCTAuNSAtIDAuOZSMB+KJpSAwLjmU
dJR1YmgPKYGUfZQoaBJ9lCiMCXNlbGVjdGlvbpSPlChLBEsEhpRLAEsAhpRLAUsBhpRLA0sDhpRL
AksChpSQaApLAXVoGyiMAzwgMJSMCDAgLSAwLjI1lIwKMC4yNSAtIDAuNZSMCTAuNSAtIDAuOZSM
B+KJpSAwLjmUdJR1YmgPKYGUfZQoaBJ9lCiMCXNlbGVjdGlvbpSPlGgKSwF1aBsojAM8IDCUjAYw
IC0gMjWUjAcyNSAtIDUwlIwHNTAgLSA5MJSMBuKJpSA5MJR0lHViaA8pgZR9lChoEn2UKIwJc2Vs
ZWN0aW9ulI+UKEsESwSGlEsFSwWGlEsASwCGlEsBSwGGlEsDSwOGlEsCSwKGlJBoCksBdWgbKIwD
PCAwlIwIMCAtIDAuMjWUjAowLjI1IC0gMC41lIwJMC41IC0gMC43lIwJMC43IC0gMC45lIwH4oml
IDAuOZR0lHViaA8pgZR9lChoEn2UKIwJc2VsZWN0aW9ulI+UKEsESwSGlEsASwCGlEsBSwGGlEsD
SwOGlEsCSwKGlJBoCksBdWgbKIwDPCAwlIwIMCAtIDAuMjWUjAowLjI1IC0gMC43lIwJMC43IC0g
MC45lIwH4omlIDAuOZR0lHViaA8pgZR9lChoEn2UKGo/AgAAj5QoSwRLBIaUSwBLAIaUSwFLAYaU
SwNLA4aUSwJLAoaUkGgKSwF1aBsojAM8IDCUjAcwIC0gMC43lIwJMC43IC0gMC44lIwJMC44IC0g
MC45lIwH4omlIDAuOZR0lHViaA8pgZR9lChoEn2UKIwJc2VsZWN0aW9ulI+UKEsESwSGlEsASwCG
lEsBSwGGlEsDSwOGlEsCSwKGlJBoCksBdWgbKIwFPCAwLjKUjAkwLjIgLSAwLjSUjAkwLjQgLSAw
LjaUjAkwLjYgLSAwLjiUjAfiiaUgMC44lHSUdWJldS4=
</properties>
		<properties node_id="12" format="pickle">gASVbCAAAAAAAAB9lCiMC2F1dG9fY29tbWl0lIiMEmNvbnRyb2xBcmVhVmlzaWJsZZSIjBNzYXZl
ZFdpZGdldEdlb21ldHJ5lENCAdnQywADAAAAAAGpAAABQwAABcIAAAQWAAABqQAAAV8AAAXCAAAE
FgAAAAAAAAAAB4AAAAGpAAABXwAABcIAAAQWlIwHc29ydGluZ5RLAIwDc2lwlIwOX3VucGlja2xl
X2VudW2Uk5SMDFB5UXQ1LlF0Q29yZZSMCVNvcnRPcmRlcpRLAIeUUpSGlIwLX192ZXJzaW9uX1+U
SwKMEGNvbnRleHRfc2V0dGluZ3OUXZQojBVvcmFuZ2V3aWRnZXQuc2V0dGluZ3OUjAdDb250ZXh0
lJOUKYGUfZQojAZ2YWx1ZXOUfZQojAljb2xvcl92YXKUjApQZXJvX2xldWNvlEtmhpSMDXNlbGVj
dGVkX3ZhcnOUXZRoDksCdYwKYXR0cmlidXRlc5R9lCiMCkVDT21pbm9yaXSUSwKMCkVDT21ham9y
aXSUSwKMCkVDT3ZhcmlldHmUSwKMCkNBTk9QWW1lZGmUSwKMCkNBTk9QWXN0ZGWUSwKMCUNBTk9Q
WW1heJRLAowKRm9yR3JvbWVkaZRLAowKRm9yR3JvbWlub5RLAowKRm9yR3JvbWFqb5RLAowKRm9y
R3JvdmFyaZRLAmgZSwKMB09kb192aXKUSwKMCERpZF92aXJnlEsCjAdMeW5fcnVmlEsCjAhFdW1l
X2xhdJRLAowJQmxhcl9icmV2lEsCjAhBdm9pZHN1bZRLAowKQXZvaWRtZWRpYZRLAowIUHJvY19s
b3SUSwKMCVNjaV9jYXJvbJRLAowHVWNjb3VudJRLAowHRWRnZXN1bZRLAowKRWRnZW1lZGlhbpRL
AowHRWRnZW1pbpRLAowHRWRnZW1heJRLAowEVHhfMZRLAowEVHhfMpRLAowEVHhfM5RLAowEVG1f
MZRLAowEVG1fMpRLAowEVG1fM5RLAowFVlBEXzGUSwKMBVZQRF8ylEsCjAVWUERfM5RLAowIUHJl
c2VuY2WUSwGMCUFkamFjZW5jeZRLAowJTkRWSV9wcmV2lEsCjAxORFZJX2N1cnJlbnSUSwKMBUNh
c2VzlEsBdYwFbWV0YXOUfZQojAZDT1VOVFmUSwKMBFllYXKUSwF1dWJoEymBlH2UKGgWfZQoaBho
GUtmhpRoG12UaA5LAnVoHX2UKGgfSwJoIEsCaCFLAmgiSwJoI0sCaCRLAmglSwJoJksCaCdLAmgo
SwJoGUsCaClLAmgqSwJoK0sCaCxLAmgtSwJoLksCaC9LAmgwSwJoMUsCaDJLAmgzSwJoNEsCaDVL
Amg2SwJoN0sCaDhLAmg5SwJoOksCaDtLAmg8SwJoPUsCaD5LAmg/SwJoQEsBaEFLAmhCSwJoQ0sC
aERLAXVoRX2UKGhHSwJoSEsBjAdDVFlOQU1FlEsDjAtDYXNlcyBjbGFzc5RLA3V1YmgTKYGUfZQo
aBZ9lChoGGgZS2aGlGgbXZRoDksCdWgdfZQoaB9LAmggSwJoIUsCaCJLAmgjSwJoJEsCaCVLAmgm
SwJoJ0sCaChLAmgZSwJoKUsCaCpLAmgrSwJoLEsCaC1LAmguSwJoL0sCaDBLAmgxSwJoMksCaDNL
Amg0SwJoNUsCaDZLAmg3SwJoOEsCaDlLAmg6SwJoO0sCaDxLAmg9SwJoPksCaD9LAmhASwFoQUsC
aEJLAmhDSwJoREsBdWhFfZQoaEdLAWhISwFoUEsDaFFLA3V1YmgTKYGUfZQoaBZ9lChoGGgZS2aG
lGgbXZRoDksCdWgdfZQoaB9LAmggSwJoIUsCaCJLAmgjSwJoJEsCaCVLAmgmSwJoJ0sCaChLAmgZ
SwJoKUsCaCpLAmgrSwJoLEsCaC1LAmguSwJoL0sCaDBLAmgxSwJoMksCaDNLAmg0SwJoNUsCaDZL
Amg3SwJoOEsCaDlLAmg6SwJoO0sCaDxLAmg9SwJoPksCaD9LAmhASwFoSEsBjAlJbmNpZGVuY2WU
SwFoQUsCaEJLAmhDSwJoREsBdWhFfZQoaEdLAWhQSwNoUUsDdXViaBMpgZR9lChoFn2UKGgYaBlL
ZoaUaBtdlGgOSwJ1aB19lCiMBlJFR0lPTpRLAYwIRElWSVNJT06USwGMBVNUQVRFlEsBaEdLAYwG
U1ROQU1FlEsBjARGSVBTlEsCaB9LAmggSwJoIUsCaCJLAmgjSwJoJEsCaCVLAmgmSwJoJ0sCaChL
AmgZSwJoKUsCaCpLAmgrSwJoLEsCaC1LAmguSwJoL0sCaDBLAowJU2NpX2Nhcm9slEsBaDJLAmgz
SwJoNEsCaDVLAmg2SwJoN0sCaDhLAmg5SwJoOksCaDtLAmg8SwJoPUsCaD5LAmg/SwJoQEsBaEhL
AWhfSwFoQUsCaEJLAmhDSwJoREsBdWhFfZQoaFBLA2hRSwN1dWJoEymBlH2UKGgWfZQojAljb2xv
cl92YXKUjApQZXJvX2xldWNvlEtmhpSMDXNlbGVjdGVkX3ZhcnOUXZRoDksCdWgdfZQojApDQU5P
UFltZWRplEsCjApGb3JHcm9tZWRplEsCaHJLAowHT2RvX3ZpcpRLAowIRGlkX3ZpcmeUSwKMB0x5
bl9ydWaUSwKMCEV1bWVfbGF0lEsCjAlCbGFyX2JyZXaUSwKMCFByb2NfbG90lEsCjAdVY2NvdW50
lEsCjApFZGdlbWVkaWFulEsCjARUeF8xlEsCjARUeF8ylEsCjARUbV8xlEsCjARUbV8ylEsCjAVW
UERfMZRLAowFVlBEXzKUSwKMCFByZXNlbmNllEsBjAlBZGphY2VuY3mUSwKMCU5EVklfcHJldpRL
AowMTkRWSV9jdXJyZW50lEsCjAVDYXNlc5RLAXVoRX2UKIwGU1ROQU1FlEsBjARGSVBTlEsCjARZ
ZWFylEsBjAdDVFlOQU1FlEsDdXViaBMpgZR9lChoFn2UKGhxaHJLZoaUaHRdlGgOSwJ1aB19lCho
d0sCaHhLAmhySwJoeUsCaHpLAmh7SwJofEsCaH1LAmh+SwJof0sCaIBLAmiBSwJogksCaINLAmiE
SwJohUsCaIZLAmiHSwFoiEsCaIlLAmiKSwJ1aEV9lChojUsBaI5LAmiPSwFokEsDdXViaBMpgZR9
lChoFn2UKGhxaHJLZoaUaHRdlGgOSwJ1aB19lChod0sCaHhLAmhySwJoeUsCaHpLAmh7SwJofEsC
aH1LAmh+SwJof0sCaIBLAmiBSwJogksCaINLAmiESwJohUsCaIZLAmiHSwFoiEsCaIlLAmiKSwJo
i0sBdWhFfZQoaI1LAWiOSwFoj0sBaJBLA3V1YmgTKYGUfZQoaBZ9lChocU5K/v///4aUaHRdlGgO
SwJ1aB19lCiMCkNBTk9QWW1lZGmUSwKMCkZvckdyb21lZGmUSwKMClBlcm9fbGV1Y2+USwKMB09k
b192aXKUSwKMCERpZF92aXJnlEsCjAdMeW5fcnVmlEsCjAhFdW1lX2xhdJRLAowJQmxhcl9icmV2
lEsCjAhQcm9jX2xvdJRLAowHVWNjb3VudJRLAowKRWRnZW1lZGlhbpRLAowEVHhfMZRLAowEVHhf
MpRLAowEVG1fMZRLAowEVG1fMpRLAowFVlBEXzGUSwKMBVZQRF8ylEsCjAhQcmVzZW5jZZRLAYwJ
QWRqYWNlbmN5lEsCjAlORFZJX3ByZXaUSwKMDE5EVklfY3VycmVudJRLAowFQ2FzZXOUSwF1aEV9
lCiMBlNUTkFNRZRLAYwEWWVhcpRLAYwHQ1RZTkFNRZRLA3V1YmgTKYGUfZQoaBZ9lCiMCWNvbG9y
X3ZhcpROSv7///+GlIwNc2VsZWN0ZWRfdmFyc5RdlGgOSwJ1aB19lCiMCkNBTk9QWW1lZGmUSwKM
CkZvckdyb21lZGmUSwKMClBlcm9fbGV1Y2+USwKMB09kb192aXKUSwKMCERpZF92aXJnlEsCjAdM
eW5fcnVmlEsCjAhFdW1lX2xhdJRLAowJQmxhcl9icmV2lEsCjAhQcm9jX2xvdJRLAowHVWNjb3Vu
dJRLAowKRWRnZW1lZGlhbpRLAowEVHhfMZRLAowEVHhfMpRLAowEVG1fMZRLAowEVG1fMpRLAowF
VlBEXzGUSwKMBVZQRF8ylEsCjAhQcmVzZW5jZZRLAYwJQWRqYWNlbmN5lEsCjAlORFZJX3ByZXaU
SwKMDE5EVklfY3VycmVudJRLAowFQ2FzZXOUSwF1aEV9lCiMBlNUTkFNRZRLAYwHQ1RZTkFNRZRL
A3V1YmgTKYGUfZQoaBZ9lCiMCWNvbG9yX3ZhcpROSv7///+GlIwNc2VsZWN0ZWRfdmFyc5RdlGgO
SwJ1aB19lChoyUsCaMpLAmjLSwJozEsCaM1LAmjOSwJoz0sCaNBLAmjRSwJo0ksCaNNLAmjUSwJo
1UsCaNZLAmjXSwJo2EsBaNlLAmjaSwJo20sCaNxLAXVoRX2UKGjeSwFo30sDdXViaBMpgZR9lCho
Fn2UKGjjTkr+////hpRo5V2UaA5LAnVoHX2UKIwGUkVHSU9OlEsBjAhESVZJU0lPTpRLAYwFU1RB
VEWUSwGMBkNPVU5UWZRLAWjeSwGMBEZJUFOUSwGMCkVDT21pbm9yaXSUSwKMCkVDT21ham9yaXSU
SwKMCkVDT3ZhcmlldHmUSwJox0sCjApDQU5PUFlzdGRllEsCjAlDQU5PUFltYXiUSwJoyEsCjApG
b3JHcm9taW5vlEsCjApGb3JHcm9tYWpvlEsCjApGb3JHcm92YXJplEsCaMlLAmjKSwJoy0sCaMxL
AmjNSwJozksCjAhBdm9pZHN1bZRLAowKQXZvaWRtZWRpYZRLAmjPSwKMCVNjaV9jYXJvbJRLAWjQ
SwKMB0VkZ2VzdW2USwJo0UsCjAdFZGdlbWlulEsCjAdFZGdlbWF4lEsCaNJLAmjTSwKMBFR4XzOU
SwJo1EsCaNVLAowEVG1fM5RLAmjWSwJo10sCjAVWUERfM5RLAmjYSwGMBFllYXKUSwKMCUluY2lk
ZW5jZZRLAWjZSwJo2ksCaNtLAmjcSwF1aEV9lGjfSwNzdWJoEymBlH2UKGgWfZQoaONOSv7///+G
lGjlXZRoDksCdWgdfZQojAhGSVBTICgxKZRLAYwKRUNPbWlub3JpdJRLAowKRUNPbWFqb3JpdJRL
AowKRUNPdmFyaWV0eZRLAowKQ0FOT1BZbWVkaZRLAowKQ0FOT1BZc3RkZZRLAowJQ0FOT1BZbWF4
lEsCjApGb3JHcm9tZWRplEsCjApGb3JHcm9taW5vlEsCjApGb3JHcm9tYWpvlEsCjApGb3JHcm92
YXJplEsCjApQZXJvX2xldWNvlEsCjAdPZG9fdmlylEsCjAhEaWRfdmlyZ5RLAowHTHluX3J1ZpRL
AowIRXVtZV9sYXSUSwKMCUJsYXJfYnJldpRLAowIQXZvaWRzdW2USwKMCkF2b2lkbWVkaWGUSwKM
CFByb2NfbG90lEsCjAlTY2lfY2Fyb2yUSwKMB1VjY291bnSUSwKMB0VkZ2VzdW2USwKMCkVkZ2Vt
ZWRpYW6USwKMB0VkZ2VtaW6USwKMB0VkZ2VtYXiUSwKMCFR4MDUwN18xlEsBjAhUeDA1MDdfMpRL
AYwIVHgwNTA3XzOUSwGMCFR4MDYwOF8xlEsBjAhUeDA2MDhfMpRLAYwIVHgwNjA4XzOUSwGMCFR4
MDcwOV8xlEsBjAhUeDA3MDlfMpRLAYwIVHgwNzA5XzOUSwGMCFR4MDgxMF8xlEsBjAhUeDA4MTBf
MpRLAYwIVHgwODEwXzOUSwGMCFR4MDkxMV8xlEsBjAhUeDA5MTFfMpRLAYwIVHgwOTExXzOUSwGM
CFR4MTAxMl8xlEsBjAhUeDEwMTJfMpRLAYwIVHgxMDEyXzOUSwGMCFR4MTExM18xlEsBjAhUeDEx
MTNfMpRLAYwIVHgxMTEzXzOUSwGMCFR4MTIxNF8xlEsBjAhUeDEyMTRfMpRLAYwIVHgxMjE0XzOU
SwGMCFR4MTMxNV8xlEsBjAhUeDEzMTVfMpRLAYwIVHgxMzE1XzOUSwGMCFR4MTQxNl8xlEsBjAhU
eDE0MTZfMpRLAYwIVHgxNDE2XzOUSwGMCFR4MTUxN18xlEsCjAhUeDE1MTdfMpRLAowIVHgxNTE3
XzOUSwKMCFR4MTYxOF8xlEsBjAhUeDE2MThfMpRLAYwIVHgxNjE4XzOUSwGMCFR4MTcxOV8xlEsB
jAhUeDE3MTlfMpRLAYwIVHgxNzE5XzOUSwGMCFR4MTgyMF8xlEsCjAhUeDE4MjBfMpRLAowIVHgx
ODIwXzOUSwKMCFRtMDUwN18xlEsBjAhUbTA1MDdfMpRLAYwIVG0wNTA3XzOUSwGMCFRtMDYwOF8x
lEsBjAhUbTA2MDhfMpRLAYwIVG0wNjA4XzOUSwGMCFRtMDcwOV8xlEsBjAhUbTA3MDlfMpRLAYwI
VG0wNzA5XzOUSwGMCFRtMDgxMF8xlEsBjAhUbTA4MTBfMpRLAYwIVG0wODEwXzOUSwGMCFRtMDkx
MV8xlEsBjAhUbTA5MTFfMpRLAYwIVG0wOTExXzOUSwGMCFRtMTAxMl8xlEsBjAhUbTEwMTJfMpRL
AYwIVG0xMDEyXzOUSwGMCFRtMTExM18xlEsBjAhUbTExMTNfMpRLAYwIVG0xMTEzXzOUSwGMCFRt
MTIxNF8xlEsBjAhUbTEyMTRfMpRLAYwIVG0xMjE0XzOUSwGMCFRtMTMxNV8xlEsBjAhUbTEzMTVf
MpRLAYwIVG0xMzE1XzOUSwGMCFRtMTQxNl8xlEsBjAhUbTE0MTZfMpRLAYwIVG0xNDE2XzOUSwGM
CFRtMTUxN18xlEsCjAhUbTE1MTdfMpRLAowIVG0xNTE3XzOUSwKMCFRtMTYxOF8xlEsBjAhUbTE2
MThfMpRLAYwIVG0xNjE4XzOUSwGMCFRtMTcxOV8xlEsBjAhUbTE3MTlfMpRLAYwIVG0xNzE5XzOU
SwGMCFRtMTgyMF8xlEsCjAhUbTE4MjBfMpRLAowIVG0xODIwXzOUSwKMCVZQRDA1MDdfMZRLAYwJ
VlBEMDUwN18ylEsBjAlWUEQwNTA3XzOUSwGMCVZQRDA2MDhfMZRLAYwJVlBEMDYwOF8ylEsBjAlW
UEQwNjA4XzOUSwGMCVZQRDA3MDlfMZRLAYwJVlBEMDcwOV8ylEsBjAlWUEQwNzA5XzOUSwGMCVZQ
RDA4MTBfMZRLAYwJVlBEMDgxMF8ylEsBjAlWUEQwODEwXzOUSwGMCVZQRDA5MTFfMZRLAYwJVlBE
MDkxMV8ylEsBjAlWUEQwOTExXzOUSwGMCVZQRDEwMTJfMZRLAYwJVlBEMTAxMl8ylEsBjAlWUEQx
MDEyXzOUSwGMCVZQRDExMTNfMZRLAYwJVlBEMTExM18ylEsBjAlWUEQxMTEzXzOUSwGMCVZQRDEy
MTRfMZRLAYwJVlBEMTIxNF8ylEsBjAlWUEQxMjE0XzOUSwGMCVZQRDEzMTVfMZRLAYwJVlBEMTMx
NV8ylEsBjAlWUEQxMzE1XzOUSwGMCVZQRDE0MTZfMZRLAYwJVlBEMTQxNl8ylEsBjAlWUEQxNDE2
XzOUSwGMCVZQRDE1MTdfMZRLAowJVlBEMTUxN18ylEsCjAlWUEQxNTE3XzOUSwKMCVZQRDE2MThf
MZRLAYwJVlBEMTYxOF8ylEsBjAlWUEQxNjE4XzOUSwGMCVZQRDE3MTlfMZRLAYwJVlBEMTcxOV8y
lEsBjAlWUEQxNzE5XzOUSwGMCVZQRDE4MjBfMZRLAowJVlBEMTgyMF8ylEsCjAlWUEQxODIwXzOU
SwKMCFByZXNlbmNllEsBjApQcmVzZW5jZV91lEsBjAhGSVBTICgyKZRLAYwPTkRWSTIwMDZfbWVk
aWFulEsBjA9ORFZJMjAwN19tZWRpYW6USwGMD05EVkkyMDA4X21lZGlhbpRLAYwPTkRWSTIwMDlf
bWVkaWFulEsBjA9ORFZJMjAxMF9tZWRpYW6USwGMD05EVkkyMDExX21lZGlhbpRLAYwPTkRWSTIw
MTJfbWVkaWFulEsBjA9ORFZJMjAxM19tZWRpYW6USwGMD05EVkkyMDE0X21lZGlhbpRLAYwPTkRW
STIwMTVfbWVkaWFulEsBjA9ORFZJMjAxNl9tZWRpYW6USwGMD05EVkkyMDE3X21lZGlhbpRLAYwP
TkRWSTIwMThfbWVkaWFulEsBjA9ORFZJMjAxOV9tZWRpYW6USwF1aEV9lHViaBMpgZR9lChoFn2U
KGjjTkr+////hpRo5V2UaA5LAnVoHX2UKIwKQ0FOT1BZbWVkaZRLAowKRm9yR3JvbWVkaZRLAowK
UGVyb19sZXVjb5RLAowHT2RvX3ZpcpRLAowIRGlkX3ZpcmeUSwKMB0x5bl9ydWaUSwKMCEV1bWVf
bGF0lEsCjAlCbGFyX2JyZXaUSwKMCkF2b2lkbWVkaWGUSwKMCFByb2NfbG90lEsCjAlTY2lfY2Fy
b2yUSwKMB1VjY291bnSUSwKMCkVkZ2VtZWRpYW6USwKMBFR4XzGUSwKMBFR4XzKUSwKMBFRtXzGU
SwKMBFRtXzKUSwKMBVZQRF8xlEsCjAVWUERfMpRLAowIUHJlc2VuY2WUSwGMCUFkamFjZW5jeZRL
AowJTkRWSV9wcmV2lEsCjAxORFZJX2N1cnJlbnSUSwKMCUluY2lkZW5jZZRLAXVoRX2UKIwGU1RO
QU1FlEsBjARZZWFylEsCjAdDVFlOQU1FlEsDdXViaBMpgZR9lChoFn2UKIwJY29sb3JfdmFylE5K
/v///4aUjA1zZWxlY3RlZF92YXJzlF2UaA5LAnVoHX2UKGq+AQAASwJqvwEAAEsCasABAABLAmrB
AQAASwJqwgEAAEsCasMBAABLAmrEAQAASwJqxQEAAEsCasYBAABLAmrHAQAASwJqyAEAAEsCaskB
AABLAmrKAQAASwJqywEAAEsCaswBAABLAmrNAQAASwJqzgEAAEsCas8BAABLAmrQAQAASwJq0QEA
AEsBatIBAABLAmrTAQAASwJq1AEAAEsCdWhFfZQoatcBAABLAWrYAQAASwJq2QEAAEsDdXViaBMp
gZR9lChoFn2UKGrdAQAATkr+////hpRq3wEAAF2UaA5LAnVoHX2UKGq+AQAASwJqvwEAAEsCasAB
AABLAmrBAQAASwJqwgEAAEsCasMBAABLAmrEAQAASwJqxQEAAEsCasYBAABLAmrHAQAASwJqyAEA
AEsCaskBAABLAmrKAQAASwJqywEAAEsCaswBAABLAmrNAQAASwJqzgEAAEsCas8BAABLAmrQAQAA
SwJq0QEAAEsBatIBAABLAmrTAQAASwJq1AEAAEsCjARSaXNrlEsBdWhFfZQoatcBAABLAWrYAQAA
SwJq2QEAAEsDdXViaBMpgZR9lChoFn2UKGrdAQAATkr+////hpRq3wEAAF2UaA5LAnVoHX2UKGq+
AQAASwJqvwEAAEsCasABAABLAmrBAQAASwJqwgEAAEsCasMBAABLAmrEAQAASwJqxQEAAEsCasYB
AABLAmrHAQAASwJqyAEAAEsCaskBAABLAmrKAQAASwJqywEAAEsCaswBAABLAmrNAQAASwJqzgEA
AEsCas8BAABLAmrQAQAASwJq0QEAAEsBatIBAABLAmrTAQAASwJq1AEAAEsCaukBAABLAXVoRX2U
KGrXAQAASwFq2QEAAEsDdXViaBMpgZR9lChoFn2UKGrdAQAATkr+////hpRq3wEAAF2UaA5LAnVo
HX2UKGq+AQAASwJqvwEAAEsCasABAABLAmrBAQAASwJqwgEAAEsCasMBAABLAmrEAQAASwJqxQEA
AEsCasYBAABLAmrHAQAASwJqyAEAAEsCaskBAABLAmrKAQAASwJqywEAAEsCaswBAABLAmrNAQAA
SwJqzgEAAEsCas8BAABLAmrQAQAASwJq0QEAAEsBatIBAABLAmrTAQAASwJq1AEAAEsCdWhFfZQo
atcBAABLAWrZAQAASwN1dWJoEymBlH2UKGgWfZQoat0BAABOSv7///+GlGrfAQAAXZRoDksCdWgd
fZQoasABAABLAmrBAQAASwJqwgEAAEsCasMBAABLAmrEAQAASwJqxQEAAEsCascBAABLAmrIAQAA
SwJqyQEAAEsCasoBAABLAmrLAQAASwJqzAEAAEsCas0BAABLAmrOAQAASwJqzwEAAEsCatABAABL
AmrRAQAASwFq0gEAAEsCatMBAABLAmrUAQAASwJq6QEAAEsBdWhFfZQoatcBAABLAWrZAQAASwN1
dWJoEymBlH2UKGgWfZQoat0BAABOSv7///+GlGrfAQAAXZRoDksCdWgdfZQojAZSRUdJT06USwGM
CERJVklTSU9OlEsBjAVTVEFURZRLAYwGQ09VTlRZlEsBatcBAABLAYwERklQU5RLAYwKRUNPbWlu
b3JpdJRLAowKRUNPbWFqb3JpdJRLAowKRUNPdmFyaWV0eZRLAmq+AQAASwKMCkNBTk9QWXN0ZGWU
SwKMCUNBTk9QWW1heJRLAmq/AQAASwKMCkZvckdyb21pbm+USwKMCkZvckdyb21ham+USwKMCkZv
ckdyb3ZhcmmUSwJqwAEAAEsCasEBAABLAmrCAQAASwJqwwEAAEsCasQBAABLAmrFAQAASwKMCEF2
b2lkc3VtlEsCasYBAABLAmrHAQAASwJqyAEAAEsCaskBAABLAowHRWRnZXN1bZRLAmrKAQAASwKM
B0VkZ2VtaW6USwKMB0VkZ2VtYXiUSwJqywEAAEsCaswBAABLAowEVHhfM5RLAmrNAQAASwJqzgEA
AEsCjARUbV8zlEsCas8BAABLAmrQAQAASwKMBVZQRF8zlEsCatEBAABLAWrYAQAASwJq6QEAAEsB
atUBAABLAWrSAQAASwJq0wEAAEsCatQBAABLAnVoRX2UatkBAABLA3N1YmV1Lg==
</properties>
		<properties node_id="13" format="pickle">gASVUBwAAAAAAAB9lCiMEmNvbnRyb2xBcmVhVmlzaWJsZZSIjBNzYXZlZFdpZGdldEdlb21ldHJ5
lENCAdnQywADAAAAAAASAAAANAAABqoAAARFAAAAEgAAAFAAAAaqAAAERQAAAAAAAAAAB4AAAAAS
AAAAUAAABqoAAARFlIwJc2VsZWN0aW9ulF2USwhhjAtzaG93X3Njb3Jlc5SIjAtzY29yZV90YWJs
ZZR9lIwQc2hvd19zY29yZV9oaW50c5R9lCiMBk1vZGVsX5SIjAZUcmFpbl+UiYwFVGVzdF+UiYwD
TUFFlIiMB0MtSW5kZXiUiIwGUmVjYWxslIiMAkNBlIiMAkYxlIiMA0FVQ5SIjANNU0WUiIwCUjKU
iIwJUHJlY2lzaW9ulIiMBFJNU0WUiIwXUHJlY2lzaW9uUmVjYWxsRlN1cHBvcnSUiIwLVGFyZ2V0
U2NvcmWUiIwHTG9nTG9zc5SJjAtTcGVjaWZpY2l0eZSJjBdNYXR0aGV3c0NvcnJDb2VmZmljaWVu
dJSIjARNQVBFlIiMBkNWUk1TRZSJjA9DbHVzdGVyaW5nU2NvcmWUiIwKU2lsaG91ZXR0ZZSIjBdB
ZGp1c3RlZE11dHVhbEluZm9TY29yZZSIdXOMC19fdmVyc2lvbl9flEsCjBBjb250ZXh0X3NldHRp
bmdzlF2UKIwVb3Jhbmdld2lkZ2V0LnNldHRpbmdzlIwHQ29udGV4dJSTlCmBlH2UKIwGdmFsdWVz
lH2UKIwXc2hvd19wcm9iYWJpbGl0eV9lcnJvcnOUiIwPc2hvd19yZWdfZXJyb3JzlEsEjAtzaG93
bl9wcm9ic5RLAYwMdGFyZ2V0X2NsYXNzlIwWKEF2ZXJhZ2Ugb3ZlciBjbGFzc2VzKZRoB32UaCJL
AnWMB2NsYXNzZXOUKIwDPCAwlIwHMCAtIDAuMZSMCDAuMSAtIDEwlIwIMTAgLSAxMDCUjAfiiaUg
MTAwlHSUdWJoJymBlH2UKGgqfZQoaCyIaC1LBGguSwJoL4wWKEF2ZXJhZ2Ugb3ZlciBjbGFzc2Vz
KZRoB32UaCJLAnVoMil1YmgnKYGUfZQoaCp9lCiMF3Nob3dfcHJvYmFiaWxpdHlfZXJyb3JzlIiM
D3Nob3dfcmVnX2Vycm9yc5RLBIwLc2hvd25fcHJvYnOUSwGMDHRhcmdldF9jbGFzc5SMFihBdmVy
YWdlIG92ZXIgY2xhc3NlcymUjAtzY29yZV90YWJsZZR9lGgiSwJ1aDIojAM8IDCUjAgwIC0gMC4x
MZSMCjAuMTEgLSAxMDCUjAfiiaUgMTAwlHSUdWJoJymBlH2UKGgqfZQoaEGIaEJLBGhDSwFoRIwW
KEF2ZXJhZ2Ugb3ZlciBjbGFzc2VzKZRoRn2UaCJLAnVoMiiMAzwgMJSMBzAgLSAwLjGUjAkwLjEg
LSAxMDCUjAfiiaUgMTAwlHSUdWJoJymBlH2UKGgqfZQoaEGIaEJLBGhDSwFoRGhFaEZ9lGgiSwJ1
aDIojAM8IDCUjAYwIC0gMTCUjAgxMCAtIDEwMJSMB+KJpSAxMDCUdJR1YmgnKYGUfZQoaCp9lCho
QYhoQksEaENLAWhEjBYoQXZlcmFnZSBvdmVyIGNsYXNzZXMplGhGfZRoIksCdWgyjAM8IDCUjAYw
IC0gMTCUjAbiiaUgMTCUh5R1YmgnKYGUfZQoaCp9lCiMF3Nob3dfcHJvYmFiaWxpdHlfZXJyb3Jz
lIiMD3Nob3dfcmVnX2Vycm9yc5RLBIwLc2hvd25fcHJvYnOUSwGMDHRhcmdldF9jbGFzc5SMFihB
dmVyYWdlIG92ZXIgY2xhc3NlcymUjAtzY29yZV90YWJsZZR9lGgiSwJ1aDKMBTwgMC4xlIwIMC4x
IC0gMTCUjAbiiaUgMTCUh5R1YmgnKYGUfZQoaCp9lChobIhobUsEaG5LAWhvaHBocX2UaCJLAnVo
MowDPCAwlIwHMCAtIDExMJSMB+KJpSAxMTCUh5R1YmgnKYGUfZQoaCp9lChobIhobUsEaG5LAWhv
aFBocX2UaCJLAnVoMiiMAzwgMJSMBTAgLSAxlIwGMSAtIDEwlIwG4omlIDEwlHSUdWJoJymBlH2U
KGgqfZQoaGyIaG1LBGhuSwFob2hjaHF9lGgiSwJ1aDIojAM8IDCUjAcwIC0gMC4xlIwIMC4xIC0g
MTCUjAbiiaUgMTCUdJR1YmgnKYGUfZQoaCp9lCiMF3Nob3dfcHJvYmFiaWxpdHlfZXJyb3JzlIiM
D3Nob3dfcmVnX2Vycm9yc5RLAowLc2hvd25fcHJvYnOUSwGMDHRhcmdldF9jbGFzc5SMFihBdmVy
YWdlIG92ZXIgY2xhc3NlcymUjAtzY29yZV90YWJsZZR9lGgiSwJ1aDKMAzwgMJSMBeKJpSAwlIaU
dWJoJymBlH2UKGgqfZQoaJSIaJVLAmiWSwFol2hjaJl9lGgiSwJ1aDIojAs8IDAuMDI3NzI4N5SM
EjAuMDI3NzI4NyAtIDEuNjYyNZSMEDEuNjYyNSAtIDQuMjEyODOUjBE0LjIxMjgzIC0gMTAuMzE4
NpSMETEwLjMxODYgLSAyNy40MzA3lIwRMjcuNDMwNyAtIDcxLjMxOTSUjAviiaUgNzEuMzE5NJR0
lHViaCcpgZR9lChoKn2UKGiUiGiVSwJolksBaJdoY2iZfZRoIksCdWgyKIwFPCAwLjGUjAcwLjEg
LSAxlIwGMSAtIDk5lIwG4omlIDk5lHSUdWJoJymBlH2UKGgqfZQoaJSIaJVLAmiWSwFol2hjaJl9
lGgiSwJ1aDIojAU8IDAuMZSMBzAuMSAtIDGUjAYxIC0gNTCUjAc1MCAtIDk5lIwG4omlIDk5lHSU
dWJoJymBlH2UKGgqfZQoaJSIaJVLAmiWSwFol2hjaJl9lGgiSwJ1aDKMBTwgMC4xlIwKMC4xIC0g
MS45OZSMCOKJpSAxLjk5lIeUdWJoJymBlH2UKGgqfZQoaJSIaJVLBGiWSwFol2hjaJl9lGgiSwJ1
aDIojAM8IDCUjAUwIC0gMZSMBzEgLSAxMDCUjAfiiaUgMTAwlHSUdWJoJymBlH2UKGgqfZQoaJSI
aJVLBGiWSwFol2hjaJl9lGgiSwJ1aDIojAQ8IDIwlIwHMjAgLSA0MJSMBzQwIC0gNjCUjAc2MCAt
IDgwlIwG4omlIDgwlHSUdWJoJymBlH2UKGgqfZQoaJSIaJVLBGiWSwJol4wGMCAtIDIwlGiZfZRo
IksCdWgyKIwDPCAwlIwGMCAtIDIwlIwHMjAgLSA0MJSMBzQwIC0gNjCUjAc2MCAtIDgwlIwIODAg
LSAxMDCUjAfiiaUgMTAwlHSUdWJoJymBlH2UKGgqfZQoaJSIaJVLBGiWSwFol2hjaJl9lGgiSwJ1
aDIojAY8IDAuMDWUjAwwLjA1IC0gNjcuMjWUjA02Ny4yNSAtIDk5Ljk1lIwJ4omlIDk5Ljk1lHSU
dWJoJymBlH2UKGgqfZQojBdzaG93X3Byb2JhYmlsaXR5X2Vycm9yc5SIjA9zaG93X3JlZ19lcnJv
cnOUSwSMC3Nob3duX3Byb2JzlEsBjAx0YXJnZXRfY2xhc3OUjBYoQXZlcmFnZSBvdmVyIGNsYXNz
ZXMplIwLc2NvcmVfdGFibGWUfZRoIksCdWgyKIwLPCAwLjAyNzcyODeUjBMwLjAyNzcyODcgLSA0
LjIxMjgzlIwRNC4yMTI4MyAtIDI3LjQxNjmUjAviiaUgMjcuNDE2OZR0lHViaCcpgZR9lChoKn2U
KIwXc2hvd19wcm9iYWJpbGl0eV9lcnJvcnOUiIwPc2hvd19yZWdfZXJyb3JzlEsEjAtzaG93bl9w
cm9ic5RLAYwMdGFyZ2V0X2NsYXNzlIwWKEF2ZXJhZ2Ugb3ZlciBjbGFzc2VzKZSMC3Njb3JlX3Rh
YmxllH2UaCJLAnVoMiiMCTwgMC4wMDAwNZSMEDAuMDAwMDUgLSAwLjQ5ODaUjBAwLjQ5ODYgLSAw
Ljk5OTk1lIwL4omlIDAuOTk5OTWUdJR1YmgnKYGUfZQoaCp9lChqAAEAAIhqAQEAAEsEagIBAABL
AWoDAQAAjBYoQXZlcmFnZSBvdmVyIGNsYXNzZXMplGoFAQAAfZRoIksCdWgyKIwJPCAwLjAwMDA1
lIwQMC4wMDAwNSAtIDAuNDQ2M5SMEDAuNDQ2MyAtIDAuOTk5OTWUjAviiaUgMC45OTk5NZR0lHVi
aCcpgZR9lChoKn2UKIwXc2hvd19wcm9iYWJpbGl0eV9lcnJvcnOUiIwPc2hvd19yZWdfZXJyb3Jz
lEsEjAtzaG93bl9wcm9ic5RLAYwMdGFyZ2V0X2NsYXNzlIwWKEF2ZXJhZ2Ugb3ZlciBjbGFzc2Vz
KZSMC3Njb3JlX3RhYmxllH2UaCJLAnVoMowFPCAwLjeUjAkwLjcgLSAwLjmUjAfiiaUgMC45lIeU
dWJoJymBlH2UKGgqfZQoahkBAACIahoBAABLBGobAQAASwFqHAEAAGodAQAAah4BAAB9lGgiSwJ1
aDIojAk8IDMuNjkwNTWUjBEzLjY5MDU1IC0gMjMuMjg5N5SMEDIzLjI4OTcgLSA3MC4zNzeUjAri
iaUgNzAuMzc3lHSUdWJoJymBlH2UKGgqfZQoahkBAACIahoBAABLBGobAQAASwFqHAEAAGodAQAA
ah4BAAB9lGgiSwJ1aDKMBDwgMTCUjAcxMCAtIDcxlIwG4omlIDcxlIeUdWJoJymBlH2UKGgqfZQo
jBdzaG93X3Byb2JhYmlsaXR5X2Vycm9yc5SIjA9zaG93X3JlZ19lcnJvcnOUSwSMC3Nob3duX3By
b2JzlEsBjAx0YXJnZXRfY2xhc3OUah0BAACMC3Njb3JlX3RhYmxllH2UaCJLAnVoMiiMBDwgMTCU
jAcxMCAtIDIzlIwHMjMgLSA3MZSMBuKJpSA3MZR0lHViaCcpgZR9lChoKn2UKGo4AQAAiGo5AQAA
SwRqOgEAAEsBajsBAABqHQEAAGo8AQAAfZRoIksCdWgyjAk8IDcuODc5MziUjBE3Ljg3OTM4IC0g
NTAuOTY4M5SMC+KJpSA1MC45NjgzlIeUdWJoJymBlH2UKGgqfZQoajgBAACIajkBAABLBGo6AQAA
SwFqOwEAAGodAQAAajwBAAB9lGgiSwJ1aDKMCTwgNy44NzQ3OZSMETcuODc0NzkgLSA1MC45Njgz
lIwL4omlIDUwLjk2ODOUh5R1YmgnKYGUfZQoaCp9lChqOAEAAIhqOQEAAEsEajoBAABLAWo7AQAA
ah0BAABqPAEAAH2UaCJLAnVoMowJPCAzMDYuOTE1lIwRMzA2LjkxNSAtIDYxMy44MjmUjAviiaUg
NjEzLjgyOZSHlHViaCcpgZR9lChoKn2UKGo4AQAAiGo5AQAASwRqOgEAAEsBajsBAABqHQEAAGo8
AQAAfZRoIksCdWgyKIwGPCAwLjI1lIwKMC4yNSAtIDAuNZSMCjAuNSAtIDAuNzWUjAjiiaUgMC43
NZR0lHViaCcpgZR9lChoKn2UKGo4AQAAiGo5AQAASwRqOgEAAEsBajsBAABqHQEAAGo8AQAAfZRo
IksCdWgyjAU8IDAuM5SMCTAuMyAtIDAuOZSMB+KJpSAwLjmUh5R1YmgnKYGUfZQoaCp9lChqOAEA
AIhqOQEAAEsEajoBAABLAWo7AQAAah0BAABqPAEAAH2UaCJLAnVoMiiMBTwgMC4zlIwJMC4zIC0g
MC43lIwJMC43IC0gMC45lIwH4omlIDAuOZR0lHViaCcpgZR9lChoKn2UKGo4AQAAiGo5AQAASwRq
OgEAAEsBajsBAACMFihBdmVyYWdlIG92ZXIgY2xhc3NlcymUajwBAAB9lGgiSwJ1aDIojAU8IDAu
MZSMCTAuMSAtIDAuN5SMCTAuNyAtIDAuOZSMB+KJpSAwLjmUdJR1YmgnKYGUfZQoaCp9lCiMF3No
b3dfcHJvYmFiaWxpdHlfZXJyb3JzlIiMD3Nob3dfcmVnX2Vycm9yc5RLBIwLc2hvd25fcHJvYnOU
SwGMDHRhcmdldF9jbGFzc5RqeAEAAIwLc2NvcmVfdGFibGWUfZRoIksCdWgyKIwJPCAwLjAwMDA1
lIwQMC4wMDAwNSAtIDAuMjg2N5SMEDAuMjg2NyAtIDAuOTY1OTWUjBEwLjk2NTk1IC0gMC45OTk5
NZSMC+KJpSAwLjk5OTk1lHSUdWJoJymBlH2UKGgqfZQoaoIBAACIaoMBAABLBGqEAQAASwFqhQEA
AGp4AQAAaoYBAAB9lGgiSwJ1aDIojAU8IDAuMZSMCTAuMSAtIDAuM5SMCTAuMyAtIDAuN5SMCTAu
NyAtIDAuOZSMB+KJpSAwLjmUdJR1YmgnKYGUfZQoaCp9lChqggEAAIhqgwEAAEsEaoQBAABLAWqF
AQAAangBAABqhgEAAH2UaCJLAnVoMiiMBTwgMC4xlIwJMC4xIC0gMC41lIwJMC41IC0gMC43lIwJ
MC43IC0gMC45lIwH4omlIDAuOZR0lHViaCcpgZR9lChoKn2UKGqCAQAAiGqDAQAASwRqhAEAAEsB
aoUBAACMFihBdmVyYWdlIG92ZXIgY2xhc3NlcymUaoYBAAB9lGgiSwJ1aDIojAM8IDCUjAcwIC0g
MC41lIwJMC41IC0gMC43lIwJMC43IC0gMC45lIwH4omlIDAuOZR0lHViaCcpgZR9lChoKn2UKGqC
AQAAiGqDAQAASwRqhAEAAEsBaoUBAABqeAEAAGqGAQAAfZRoIksCdWgyKIwDPCAzlIwGMyAtIDEw
lIwHMTAgLSAyM5SMBzIzIC0gNzCUjAbiiaUgNzCUdJR1YmgnKYGUfZQoaCp9lChqggEAAIhqgwEA
AEsEaoQBAABLAWqFAQAAangBAABqhgEAAH2UaCJLAnVoMiiMAzwgMJSMCDAgLSAzLjY5lIwJMy42
OSAtIDEwlIwJMTAgLSAyMy4zlIwJMjMuMyAtIDcwlIwG4omlIDcwlHSUdWJoJymBlH2UKGgqfZQo
aoIBAACIaoMBAABLBGqEAQAASwFqhQEAAGp4AQAAaoYBAAB9lGgiSwJ1aDIojAs8IDAuMDQwODUx
MZSMEzAuMDQwODUxMSAtIDYuNjE4MTiUjBE2LjYxODE4IC0gMTcuMjI0OJSMETE3LjIyNDggLSAz
Ni40NTMxlIwRMzYuNDUzMSAtIDYzLjk5ODiUjBE2My45OTg4IC0gMTE1LjM4MpSMC+KJpSAxMTUu
MzgylHSUdWJoJymBlH2UKGgqfZQojBdzaG93X3Byb2JhYmlsaXR5X2Vycm9yc5SIjA9zaG93X3Jl
Z19lcnJvcnOUSwSMC3Nob3duX3Byb2JzlEsBjAx0YXJnZXRfY2xhc3OUjBYoQXZlcmFnZSBvdmVy
IGNsYXNzZXMplIwLc2NvcmVfdGFibGWUfZRoIksCdWgyKIwDPCAwlIwHMCAtIDAuN5SMCTAuNyAt
IDAuOZSMB+KJpSAwLjmUdJR1YmgnKYGUfZQoaCp9lChq0QEAAIhq0gEAAEsEatMBAABLAWrUAQAA
jBYoQXZlcmFnZSBvdmVyIGNsYXNzZXMplGrWAQAAfZRoIksCdWgyKIwDPCAwlIwHMCAtIDAuMpSM
CTAuMiAtIDAuNZSMCTAuNSAtIDAuN5SMCTAuNyAtIDAuOZSMB+KJpSAwLjmUdJR1YmgnKYGUfZQo
aCp9lCiMF3Nob3dfcHJvYmFiaWxpdHlfZXJyb3JzlIiMD3Nob3dfcmVnX2Vycm9yc5RLAowLc2hv
d25fcHJvYnOUSwKMDHRhcmdldF9jbGFzc5SMBzAgLSAwLjWUjAtzY29yZV90YWJsZZR9lGgiSwJ1
aDIojAM8IDCUjAcwIC0gMC41lIwJMC41IC0gMC45lIwH4omlIDAuOZR0lHViaCcpgZR9lChoKn2U
KIwXc2hvd19wcm9iYWJpbGl0eV9lcnJvcnOUiIwPc2hvd19yZWdfZXJyb3JzlEsCjAtzaG93bl9w
cm9ic5RLAYwMdGFyZ2V0X2NsYXNzlGiYjAtzY29yZV90YWJsZZR9lGgiSwJ1aDIojAM8IDCUjAgw
IC0gMC4yNZSMCjAuMjUgLSAwLjWUjAkwLjUgLSAwLjmUjAfiiaUgMC45lHSUdWJoJymBlH2UKGgq
fZQojBdzaG93X3Byb2JhYmlsaXR5X2Vycm9yc5SIjA9zaG93X3JlZ19lcnJvcnOUSwKMC3Nob3du
X3Byb2JzlEsBjAx0YXJnZXRfY2xhc3OUaJiMC3Njb3JlX3RhYmxllH2UaCJLAnVoMiiMAzwgMJSM
BjAgLSAyNZSMBzI1IC0gNTCUjAc1MCAtIDkwlIwG4omlIDkwlHSUdWJoJymBlH2UKGgqfZQojBdz
aG93X3Byb2JhYmlsaXR5X2Vycm9yc5SIjA9zaG93X3JlZ19lcnJvcnOUSwKMC3Nob3duX3Byb2Jz
lEsBjAx0YXJnZXRfY2xhc3OUjBYoQXZlcmFnZSBvdmVyIGNsYXNzZXMplIwLc2NvcmVfdGFibGWU
fZRoIksCdWgyKIwDPCAwlIwIMCAtIDAuMjWUjAowLjI1IC0gMC41lIwJMC41IC0gMC43lIwJMC43
IC0gMC45lIwH4omlIDAuOZR0lHViaCcpgZR9lChoKn2UKIwXc2hvd19wcm9iYWJpbGl0eV9lcnJv
cnOUiIwPc2hvd19yZWdfZXJyb3JzlEsCjAtzaG93bl9wcm9ic5RLAYwMdGFyZ2V0X2NsYXNzlIwW
KEF2ZXJhZ2Ugb3ZlciBjbGFzc2VzKZSMC3Njb3JlX3RhYmxllH2UaCJLAnVoMiiMAzwgMJSMCDAg
LSAwLjI1lIwKMC4yNSAtIDAuN5SMCTAuNyAtIDAuOZSMB+KJpSAwLjmUdJR1YmgnKYGUfZQoaCp9
lCiMF3Nob3dfcHJvYmFiaWxpdHlfZXJyb3JzlIiMD3Nob3dfcmVnX2Vycm9yc5RLAowLc2hvd25f
cHJvYnOUSwGMDHRhcmdldF9jbGFzc5SMFihBdmVyYWdlIG92ZXIgY2xhc3NlcymUjAtzY29yZV90
YWJsZZR9lGgiSwJ1aDIojAM8IDCUjAcwIC0gMC43lIwJMC43IC0gMC44lIwJMC44IC0gMC45lIwH
4omlIDAuOZR0lHViaCcpgZR9lChoKn2UKIwXc2hvd19wcm9iYWJpbGl0eV9lcnJvcnOUiIwPc2hv
d19yZWdfZXJyb3JzlEsCjAtzaG93bl9wcm9ic5RLAYwMdGFyZ2V0X2NsYXNzlGrVAQAAjAtzY29y
ZV90YWJsZZR9lGgiSwJ1aDIojAU8IDAuMpSMCTAuMiAtIDAuNJSMCTAuNCAtIDAuNpSMCTAuNiAt
IDAuOJSMB+KJpSAwLjiUdJR1YmgnKYGUfZQoaCp9lCiMF3Nob3dfcHJvYmFiaWxpdHlfZXJyb3Jz
lIiMD3Nob3dfcmVnX2Vycm9yc5RLAowLc2hvd25fcHJvYnOUSwGMDHRhcmdldF9jbGFzc5RomIwL
c2NvcmVfdGFibGWUfZRoIksCdWgyKIwDPCAwlIwIMCAtIDAuMjWUjAkwLjI1IC0gNTCUjAc1MCAt
IDkwlIwG4omlIDkwlHSUdWJldS4=
</properties>
		<properties node_id="14" format="literal">{'auto_commit': True, 'color_by_class': True, 'controlAreaVisible': True, 'savedWidgetGeometry': b'\x01\xd9\xd0\xcb\x00\x03\x00\x00\xff\xff\xff\xf4\x00\x00\x00\xae\x00\x00\x06\x9a\x00\x00\x04\x17\xff\xff\xff\xf4\x00\x00\x00\xca\x00\x00\x06\x9a\x00\x00\x04\x17\x00\x00\x00\x00\x00\x00\x00\x00\x07\x80\xff\xff\xff\xf4\x00\x00\x00\xca\x00\x00\x06\x9a\x00\x00\x04\x17', 'select_rows': False, 'selected_cols': [], 'selected_rows': [], 'show_attribute_labels': True, 'show_distributions': True, '__version__': 2}</properties>
		<properties node_id="15" format="literal">{'add_type_annotations': True, 'auto_save': False, 'controlAreaVisible': True, 'filter': 'Microsoft Excel spreadsheet (*.xlsx)', 'savedWidgetGeometry': b'\x01\xd9\xd0\xcb\x00\x03\x00\x00\x00\x00\x03\xc0\x00\x00\x03\x01\x00\x00\x04\xe0\x00\x00\x03\xac\x00\x00\x03\xc0\x00\x00\x03\x1d\x00\x00\x04\xe0\x00\x00\x03\xac\x00\x00\x00\x00\x00\x00\x00\x00\n\x00\x00\x00\x03\xc0\x00\x00\x03\x1d\x00\x00\x04\xe0\x00\x00\x03\xac', 'stored_name': 'High incidence.xlsx', 'stored_path': '.', '__version__': 3}</properties>
		<properties node_id="16" format="pickle">gASVJwoAAAAAAAB9lCiMCGF1dG9zZW5klIiMEmNvbnRyb2xBcmVhVmlzaWJsZZSIjBNzYXZlZFdp
ZGdldEdlb21ldHJ5lENCAdnQywADAAAAAAByAAAAtQAABHgAAAKwAAAAcgAAANEAAAR4AAACsAAA
AAAAAAAAB4AAAAByAAAA0QAABHgAAAKwlIwJdmFyX2hpbnRzlH2UKE6MIE9yYW5nZS53aWRnZXRz
LmRhdGEub3dkaXNjcmV0aXpllIwHVmFySGludJSTlGgHjAdNZXRob2RzlJOUSwaFlFKUjAcwLDEs
MTAwlIWUhpSBlIwJQ2FzZXMyMDE0lImGlGgJaAtLA4WUUpRLCoWUhpSBlIwJQ2FzZXMyMDEwlImG
lGgJaAtLBYWUUpQphpSBlIwJUGVyb2xldWNvlImGlGgJaAtLAYWUUpQphpSBlIwGT2RvdmlylImG
lGgkjAdEaWR2aXJnlImGlGgkjAZMeW5ydWaUiYaUaCSMB0V1bWVsYXSUiYaUaCSMCEJsYXJicmV2
lImGlGgkjAdQcm9jbG90lImGlGgkjAhTY2ljYXJvbJSJhpRoJIwHVXJvY2luZZSJhpRoJIwGdG1l
YW4xlImGlGgkjAZ0bWVhbjKUiYaUaCSMBnRtZWFuM5SJhpRoJIwGdG1lYW40lImGlGgkjAZ0bWVh
bjWUiYaUaCSMBnRtZWFuNpSJhpRoJIwGdG1lYW43lImGlGgkjAZ0bWVhbjiUiYaUaCSMBnRtZWFu
OZSJhpRoJIwHdG1lYW4xMJSJhpRoJIwHdG1lYW4xMZSJhpRoJIwHdG1lYW4xMpSJhpRoJIwHdnBk
bWF4MZSJhpRoJIwHdnBkbWF4MpSJhpRoJIwHdnBkbWF4M5SJhpRoJIwHdnBkbWF4NJSJhpRoJIwH
dnBkbWF4NZSJhpRoJIwHdnBkbWF4NpSJhpRoJIwHdnBkbWF4N5SJhpRoJIwHdnBkbWF4OJSJhpRo
JIwHdnBkbWF4OZSJhpRoJIwIdnBkbWF4MTCUiYaUaCSMCHZwZG1heDExlImGlGgkjAh2cGRtYXgx
MpSJhpRoJIwJQ2FzZXMgKDIplImGlGgJaA2MDjAsMC4yNSwgMC41MCwxlIWUhpSBlIwKRUNPbWlu
b3JpdJSJhpRoCWgiKYaUgZSMCkVDT21ham9yaXSUiYaUaG6MCkVDT3ZhcmlldHmUiYaUaG6MCFR4
MTUxN18xlImGlGhujAhUeDE1MTdfMpSJhpRobowIVHgxNTE3XzOUiYaUaG6MCFRtMTUxN18xlImG
lGhujAhUbTE1MTdfMpSJhpRobowIVG0xNTE3XzOUiYaUaG6MCVZQRDE1MTdfMZSJhpRobowJVlBE
MTUxN18ylImGlGhujAlWUEQxNTE3XzOUiYaUaG6MCkNBTk9QWW1lZGmUiYaUaAloIimGlIGUjApD
QU5PUFlzdGRllImGlGiIjAlDQU5PUFltYXiUiYaUaIiMClBlcm9fbGV1Y2+UiYaUaIiMB09kb192
aXKUiYaUaIiMCERpZF92aXJnlImGlGiIjAdMeW5fcnVmlImGlGiIjApGb3JHcm9tZWRplImGlGiI
jApGb3JHcm9taW5vlImGlGiIjApGb3JHcm9tYWpvlImGlGiIjApGb3JHcm92YXJplImGlGiIjAhF
dW1lX2xhdJSJhpRoiIwJQmxhcl9icmV2lImGlGiIjAhBdm9pZHN1bZSJhpRoiIwKQXZvaWRtZWRp
YZSJhpRoiIwIUHJvY19sb3SUiYaUaIiMCVNjaV9jYXJvbJSJhpRoiIwIVXJvX2NpbmWUiYaUaIiM
B0VkZ2VzdW2UiYaUaAloIimGlIGUjApFZGdlbWVkaWFulImGlGiIjAdFZGdlbWlulImGlGiujAdF
ZGdlbWF4lImGlGiujARUeF8xlImGlGiIjARUeF8ylImGlGiIjARUeF8zlImGlGiIjARUbV8xlImG
lGiIjARUbV8ylImGlGiIjARUbV8zlImGlGiIjAVWUERfMZSJhpRoiIwFVlBEXzKUiYaUaIiMBVZQ
RF8zlImGlGiIjAdDYXNlcyAllImGlGgJaA2MEjAsMC4yNSwwLjUsMC43LDAuOZSFlIaUgZSMA0Fk
apSJhpRoCWgiKYaUgZSMB0Nhc2VzXzKUiYaUaAloDYwQMCwwLjI1LDAuNzAsMC45MJSFlIaUgZSM
B1VjY291bnSUiYaUaK6MBEVkZ2WUiYaUaK6MCFR4MTgyMF8xlImGlGiujAhUeDE4MjBfMpSJhpRo
rowIVHgxODIwXzOUiYaUaK6MCFRtMTgyMF8xlImGlGiujAhUbTE4MjBfMpSJhpRorowIVG0xODIw
XzOUiYaUaK6MCVZQRDE4MjBfMZSJhpRorowJVlBEMTgyMF8ylImGlGiujAlWUEQxODIwXzOUiYaU
aK6MB1QyMDIwXzGUiYaUaK6MCFQyMDIwXzI1lImGlGiujAhUMjAyMF81MJSJhpRorowIVDIwMjBf
NzWUiYaUaK6MCFQyMDIwXzkwlImGlGiujAlORFZJMjAyMF+UiYaUaK6MCk5EVkkyMDIwXzGUiYaU
aK6MC05EVkkyMDIwXzI1lImGlGiujAtORFZJMjAyMF81MJSJhpRorowLTkRWSTIwMjBfNzWUiYaU
aK6MCk5EVkkyMDIwXzmUiYaUaK6MAVSUiYaUaAloIimGlIGUjAJUMZSJhpRqBgEAAIwDVDI1lImG
lGoGAQAAjANUNTCUiYaUagYBAACMA1Q4NZSJhpRqBgEAAIwDVDkwlImGlGoGAQAAjARORFZJlImG
lGoGAQAAjAVORFZJMZSJhpRqBgEAAIwGTkRWSTI1lImGlGoGAQAAjAZOU1ZJNTCUiYaUagYBAACM
Bk5EVkk3NZSJhpRqBgEAAIwGTkRWSTkwlImGlGoGAQAAjANUWDGUiYaUaAloIimGlIGUjANUWDKU
iYaUaiABAACMA1RYM5SJhpRqIAEAAIwDVE0xlImGlGogAQAAjANUTTKUiYaUaiABAACMA1RNM5SJ
hpRqIAEAAIwEVlBEMZSJhpRqIAEAAIwEVlBEMpSJhpRqIAEAAIwEVlBEM5SJhpRqIAEAAIwEUmlz
a5SJhpRoCWgNjAgwLjEsMSw5OZSFlIaUgZSMCE5EVkkyMDA3lImGlGgJaCIphpSBlIwJQWRqYWNl
bmN5lImGlGo6AQAAjARZZWFylImGlGgJaCIphpSBlIwKUHJldmFsZW5jZZSJhpRoCWgVSwSFlIaU
gZSMCU5EVklfcHJldpSJhpRoCWgiKYaUgZSMDE5EVklfY3VycmVudJSJhpRqSQEAAIwJSW5jaWRl
bmNllImGlGgJaA2MCDAsMC4xLDEwlIWUhpSBlIwFQ2FzZXOUiYaUaAloDYwMMCwwLjEsMTAsMTAw
lIWUhpSBlIwERklQU5SJhpRoCWgiKYaUgZR1jAtfX3ZlcnNpb25fX5RLA3Uu
</properties>
		<properties node_id="17" format="pickle">gASVNCAAAAAAAAB9lCiMEmNvbnRyb2xBcmVhVmlzaWJsZZSIjBRkaXNwbGF5X2NvbnZleF9jdXJ2
ZZSIjBNkaXNwbGF5X2NvbnZleF9odWxslImMFWRpc3BsYXlfZGVmX3RocmVzaG9sZJSIjBFkaXNw
bGF5X3BlcmZfbGluZZSIjAdmbl9jb3N0lE30AYwHZnBfY29zdJRN9AGMDXJvY19hdmVyYWdpbmeU
SwCME3NhdmVkV2lkZ2V0R2VvbWV0cnmUQ0IB2dDLAAMAAAAAAoAAAAFKAAAFxAAAA58AAAKAAAAB
ZgAABcQAAAOfAAAAAAAAAAAHgAAAAoAAAAFmAAAFxAAAA5+UjAx0YXJnZXRfcHJpb3KUjBVudW1w
eS5jb3JlLm11bHRpYXJyYXmUjAZzY2FsYXKUk5SMBW51bXB5lIwFZHR5cGWUk5SMAmY4lImIh5RS
lChLA4wBPJROTk5K/////0r/////SwB0lGJDCAAAAAAAAAAAlIaUUpSMC19fdmVyc2lvbl9flEsB
jBBjb250ZXh0X3NldHRpbmdzlF2UKIwVb3Jhbmdld2lkZ2V0LnNldHRpbmdzlIwHQ29udGV4dJST
lCmBlH2UKIwGdmFsdWVzlH2UKIwUc2VsZWN0ZWRfY2xhc3NpZmllcnOUXZQoSwBLAWWMDHRhcmdl
dF9pbmRleJRLAGgaSwF1jAdjbGFzc2VzlCiMAzwgMJSMBzAgLSAwLjGUjAgwLjEgLSAxMJSMCDEw
IC0gMTAwlIwH4omlIDEwMJR0lIwQY2xhc3NpZmllcl9uYW1lc5RdlCiMDVJhbmRvbSBGb3Jlc3SU
jBFHcmFkaWVudCBCb29zdGluZ5RldWJoHymBlH2UKGgifZQojBRzZWxlY3RlZF9jbGFzc2lmaWVy
c5RdlEsAYYwMdGFyZ2V0X2luZGV4lEsAaBpLAXVoJ4wDPCAwlIwGMCAtIDEwlIwG4omlIDEwlIeU
aC5dlIwRR3JhZGllbnQgQm9vc3RpbmeUYXViaB8pgZR9lChoIn2UKGg1XZRLAGFoN0sAaBpLAXVo
J4wFPCAwLjGUjAgwLjEgLSAxMJSMBuKJpSAxMJSHlGguXZSMEUdyYWRpZW50IEJvb3N0aW5nlGF1
YmgfKYGUfZQoaCJ9lChoNV2USwBhaDdLA2gaSwF1aCcojAM8IDCUjAUwIC0gMZSMBjEgLSAxMJSM
BuKJpSAxMJR0lGguXZSMEUdyYWRpZW50IEJvb3N0aW5nlGF1YmgfKYGUfZQoaCJ9lChoNV2USwBh
aDdLAGgaSwF1aCcojAM8IDCUjAcwIC0gMC4xlIwIMC4xIC0gMTCUjAbiiaUgMTCUdJRoLl2UjBFH
cmFkaWVudCBCb29zdGluZ5RhdWJoHymBlH2UKGgifZQojBRzZWxlY3RlZF9jbGFzc2lmaWVyc5Rd
lChLAEsBSwJljAx0YXJnZXRfaW5kZXiUSwJoGksBdWgnKIwDPCAwlIwFMCAtIDGUjAYxIC0gMTCU
jAbiiaUgMTCUdJRoLl2UKIwNUmFuZG9tIEZvcmVzdJSMEUdyYWRpZW50IEJvb3N0aW5nlIwLTmFp
dmUgQmF5ZXOUZXViaB8pgZR9lChoIn2UKGhhXZQoSwBLAUsCZWhjSwBoGksBdWgnKIwDPCAwlIwH
MCAtIDAuMZSMCDAuMSAtIDEwlIwG4omlIDEwlHSUaC5dlCiMDVJhbmRvbSBGb3Jlc3SUjBFHcmFk
aWVudCBCb29zdGluZ5SMC05haXZlIEJheWVzlGV1YmgfKYGUfZQoaCJ9lChoYV2UKEsASwFLAmVo
Y0sAaBpLAXVoJyiMAzwgMJSMBzAgLSAwLjGUjAkwLjEgLSAxMDCUjAfiiaUgMTAwlHSUaC5dlCiM
DVJhbmRvbSBGb3Jlc3SUjBFHcmFkaWVudCBCb29zdGluZ5SMC05haXZlIEJheWVzlGV1YmgfKYGU
fZQoaCJ9lCiMFHNlbGVjdGVkX2NsYXNzaWZpZXJzlF2UKEsASwFLAmWMDHRhcmdldF9pbmRleJRL
AGgaSwF1aCeMAzwgMJSMBjAgLSAxMJSMBuKJpSAxMJSHlGguXZQojA1SYW5kb20gRm9yZXN0lIwR
R3JhZGllbnQgQm9vc3RpbmeUjAtOYWl2ZSBCYXllc5RldWJoHymBlH2UKGgifZQoaIpdlChLAEsB
SwJlaIxLAGgaSwF1aCcojAU8IDAuMZSMBzAuMSAtIDGUjAYxIC0gOTmUjAbiiaUgOTmUdJRoLl2U
KIwNUmFuZG9tIEZvcmVzdJSMEUdyYWRpZW50IEJvb3N0aW5nlIwLTmFpdmUgQmF5ZXOUZXViaB8p
gZR9lChoIn2UKGiKXZQoSwBLAUsCZWiMSwBoGksBdWgnKIwFPCAwLjGUjAcwLjEgLSAxlIwGMSAt
IDUwlIwHNTAgLSA5OZSMBuKJpSA5OZR0lGguXZQojA1SYW5kb20gRm9yZXN0lIwRR3JhZGllbnQg
Qm9vc3RpbmeUjAtOYWl2ZSBCYXllc5RldWJoHymBlH2UKGgifZQoaIpdlChLAEsBSwJlaIxLAGga
SwF1aCeMBTwgMC4xlIwKMC4xIC0gMS45OZSMCOKJpSAxLjk5lIeUaC5dlCiMDVJhbmRvbSBGb3Jl
c3SUjBFHcmFkaWVudCBCb29zdGluZ5SMC05haXZlIEJheWVzlGV1YmgfKYGUfZQoaCJ9lChoil2U
KEsASwFLAmVojEsAaBpLAXVoJyiMAzwgMJSMBTAgLSAxlIwHMSAtIDEwMJSMB+KJpSAxMDCUdJRo
Ll2UKIwNUmFuZG9tIEZvcmVzdJSMEUdyYWRpZW50IEJvb3N0aW5nlIwLTmFpdmUgQmF5ZXOUZXVi
aB8pgZR9lChoIn2UKGiKXZQoSwBLAUsCZWiMSwRoGksBdWgnKIwEPCAyMJSMBzIwIC0gNDCUjAc0
MCAtIDYwlIwHNjAgLSA4MJSMBuKJpSA4MJR0lGguXZQojA1SYW5kb20gRm9yZXN0lIwRR3JhZGll
bnQgQm9vc3RpbmeUjAtOYWl2ZSBCYXllc5RldWJoHymBlH2UKGgifZQoaIpdlChLAEsBSwJlaIxL
AGgaSwF1aCcojAM8IDCUjAYwIC0gMjCUjAcyMCAtIDQwlIwHNDAgLSA2MJSMBzYwIC0gODCUjAg4
MCAtIDEwMJSMB+KJpSAxMDCUdJRoLl2UKIwNUmFuZG9tIEZvcmVzdJSMEUdyYWRpZW50IEJvb3N0
aW5nlIwLTmFpdmUgQmF5ZXOUZXViaB8pgZR9lChoIn2UKGiKXZQoSwBLAUsCSwNlaIxLAGgaSwF1
aCdo4mguXZQojAhBZGFCb29zdJRo5GjlaOZldWJoHymBlH2UKGgifZQoaIpdlChLAEsBSwJLA0sE
ZWiMSwBoGksBdWgnaOJoLl2UKGjsaORo5YwOTmV1cmFsIE5ldHdvcmuUaOZldWJoHymBlH2UKGgi
fZQojBRzZWxlY3RlZF9jbGFzc2lmaWVyc5RdlChLAEsBSwJLA0sEZYwMdGFyZ2V0X2luZGV4lEsA
aBpLAXVoJyiMCzwgMC4wMjc3Mjg3lIwTMC4wMjc3Mjg3IC0gNC4yMTI4M5SMETQuMjEyODMgLSAy
Ny40MTY5lIwL4omlIDI3LjQxNjmUdJRoLl2UKIwIQWRhQm9vc3SUjA1SYW5kb20gRm9yZXN0lIwR
R3JhZGllbnQgQm9vc3RpbmeUjA5OZXVyYWwgTmV0d29ya5SMC05haXZlIEJheWVzlGV1YmgfKYGU
fZQoaCJ9lCiMFHNlbGVjdGVkX2NsYXNzaWZpZXJzlF2UKEsASwFLAksDSwRljAx0YXJnZXRfaW5k
ZXiUSwBoGksBdWgnKIwJPCAwLjAwMDA1lIwQMC4wMDAwNSAtIDAuNDk4NpSMEDAuNDk4NiAtIDAu
OTk5OTWUjAviiaUgMC45OTk5NZR0lGguXZQojAhBZGFCb29zdJSMDVJhbmRvbSBGb3Jlc3SUjBFH
cmFkaWVudCBCb29zdGluZ5SMDk5ldXJhbCBOZXR3b3JrlIwLTmFpdmUgQmF5ZXOUZXViaB8pgZR9
lChoIn2UKGoHAQAAXZQoSwBLAUsCSwNLBGVqCQEAAEsAaBpLAXVoJyiMCTwgMC4wMDAwNZSMEDAu
MDAwMDUgLSAwLjQ0NjOUjBAwLjQ0NjMgLSAwLjk5OTk1lIwL4omlIDAuOTk5OTWUdJRoLl2UKIwI
QWRhQm9vc3SUjA1SYW5kb20gRm9yZXN0lIwRR3JhZGllbnQgQm9vc3RpbmeUjA5OZXVyYWwgTmV0
d29ya5SMC05haXZlIEJheWVzlGV1YmgfKYGUfZQoaCJ9lCiMFHNlbGVjdGVkX2NsYXNzaWZpZXJz
lF2UKEsASwFLAksDSwRljAx0YXJnZXRfaW5kZXiUSwBoGksBdWgnjAU8IDAuN5SMCTAuNyAtIDAu
OZSMB+KJpSAwLjmUh5RoLl2UKIwIQWRhQm9vc3SUjA1SYW5kb20gRm9yZXN0lIwRR3JhZGllbnQg
Qm9vc3RpbmeUjA5OZXVyYWwgTmV0d29ya5SMC05haXZlIEJheWVzlGV1YmgfKYGUfZQoaCJ9lChq
JwEAAF2UKEsBSwJLA0sEZWopAQAASwBoGksBdWgnKIwJPCAzLjY5MDU1lIwRMy42OTA1NSAtIDIz
LjI4OTeUjBAyMy4yODk3IC0gNzAuMzc3lIwK4omlIDcwLjM3N5R0lGguXZQoai8BAABqMAEAAGox
AQAAajIBAABqMwEAAGV1YmgfKYGUfZQoaCJ9lChqJwEAAF2UKEsBSwJLA0sEZWopAQAASwBoGksB
dWgnjAQ8IDEwlIwHMTAgLSA3MZSMBuKJpSA3MZSHlGguXZQoai8BAABqMAEAAGoxAQAAajIBAABq
MwEAAGV1YmgfKYGUfZQoaCJ9lCiMFHNlbGVjdGVkX2NsYXNzaWZpZXJzlF2UKEsASwFLAksDSwRl
jAx0YXJnZXRfaW5kZXiUSwBoGksBdWgnKIwEPCAxMJSMBzEwIC0gMjOUjAcyMyAtIDcxlIwG4oml
IDcxlHSUaC5dlChqLwEAAGowAQAAajEBAABqMgEAAGozAQAAZXViaB8pgZR9lChoIn2UKGpKAQAA
XZQoSwBLAUsCSwNLBGVqTAEAAEsAaBpLAXVoJ4wJPCA3Ljg3OTM4lIwRNy44NzkzOCAtIDUwLjk2
ODOUjAviiaUgNTAuOTY4M5SHlGguXZQoai8BAABqMAEAAGoxAQAAajIBAABqMwEAAGV1YmgfKYGU
fZQoaCJ9lChqSgEAAF2UKEsASwFLAksDSwRlakwBAABLAGgaSwF1aCeMCTwgNy44NzQ3OZSMETcu
ODc0NzkgLSA1MC45NjgzlIwL4omlIDUwLjk2ODOUh5RoLl2UKGovAQAAajABAABqMQEAAGoyAQAA
ajMBAABldWJoHymBlH2UKGgifZQoakoBAABdlChLAEsBSwJLA0sEZWpMAQAASwBoGksBdWgnjAk8
IDMwNi45MTWUjBEzMDYuOTE1IC0gNjEzLjgyOZSMC+KJpSA2MTMuODI5lIeUaC5dlChqLwEAAGow
AQAAajEBAABqMgEAAGozAQAAZXViaB8pgZR9lChoIn2UKGpKAQAAXZQoSwBLAUsCSwNLBGVqTAEA
AEsAaBpLAXVoJyiMBjwgMC4yNZSMCjAuMjUgLSAwLjWUjAowLjUgLSAwLjc1lIwI4omlIDAuNzWU
dJRoLl2UKGovAQAAajABAABqMQEAAGoyAQAAajMBAABldWJoHymBlH2UKGgifZQoakoBAABdlChL
AEsBSwJLA0sEZWpMAQAASwBoGksBdWgnjAU8IDAuM5SMCTAuMyAtIDAuOZSMB+KJpSAwLjmUh5Ro
Ll2UKGovAQAAajABAABqMQEAAGoyAQAAajMBAABldWJoHymBlH2UKGgifZQoakoBAABdlChLAEsB
SwJLA0sEZWpMAQAASwBoGksBdWgnKIwFPCAwLjOUjAkwLjMgLSAwLjeUjAkwLjcgLSAwLjmUjAfi
iaUgMC45lHSUaC5dlChqLwEAAGowAQAAajEBAABqMgEAAGozAQAAZXViaB8pgZR9lChoIn2UKGpK
AQAAXZQoSwBLAUsCSwNLBGVqTAEAAEsAaBpLAXVoJyiMBTwgMC4xlIwJMC4xIC0gMC43lIwJMC43
IC0gMC45lIwH4omlIDAuOZR0lGguXZQojAhBZGFCb29zdJSMDVJhbmRvbSBGb3Jlc3SUjBFHcmFk
aWVudCBCb29zdGluZ5SMDk5ldXJhbCBOZXR3b3JrlIwLTmFpdmUgQmF5ZXOUZXViaB8pgZR9lCho
In2UKIwUc2VsZWN0ZWRfY2xhc3NpZmllcnOUXZQoSwBLAUsCSwNLBGWMDHRhcmdldF9pbmRleJRL
AGgaSwF1aCcojAk8IDAuMDAwMDWUjBAwLjAwMDA1IC0gMC4yODY3lIwQMC4yODY3IC0gMC45NjU5
NZSMETAuOTY1OTUgLSAwLjk5OTk1lIwL4omlIDAuOTk5OTWUdJRoLl2UKGqVAQAAapYBAABqlwEA
AGqYAQAAapkBAABldWJoHymBlH2UKGgifZQoap0BAABdlChLAEsBSwJLA0sEZWqfAQAASwBoGksB
dWgnKIwFPCAwLjGUjAkwLjEgLSAwLjOUjAkwLjMgLSAwLjeUjAkwLjcgLSAwLjmUjAfiiaUgMC45
lHSUaC5dlCiMCEFkYUJvb3N0lIwNUmFuZG9tIEZvcmVzdJSMEUdyYWRpZW50IEJvb3N0aW5nlGqY
AQAAjAtOYWl2ZSBCYXllc5RldWJoHymBlH2UKGgifZQoap0BAABdlChLAEsBSwJLA0sEZWqfAQAA
SwBoGksBdWgnarABAABoLl2UKIwUQWRhQm9vc3QgKDEpICgxKSAoMSmUjBlSYW5kb20gRm9yZXN0
ICgxKSAoMSkgKDEplIwdR3JhZGllbnQgQm9vc3RpbmcgKDEpICgxKSAoMSmUapgBAACMF05haXZl
IEJheWVzICgxKSAoMSkgKDEplGV1YmgfKYGUfZQoaCJ9lChqnQEAAF2UKEsASwFLAksDSwRlap8B
AABLAGgaSwF1aCcojAM8IDCUjAcwIC0gMC41lIwJMC41IC0gMC43lIwJMC43IC0gMC45lIwH4oml
IDAuOZR0lGguXZQojBRBZGFCb29zdCAoMSkgKDEpICgxKZSMGVJhbmRvbSBGb3Jlc3QgKDEpICgx
KSAoMSmUjB1HcmFkaWVudCBCb29zdGluZyAoMSkgKDEpICgxKZSMDk5ldXJhbCBOZXR3b3JrlIwX
TmFpdmUgQmF5ZXMgKDEpICgxKSAoMSmUZXViaB8pgZR9lChoIn2UKGqdAQAAXZQoSwBLAUsCSwNL
BGVqnwEAAEsAaBpLAXVoJyiMAzwgM5SMBjMgLSAxMJSMBzEwIC0gMjOUjAcyMyAtIDcwlIwG4oml
IDcwlHSUaC5dlChquwEAAGq8AQAAar0BAABqmAEAAGq+AQAAZXViaB8pgZR9lChoIn2UKGqdAQAA
XZQoSwBLAUsCSwNLBGVqnwEAAEsAaBpLAXVoJyiMAzwgMJSMCDAgLSAzLjY5lIwJMy42OSAtIDEw
lIwJMTAgLSAyMy4zlIwJMjMuMyAtIDcwlIwG4omlIDcwlHSUaC5dlChquwEAAGq8AQAAar0BAABq
mAEAAGq+AQAAZXViaB8pgZR9lChoIn2UKGqdAQAAXZQoSwBLAUsCSwNLBGVqnwEAAEsAaBpLAXVo
JyiMCzwgMC4wNDA4NTExlIwTMC4wNDA4NTExIC0gNi42MTgxOJSMETYuNjE4MTggLSAxNy4yMjQ4
lIwRMTcuMjI0OCAtIDM2LjQ1MzGUjBEzNi40NTMxIC0gNjMuOTk4OJSMETYzLjk5ODggLSAxMTUu
MzgylIwL4omlIDExNS4zODKUdJRoLl2UKGq7AQAAarwBAABqvQEAAGqYAQAAar4BAABldWJoHymB
lH2UKGgifZQojBRzZWxlY3RlZF9jbGFzc2lmaWVyc5RdlChLAEsBSwJLA0sEZYwMdGFyZ2V0X2lu
ZGV4lEsAaBpLAXVoJyiMAzwgMJSMBzAgLSAwLjeUjAkwLjcgLSAwLjmUjAfiiaUgMC45lHSUaC5d
lChqygEAAGrLAQAAaswBAABqzQEAAGrOAQAAZXViaB8pgZR9lChoIn2UKGr2AQAAXZQoSwBLAUsC
SwNLBGVq+AEAAEsAaBpLAXVoJyiMAzwgMJSMBzAgLSAwLjKUjAkwLjIgLSAwLjWUjAkwLjUgLSAw
LjeUjAkwLjcgLSAwLjmUjAfiiaUgMC45lHSUaC5dlChqygEAAGrLAQAAaswBAABqzQEAAGrOAQAA
ZXViaB8pgZR9lChoIn2UKIwUc2VsZWN0ZWRfY2xhc3NpZmllcnOUXZQoSwBLAUsCSwNLBGWMDHRh
cmdldF9pbmRleJRLAGgaSwF1aCcojAM8IDCUjAcwIC0gMC4ylIwJMC4yIC0gMC41lIwJMC41IC0g
MC43lIwJMC43IC0gMC45lIwH4omlIDAuOZR0lGguXZQojBBBZGFCb29zdCAoMSkgKDEplIwVUmFu
ZG9tIEZvcmVzdCAoMSkgKDEplIwZR3JhZGllbnQgQm9vc3RpbmcgKDEpICgxKZSMDk5ldXJhbCBO
ZXR3b3JrlIwTTmFpdmUgQmF5ZXMgKDEpICgxKZRldWJoHymBlH2UKGgifZQoag4CAABdlChLAksD
ZWoQAgAASwNoGksBdWgnKIwDPCAwlIwHMCAtIDAuNZSMCTAuNSAtIDAuOZSMB+KJpSAwLjmUdJRo
Ll2UKGoZAgAAahoCAABqGwIAAGocAgAAah0CAABldWJoHymBlH2UKGgifZQojBRzZWxlY3RlZF9j
bGFzc2lmaWVyc5RdlChLAEsBSwJLA0sEZYwMdGFyZ2V0X2luZGV4lEsAaBpLAXVoJyiMAzwgMJSM
BzAgLSAwLjWUjAkwLjUgLSAwLjmUjAfiiaUgMC45lHSUaC5dlCiMDEFkYUJvb3N0ICgxKZSMEVJh
bmRvbSBGb3Jlc3QgKDEplIwVR3JhZGllbnQgQm9vc3RpbmcgKDEplIwOTmV1cmFsIE5ldHdvcmuU
jA9OYWl2ZSBCYXllcyAoMSmUZXViaB8pgZR9lChoIn2UKIwUc2VsZWN0ZWRfY2xhc3NpZmllcnOU
XZQoSwBLAUsCSwNLBGWMDHRhcmdldF9pbmRleJRLAGgaSwF1aCcojAM8IDCUjAcwIC0gMC41lIwJ
MC41IC0gMC45lIwH4omlIDAuOZR0lGguXZQojAhBZGFCb29zdJSMDVJhbmRvbSBGb3Jlc3SUjBFH
cmFkaWVudCBCb29zdGluZ5SMDk5ldXJhbCBOZXR3b3JrlIwLTmFpdmUgQmF5ZXOUZXViaB8pgZR9
lChoIn2UKGo8AgAAXZQoSwJLA2VqPgIAAEsCaBpLAXVoJyiMAzwgMJSMCDAgLSAwLjI1lIwKMC4y
NSAtIDAuNZSMCTAuNSAtIDAuOZSMB+KJpSAwLjmUdJRoLl2UKIwIQWRhQm9vc3SUjA1SYW5kb20g
Rm9yZXN0lIwRR3JhZGllbnQgQm9vc3RpbmeUjA5OZXVyYWwgTmV0d29ya5SMC05haXZlIEJheWVz
lGV1YmgfKYGUfZQoaCJ9lCiMFHNlbGVjdGVkX2NsYXNzaWZpZXJzlF2UKEsASwFLAksDSwRljAx0
YXJnZXRfaW5kZXiUSwRoGksBdWgnKIwDPCAwlIwGMCAtIDI1lIwHMjUgLSA1MJSMBzUwIC0gOTCU
jAbiiaUgOTCUdJRoLl2UKIwIQWRhQm9vc3SUjA1SYW5kb20gRm9yZXN0lIwRR3JhZGllbnQgQm9v
c3RpbmeUjA5OZXVyYWwgTmV0d29ya5SMC05haXZlIEJheWVzlGV1YmgfKYGUfZQoaCJ9lCiMFHNl
bGVjdGVkX2NsYXNzaWZpZXJzlF2UKEsASwFLAksDSwRljAx0YXJnZXRfaW5kZXiUSwRoGksBdWgn
KIwDPCAwlIwIMCAtIDAuMjWUjAowLjI1IC0gMC41lIwJMC41IC0gMC43lIwJMC43IC0gMC45lIwH
4omlIDAuOZR0lGguXZQojAhBZGFCb29zdJSMDVJhbmRvbSBGb3Jlc3SUjBFHcmFkaWVudCBCb29z
dGluZ5SMDk5ldXJhbCBOZXR3b3JrlIwLTmFpdmUgQmF5ZXOUZXViaB8pgZR9lChoIn2UKIwUc2Vs
ZWN0ZWRfY2xhc3NpZmllcnOUXZQoSwBLAUsCSwNLBGWMDHRhcmdldF9pbmRleJRLAGgaSwF1aCco
jAM8IDCUjAgwIC0gMC4yNZSMCjAuMjUgLSAwLjeUjAkwLjcgLSAwLjmUjAfiiaUgMC45lHSUaC5d
lCiMCEFkYUJvb3N0lIwNUmFuZG9tIEZvcmVzdJSMEUdyYWRpZW50IEJvb3N0aW5nlIwOTmV1cmFs
IE5ldHdvcmuUjAtOYWl2ZSBCYXllc5RldWJoHymBlH2UKGgifZQoaoICAABdlChLAEsBSwJLA0sE
ZWqEAgAASwBoGksBdWgnKIwDPCAwlIwHMCAtIDAuN5SMCTAuNyAtIDAuOJSMCTAuOCAtIDAuOZSM
B+KJpSAwLjmUdJRoLl2UKGqMAgAAao0CAABqjgIAAGqPAgAAapACAABldWJoHymBlH2UKGgifZQo
aoICAABdlChLAEsBSwJLA2VqhAIAAEsEaBpLAXVoJyiMAzwgMJSMCDAgLSAwLjI1lIwKMC4yNSAt
IDAuN5SMCTAuNyAtIDAuOZSMB+KJpSAwLjmUdJRoLl2UKIwIQWRhQm9vc3SUjA1SYW5kb20gRm9y
ZXN0lIwRR3JhZGllbnQgQm9vc3RpbmeUjA5OZXVyYWwgTmV0d29ya5RldWJldS4=
</properties>
		<properties node_id="18" format="pickle">gASVORIAAAAAAAB9lCiMEmFwcGVuZF9wcmVkaWN0aW9uc5SIjBRhcHBlbmRfcHJvYmFiaWxpdGll
c5SJjAphdXRvY29tbWl0lIiMEmNvbnRyb2xBcmVhVmlzaWJsZZSIjBNzYXZlZFdpZGdldEdlb21l
dHJ5lENCAdnQywADAAAAAAHnAAACDwAABjMAAAQcAAAB5wAAAisAAAYzAAAEHAAAAAAAAAAAB4AA
AAHnAAACKwAABjMAAAQclIwQc2VsZWN0ZWRfbGVhcm5lcpRdlEsAYYwRc2VsZWN0ZWRfcXVhbnRp
dHmUSwKMC19fdmVyc2lvbl9flEsBjBBjb250ZXh0X3NldHRpbmdzlF2UKIwVb3Jhbmdld2lkZ2V0
LnNldHRpbmdzlIwHQ29udGV4dJSTlCmBlH2UKIwGdmFsdWVzlH2UKIwJc2VsZWN0aW9ulI+UKEsE
SwSGlEsASwCGlEsBSwGGlEsDSwOGlEsCSwKGlJBoCksBdYwHY2xhc3Nlc5QojAM8IDCUjAcwIC0g
MC4xlIwIMC4xIC0gMTCUjAgxMCAtIDEwMJSMB+KJpSAxMDCUdJR1YmgPKYGUfZQoaBJ9lCiMCXNl
bGVjdGlvbpSPlChLAUsBhpRLAksChpRLAEsAhpSQaApLAXVoG4wDPCAwlIwGMCAtIDEwlIwG4oml
IDEwlIeUdWJoDymBlH2UKGgSfZQojAlzZWxlY3Rpb26Uj5RoCksBdWgbjAU8IDAuMZSMCDAuMSAt
IDEwlIwG4omlIDEwlIeUdWJoDymBlH2UKGgSfZQoaDGPlChLAUsBhpRLA0sDhpRLAksChpRLAEsA
hpSQaApLAXVoGyiMAzwgMJSMBTAgLSAxlIwGMSAtIDEwlIwG4omlIDEwlHSUdWJoDymBlH2UKGgS
fZQoaDGPlChLAUsBhpRLA0sDhpRLAksChpRLAEsAhpSQaApLAXVoGyiMAzwgMJSMBzAgLSAwLjGU
jAgwLjEgLSAxMJSMBuKJpSAxMJR0lHViaA8pgZR9lChoEn2UKIwJc2VsZWN0aW9ulI+UKEsBSwGG
lEsDSwOGlEsCSwKGlEsASwCGlJBoCksBdWgbKIwDPCAwlIwHMCAtIDAuMZSMCTAuMSAtIDEwMJSM
B+KJpSAxMDCUdJR1YmgPKYGUfZQoaBJ9lCiMCXNlbGVjdGlvbpSPlChLAEsAhpRLAUsBhpRLA0sD
hpRLAksChpSQaApLAXVoGyiMBTwgMC4xlIwHMC4xIC0gMZSMBjEgLSA5OZSMBuKJpSA5OZR0lHVi
aA8pgZR9lChoEn2UKGhij5RoCksBdWgbKIwFPCAwLjGUjAcwLjEgLSAxlIwGMSAtIDUwlIwHNTAg
LSA5OZSMBuKJpSA5OZR0lHViaA8pgZR9lChoEn2UKGhij5QoSwBLAIaUSwFLAYaUSwJLAoaUkGgK
SwF1aBuMBTwgMC4xlIwKMC4xIC0gMS45OZSMCOKJpSAxLjk5lIeUdWJoDymBlH2UKGgSfZQoaGKP
lChLAUsBhpRLA0sDhpRLAksChpRLAEsAhpSQaApLAXVoGyiMAzwgMJSMBTAgLSAxlIwHMSAtIDEw
MJSMB+KJpSAxMDCUdJR1YmgPKYGUfZQoaBJ9lChoYo+UKEsESwSGlEsASwCGlEsBSwGGlEsDSwOG
lEsCSwKGlJBoCksBdWgbKIwEPCAyMJSMBzIwIC0gNDCUjAc0MCAtIDYwlIwHNjAgLSA4MJSMBuKJ
pSA4MJR0lHViaA8pgZR9lChoEn2UKGhij5QoSwRLBIaUSwVLBYaUSwBLAIaUSwFLAYaUSwNLA4aU
SwJLAoaUSwZLBoaUkGgKSwF1aBsojAM8IDCUjAYwIC0gMjCUjAcyMCAtIDQwlIwHNDAgLSA2MJSM
BzYwIC0gODCUjAg4MCAtIDEwMJSMB+KJpSAxMDCUdJR1YmgPKYGUfZQoaBJ9lCiMCXNlbGVjdGlv
bpSPlGgKSwF1aBsojAs8IDAuMDI3NzI4N5SMEzAuMDI3NzI4NyAtIDQuMjEyODOUjBE0LjIxMjgz
IC0gMjcuNDE2OZSMC+KJpSAyNy40MTY5lHSUdWJoDymBlH2UKGgSfZQojAlzZWxlY3Rpb26Uj5Qo
SwBLAIaUSwFLAYaUSwJLAoaUkGgKSwF1aBsojAk8IDAuMDAwMDWUjBAwLjAwMDA1IC0gMC40OTg2
lIwQMC40OTg2IC0gMC45OTk5NZSMC+KJpSAwLjk5OTk1lHSUdWJoDymBlH2UKGgSfZQoaL6PlChL
AEsAhpRLAUsBhpRLAksChpSQaApLAXVoGyiMCTwgMC4wMDAwNZSMEDAuMDAwMDUgLSAwLjQ0NjOU
jBAwLjQ0NjMgLSAwLjk5OTk1lIwL4omlIDAuOTk5OTWUdJR1YmgPKYGUfZQoaBJ9lCiMCXNlbGVj
dGlvbpSPlChLAUsBhpRLAksChpRLAEsAhpSQaApLAXVoG4wFPCAwLjeUjAkwLjcgLSAwLjmUjAfi
iaUgMC45lIeUdWJoDymBlH2UKGgSfZQoaNePlChLAEsAhpRLAUsBhpRLAksChpSQaApLAXVoGyiM
CTwgMy42OTA1NZSMETMuNjkwNTUgLSAyMy4yODk3lIwQMjMuMjg5NyAtIDcwLjM3N5SMCuKJpSA3
MC4zNzeUdJR1YmgPKYGUfZQoaBJ9lCho14+UKEsBSwGGlEsCSwKGlEsASwCGlJBoCksBdWgbjAQ8
IDEwlIwHMTAgLSA3MZSMBuKJpSA3MZSHlHViaA8pgZR9lChoEn2UKIwJc2VsZWN0aW9ulI+UKEsA
SwCGlEsBSwGGlEsCSwKGlJBoCksBdWgbKIwEPCAxMJSMBzEwIC0gMjOUjAcyMyAtIDcxlIwG4oml
IDcxlHSUdWJoDymBlH2UKGgSfZQoaPqPlChLAUsBhpRLAksChpRLAEsAhpSQaApLAXVoG4wJPCA3
Ljg3OTM4lIwRNy44NzkzOCAtIDUwLjk2ODOUjAviiaUgNTAuOTY4M5SHlHViaA8pgZR9lChoEn2U
KGj6j5QoSwBLAIaUSwFLAYaUSwJLAoaUkGgKSwF1aBuMCTwgNy44NzQ3OZSMETcuODc0NzkgLSA1
MC45NjgzlIwL4omlIDUwLjk2ODOUh5R1YmgPKYGUfZQoaBJ9lCho+o+UKEsBSwGGlEsCSwKGlEsA
SwCGlJBoCksBdWgbjAk8IDMwNi45MTWUjBEzMDYuOTE1IC0gNjEzLjgyOZSMC+KJpSA2MTMuODI5
lIeUdWJoDymBlH2UKGgSfZQoaPqPlChLAUsBhpRLAksChpRLAEsAhpSQaApLAXVoGyiMBjwgMC4y
NZSMCjAuMjUgLSAwLjWUjAowLjUgLSAwLjc1lIwI4omlIDAuNzWUdJR1YmgPKYGUfZQoaBJ9lCho
+o+UKEsASwCGlEsBSwGGlEsCSwKGlJBoCksBdWgbjAU8IDAuM5SMCTAuMyAtIDAuOZSMB+KJpSAw
LjmUh5R1YmgPKYGUfZQoaBJ9lCho+o+UKEsBSwGGlEsDSwOGlEsCSwKGlEsASwCGlJBoCksBdWgb
KIwFPCAwLjOUjAkwLjMgLSAwLjeUjAkwLjcgLSAwLjmUjAfiiaUgMC45lHSUdWJoDymBlH2UKGgS
fZQoaPqPlChLAEsAhpRLAUsBhpRLA0sDhpRLAksChpSQaApLAXVoGyiMBTwgMC4xlIwJMC4xIC0g
MC43lIwJMC43IC0gMC45lIwH4omlIDAuOZR0lHViaA8pgZR9lChoEn2UKIwJc2VsZWN0aW9ulI+U
KEsBSwGGlEsDSwOGlEsCSwKGlEsASwCGlJBoCksBdWgbKIwJPCAwLjAwMDA1lIwQMC4wMDAwNSAt
IDAuMjg2N5SMEDAuMjg2NyAtIDAuOTY1OTWUjBEwLjk2NTk1IC0gMC45OTk5NZSMC+KJpSAwLjk5
OTk1lHSUdWJoDymBlH2UKGgSfZQoalkBAACPlChLAEsAhpRLAUsBhpRLA0sDhpRLAksChpSQaApL
AXVoGyiMBTwgMC4xlIwJMC4xIC0gMC4zlIwJMC4zIC0gMC43lIwJMC43IC0gMC45lIwH4omlIDAu
OZR0lHViaA8pgZR9lChoEn2UKGpZAQAAj5QoSwBLAIaUSwFLAYaUSwNLA4aUSwJLAoaUkGgKSwF1
aBsojAM8IDCUjAcwIC0gMC41lIwJMC41IC0gMC43lIwJMC43IC0gMC45lIwH4omlIDAuOZR0lHVi
aA8pgZR9lChoEn2UKGpZAQAAj5QoSwRLBIaUSwBLAIaUSwFLAYaUSwNLA4aUSwJLAoaUkGgKSwF1
aBsojAM8IDOUjAYzIC0gMTCUjAcxMCAtIDIzlIwHMjMgLSA3MJSMBuKJpSA3MJR0lHViaA8pgZR9
lChoEn2UKGpZAQAAj5QoSwRLBIaUSwVLBYaUSwBLAIaUSwFLAYaUSwNLA4aUSwJLAoaUkGgKSwF1
aBsojAM8IDCUjAgwIC0gMy42OZSMCTMuNjkgLSAxMJSMCTEwIC0gMjMuM5SMCTIzLjMgLSA3MJSM
BuKJpSA3MJR0lHViaA8pgZR9lChoEn2UKGpZAQAAj5QoSwRLBIaUSwVLBYaUSwBLAIaUSwFLAYaU
SwNLA4aUSwJLAoaUSwZLBoaUkGgKSwF1aBsojAs8IDAuMDQwODUxMZSMEzAuMDQwODUxMSAtIDYu
NjE4MTiUjBE2LjYxODE4IC0gMTcuMjI0OJSMETE3LjIyNDggLSAzNi40NTMxlIwRMzYuNDUzMSAt
IDYzLjk5ODiUjBE2My45OTg4IC0gMTE1LjM4MpSMC+KJpSAxMTUuMzgylHSUdWJoDymBlH2UKGgS
fZQojAlzZWxlY3Rpb26Uj5QoSwBLAIaUSwFLAYaUSwNLA4aUSwJLAoaUkGgKSwF1aBsojAM8IDCU
jAcwIC0gMC43lIwJMC43IC0gMC45lIwH4omlIDAuOZR0lHViaA8pgZR9lChoEn2UKGq3AQAAj5Qo
SwBLAIaUSwFLAYaUSwNLA4aUSwJLAoaUkGgKSwF1aBsojAM8IDCUjAcwIC0gMC4ylIwJMC4yIC0g
MC41lIwJMC41IC0gMC43lIwJMC43IC0gMC45lIwH4omlIDAuOZR0lHViaA8pgZR9lChoEn2UKIwJ
c2VsZWN0aW9ulI+UKEsASwCGlEsBSwGGlEsDSwOGlEsCSwKGlJBoCksBdWgbKIwDPCAwlIwHMCAt
IDAuNZSMCTAuNSAtIDAuOZSMB+KJpSAwLjmUdJR1YmgPKYGUfZQoaBJ9lCiMCXNlbGVjdGlvbpSP
lChLBEsEhpRLAEsAhpRLAUsBhpRLA0sDhpRLAksChpSQaApLAXVoGyiMAzwgMJSMCDAgLSAwLjI1
lIwKMC4yNSAtIDAuNZSMCTAuNSAtIDAuOZSMB+KJpSAwLjmUdJR1YmgPKYGUfZQoaBJ9lCiMCXNl
bGVjdGlvbpSPlGgKSwF1aBsojAM8IDCUjAYwIC0gMjWUjAcyNSAtIDUwlIwHNTAgLSA5MJSMBuKJ
pSA5MJR0lHViaA8pgZR9lChoEn2UKIwJc2VsZWN0aW9ulI+UKEsESwSGlEsFSwWGlEsASwCGlEsB
SwGGlEsDSwOGlEsCSwKGlJBoCksBdWgbKIwDPCAwlIwIMCAtIDAuMjWUjAowLjI1IC0gMC41lIwJ
MC41IC0gMC43lIwJMC43IC0gMC45lIwH4omlIDAuOZR0lHViaA8pgZR9lChoEn2UKIwJc2VsZWN0
aW9ulI+UKEsESwSGlEsASwCGlEsBSwGGlEsDSwOGlEsCSwKGlJBoCksBdWgbKIwDPCAwlIwIMCAt
IDAuMjWUjAowLjI1IC0gMC43lIwJMC43IC0gMC45lIwH4omlIDAuOZR0lHViaA8pgZR9lChoEn2U
KGoPAgAAj5QoSwRLBIaUSwBLAIaUSwFLAYaUSwNLA4aUSwJLAoaUkGgKSwF1aBsojAM8IDCUjAcw
IC0gMC43lIwJMC43IC0gMC44lIwJMC44IC0gMC45lIwH4omlIDAuOZR0lHViaA8pgZR9lChoEn2U
KIwJc2VsZWN0aW9ulI+UKEsESwSGlEsASwCGlEsBSwGGlEsDSwOGlEsCSwKGlJBoCksBdWgbKIwF
PCAwLjKUjAkwLjIgLSAwLjSUjAkwLjQgLSAwLjaUjAkwLjYgLSAwLjiUjAfiiaUgMC44lHSUdWJl
dS4=
</properties>
		<properties node_id="19" format="pickle">gASV5xwAAAAAAAB9lCiMEmNvbnRyb2xBcmVhVmlzaWJsZZSIjBNzYXZlZFdpZGdldEdlb21ldHJ5
lENCAdnQywADAAAAAAASAAAANAAABqoAAARFAAAAEgAAAFAAAAaqAAAERQAAAAAAAAAAB4AAAAAS
AAAAUAAABqoAAARFlIwJc2VsZWN0aW9ulF2USwhhjAtzaG93X3Njb3Jlc5SIjAtzY29yZV90YWJs
ZZR9lIwQc2hvd19zY29yZV9oaW50c5R9lCiMBk1vZGVsX5SIjAZUcmFpbl+UiYwFVGVzdF+UiYwD
TUFFlIiMB0MtSW5kZXiUiIwGUmVjYWxslIiMAkNBlIiMAkYxlIiMA0FVQ5SIjANNU0WUiIwCUjKU
iIwJUHJlY2lzaW9ulIiMBFJNU0WUiIwXUHJlY2lzaW9uUmVjYWxsRlN1cHBvcnSUiIwLVGFyZ2V0
U2NvcmWUiIwHTG9nTG9zc5SJjAtTcGVjaWZpY2l0eZSJjBdNYXR0aGV3c0NvcnJDb2VmZmljaWVu
dJSIjARNQVBFlIiMBkNWUk1TRZSJjA9DbHVzdGVyaW5nU2NvcmWUiIwKU2lsaG91ZXR0ZZSIjBdB
ZGp1c3RlZE11dHVhbEluZm9TY29yZZSIdXOMC19fdmVyc2lvbl9flEsCjBBjb250ZXh0X3NldHRp
bmdzlF2UKIwVb3Jhbmdld2lkZ2V0LnNldHRpbmdzlIwHQ29udGV4dJSTlCmBlH2UKIwGdmFsdWVz
lH2UKIwXc2hvd19wcm9iYWJpbGl0eV9lcnJvcnOUiIwPc2hvd19yZWdfZXJyb3JzlEsEjAtzaG93
bl9wcm9ic5RLAYwMdGFyZ2V0X2NsYXNzlIwWKEF2ZXJhZ2Ugb3ZlciBjbGFzc2VzKZRoB32UaCJL
AnWMB2NsYXNzZXOUKIwDPCAwlIwHMCAtIDAuMZSMCDAuMSAtIDEwlIwIMTAgLSAxMDCUjAfiiaUg
MTAwlHSUdWJoJymBlH2UKGgqfZQoaCyIaC1LBGguSwJoL4wWKEF2ZXJhZ2Ugb3ZlciBjbGFzc2Vz
KZRoB32UaCJLAnVoMil1YmgnKYGUfZQoaCp9lCiMF3Nob3dfcHJvYmFiaWxpdHlfZXJyb3JzlIiM
D3Nob3dfcmVnX2Vycm9yc5RLBIwLc2hvd25fcHJvYnOUSwGMDHRhcmdldF9jbGFzc5SMFihBdmVy
YWdlIG92ZXIgY2xhc3NlcymUjAtzY29yZV90YWJsZZR9lGgiSwJ1aDKMAzwgMJSMBjAgLSAxMJSM
BuKJpSAxMJSHlHViaCcpgZR9lChoKn2UKIwXc2hvd19wcm9iYWJpbGl0eV9lcnJvcnOUiIwPc2hv
d19yZWdfZXJyb3JzlEsEjAtzaG93bl9wcm9ic5RLAYwMdGFyZ2V0X2NsYXNzlIwWKEF2ZXJhZ2Ug
b3ZlciBjbGFzc2VzKZSMC3Njb3JlX3RhYmxllH2UaCJLAnVoMowDPCAwlIwHMCAtIDAuMZSMB+KJ
pSAwLjGUh5R1YmgnKYGUfZQoaCp9lChoT4hoUEsEaFFLAWhSaFNoVH2UaCJLAnVoMowDPCAwlIwI
MCAtIDAuMTGUjAjiiaUgMC4xMZSHlHViaCcpgZR9lChoKn2UKGhPiGhQSwRoUUsBaFJoRWhUfZRo
IksCdWgyKIwDPCAwlIwHMCAtIDAuMZSMCDAuMSAtIDEwlIwG4omlIDEwlHSUdWJoJymBlH2UKGgq
fZQojBdzaG93X3Byb2JhYmlsaXR5X2Vycm9yc5SIjA9zaG93X3JlZ19lcnJvcnOUSwSMC3Nob3du
X3Byb2JzlEsBjAx0YXJnZXRfY2xhc3OUjBYoQXZlcmFnZSBvdmVyIGNsYXNzZXMplIwLc2NvcmVf
dGFibGWUfZRoIksCdWgyKIwDPCAwlIwFMCAtIDGUjAYxIC0gMTCUjAbiiaUgMTCUdJR1YmgnKYGU
fZQoaCp9lCiMF3Nob3dfcHJvYmFiaWxpdHlfZXJyb3JzlIiMD3Nob3dfcmVnX2Vycm9yc5RLBIwL
c2hvd25fcHJvYnOUSwGMDHRhcmdldF9jbGFzc5RocowLc2NvcmVfdGFibGWUfZRoIksCdWgyKIwD
PCAwlIwHMCAtIDAuMZSMCTAuMSAtIDEwMJSMB+KJpSAxMDCUdJR1YmgnKYGUfZQoaCp9lCiMF3No
b3dfcHJvYmFiaWxpdHlfZXJyb3JzlIiMD3Nob3dfcmVnX2Vycm9yc5RLAowLc2hvd25fcHJvYnOU
SwGMDHRhcmdldF9jbGFzc5SMFihBdmVyYWdlIG92ZXIgY2xhc3NlcymUjAtzY29yZV90YWJsZZR9
lGgiSwJ1aDKMAzwgMJSMBeKJpSAwlIaUdWJoJymBlH2UKGgqfZQoaIuIaIxLAmiNSwFojmhFaJB9
lGgiSwJ1aDIojAs8IDAuMDI3NzI4N5SMEjAuMDI3NzI4NyAtIDEuNjYyNZSMEDEuNjYyNSAtIDQu
MjEyODOUjBE0LjIxMjgzIC0gMTAuMzE4NpSMETEwLjMxODYgLSAyNy40MzA3lIwRMjcuNDMwNyAt
IDcxLjMxOTSUjAviiaUgNzEuMzE5NJR0lHViaCcpgZR9lChoKn2UKGiLiGiMSwJojUsBaI5oRWiQ
fZRoIksCdWgyKIwFPCAwLjGUjAcwLjEgLSAxlIwGMSAtIDk5lIwG4omlIDk5lHSUdWJoJymBlH2U
KGgqfZQoaIuIaIxLAmiNSwFojmhFaJB9lGgiSwJ1aDIojAU8IDAuMZSMBzAuMSAtIDGUjAYxIC0g
NTCUjAc1MCAtIDk5lIwG4omlIDk5lHSUdWJoJymBlH2UKGgqfZQoaIuIaIxLAmiNSwFojmhFaJB9
lGgiSwJ1aDKMBTwgMC4xlIwKMC4xIC0gMS45OZSMCOKJpSAxLjk5lIeUdWJoJymBlH2UKGgqfZQo
aIuIaIxLBGiNSwFojmhFaJB9lGgiSwJ1aDIojAM8IDCUjAUwIC0gMZSMBzEgLSAxMDCUjAfiiaUg
MTAwlHSUdWJoJymBlH2UKGgqfZQoaIuIaIxLBGiNSwFojmhFaJB9lGgiSwJ1aDIojAQ8IDIwlIwH
MjAgLSA0MJSMBzQwIC0gNjCUjAc2MCAtIDgwlIwG4omlIDgwlHSUdWJoJymBlH2UKGgqfZQoaIuI
aIxLBGiNSwJojowGMCAtIDIwlGiQfZRoIksCdWgyKIwDPCAwlIwGMCAtIDIwlIwHMjAgLSA0MJSM
BzQwIC0gNjCUjAc2MCAtIDgwlIwIODAgLSAxMDCUjAfiiaUgMTAwlHSUdWJoJymBlH2UKGgqfZQo
aIuIaIxLBGiNSwFojmhFaJB9lGgiSwJ1aDIojAY8IDAuMDWUjAwwLjA1IC0gNjcuMjWUjA02Ny4y
NSAtIDk5Ljk1lIwJ4omlIDk5Ljk1lHSUdWJoJymBlH2UKGgqfZQojBdzaG93X3Byb2JhYmlsaXR5
X2Vycm9yc5SIjA9zaG93X3JlZ19lcnJvcnOUSwSMC3Nob3duX3Byb2JzlEsBjAx0YXJnZXRfY2xh
c3OUjBYoQXZlcmFnZSBvdmVyIGNsYXNzZXMplIwLc2NvcmVfdGFibGWUfZRoIksCdWgyKIwLPCAw
LjAyNzcyODeUjBMwLjAyNzcyODcgLSA0LjIxMjgzlIwRNC4yMTI4MyAtIDI3LjQxNjmUjAviiaUg
MjcuNDE2OZR0lHViaCcpgZR9lChoKn2UKIwXc2hvd19wcm9iYWJpbGl0eV9lcnJvcnOUiIwPc2hv
d19yZWdfZXJyb3JzlEsEjAtzaG93bl9wcm9ic5RLAYwMdGFyZ2V0X2NsYXNzlIwWKEF2ZXJhZ2Ug
b3ZlciBjbGFzc2VzKZSMC3Njb3JlX3RhYmxllH2UaCJLAnVoMiiMCTwgMC4wMDAwNZSMEDAuMDAw
MDUgLSAwLjQ5ODaUjBAwLjQ5ODYgLSAwLjk5OTk1lIwL4omlIDAuOTk5OTWUdJR1YmgnKYGUfZQo
aCp9lCho94ho+EsEaPlLAWj6jBYoQXZlcmFnZSBvdmVyIGNsYXNzZXMplGj8fZRoIksCdWgyKIwJ
PCAwLjAwMDA1lIwQMC4wMDAwNSAtIDAuNDQ2M5SMEDAuNDQ2MyAtIDAuOTk5OTWUjAviiaUgMC45
OTk5NZR0lHViaCcpgZR9lChoKn2UKIwXc2hvd19wcm9iYWJpbGl0eV9lcnJvcnOUiIwPc2hvd19y
ZWdfZXJyb3JzlEsEjAtzaG93bl9wcm9ic5RLAYwMdGFyZ2V0X2NsYXNzlIwWKEF2ZXJhZ2Ugb3Zl
ciBjbGFzc2VzKZSMC3Njb3JlX3RhYmxllH2UaCJLAnVoMowFPCAwLjeUjAkwLjcgLSAwLjmUjAfi
iaUgMC45lIeUdWJoJymBlH2UKGgqfZQoahABAACIahEBAABLBGoSAQAASwFqEwEAAGoUAQAAahUB
AAB9lGgiSwJ1aDIojAk8IDMuNjkwNTWUjBEzLjY5MDU1IC0gMjMuMjg5N5SMEDIzLjI4OTcgLSA3
MC4zNzeUjAriiaUgNzAuMzc3lHSUdWJoJymBlH2UKGgqfZQoahABAACIahEBAABLBGoSAQAASwFq
EwEAAGoUAQAAahUBAAB9lGgiSwJ1aDKMBDwgMTCUjAcxMCAtIDcxlIwG4omlIDcxlIeUdWJoJymB
lH2UKGgqfZQojBdzaG93X3Byb2JhYmlsaXR5X2Vycm9yc5SIjA9zaG93X3JlZ19lcnJvcnOUSwSM
C3Nob3duX3Byb2JzlEsBjAx0YXJnZXRfY2xhc3OUahQBAACMC3Njb3JlX3RhYmxllH2UaCJLAnVo
MiiMBDwgMTCUjAcxMCAtIDIzlIwHMjMgLSA3MZSMBuKJpSA3MZR0lHViaCcpgZR9lChoKn2UKGov
AQAAiGowAQAASwRqMQEAAEsBajIBAABqFAEAAGozAQAAfZRoIksCdWgyjAk8IDcuODc5MziUjBE3
Ljg3OTM4IC0gNTAuOTY4M5SMC+KJpSA1MC45NjgzlIeUdWJoJymBlH2UKGgqfZQoai8BAACIajAB
AABLBGoxAQAASwFqMgEAAGoUAQAAajMBAAB9lGgiSwJ1aDKMCTwgNy44NzQ3OZSMETcuODc0Nzkg
LSA1MC45NjgzlIwL4omlIDUwLjk2ODOUh5R1YmgnKYGUfZQoaCp9lChqLwEAAIhqMAEAAEsEajEB
AABLAWoyAQAAahQBAABqMwEAAH2UaCJLAnVoMowJPCAzMDYuOTE1lIwRMzA2LjkxNSAtIDYxMy44
MjmUjAviiaUgNjEzLjgyOZSHlHViaCcpgZR9lChoKn2UKGovAQAAiGowAQAASwRqMQEAAEsBajIB
AABqFAEAAGozAQAAfZRoIksCdWgyKIwGPCAwLjI1lIwKMC4yNSAtIDAuNZSMCjAuNSAtIDAuNzWU
jAjiiaUgMC43NZR0lHViaCcpgZR9lChoKn2UKGovAQAAiGowAQAASwRqMQEAAEsBajIBAABqFAEA
AGozAQAAfZRoIksCdWgyjAU8IDAuM5SMCTAuMyAtIDAuOZSMB+KJpSAwLjmUh5R1YmgnKYGUfZQo
aCp9lChqLwEAAIhqMAEAAEsEajEBAABLAWoyAQAAahQBAABqMwEAAH2UaCJLAnVoMiiMBTwgMC4z
lIwJMC4zIC0gMC43lIwJMC43IC0gMC45lIwH4omlIDAuOZR0lHViaCcpgZR9lChoKn2UKGovAQAA
iGowAQAASwRqMQEAAEsBajIBAACMFihBdmVyYWdlIG92ZXIgY2xhc3NlcymUajMBAAB9lGgiSwJ1
aDIojAU8IDAuMZSMCTAuMSAtIDAuN5SMCTAuNyAtIDAuOZSMB+KJpSAwLjmUdJR1YmgnKYGUfZQo
aCp9lCiMF3Nob3dfcHJvYmFiaWxpdHlfZXJyb3JzlIiMD3Nob3dfcmVnX2Vycm9yc5RLBIwLc2hv
d25fcHJvYnOUSwGMDHRhcmdldF9jbGFzc5RqbwEAAIwLc2NvcmVfdGFibGWUfZRoIksCdWgyKIwJ
PCAwLjAwMDA1lIwQMC4wMDAwNSAtIDAuMjg2N5SMEDAuMjg2NyAtIDAuOTY1OTWUjBEwLjk2NTk1
IC0gMC45OTk5NZSMC+KJpSAwLjk5OTk1lHSUdWJoJymBlH2UKGgqfZQoankBAACIanoBAABLBGp7
AQAASwFqfAEAAGpvAQAAan0BAAB9lGgiSwJ1aDIojAU8IDAuMZSMCTAuMSAtIDAuM5SMCTAuMyAt
IDAuN5SMCTAuNyAtIDAuOZSMB+KJpSAwLjmUdJR1YmgnKYGUfZQoaCp9lChqeQEAAIhqegEAAEsE
ansBAABLAWp8AQAAam8BAABqfQEAAH2UaCJLAnVoMiiMBTwgMC4xlIwJMC4xIC0gMC41lIwJMC41
IC0gMC43lIwJMC43IC0gMC45lIwH4omlIDAuOZR0lHViaCcpgZR9lChoKn2UKGp5AQAAiGp6AQAA
SwRqewEAAEsBanwBAACMFihBdmVyYWdlIG92ZXIgY2xhc3NlcymUan0BAAB9lGgiSwJ1aDIojAM8
IDCUjAcwIC0gMC41lIwJMC41IC0gMC43lIwJMC43IC0gMC45lIwH4omlIDAuOZR0lHViaCcpgZR9
lChoKn2UKGp5AQAAiGp6AQAASwRqewEAAEsBanwBAABqbwEAAGp9AQAAfZRoIksCdWgyKIwDPCAz
lIwGMyAtIDEwlIwHMTAgLSAyM5SMBzIzIC0gNzCUjAbiiaUgNzCUdJR1YmgnKYGUfZQoaCp9lChq
eQEAAIhqegEAAEsEansBAABLAWp8AQAAam8BAABqfQEAAH2UaCJLAnVoMiiMAzwgMJSMCDAgLSAz
LjY5lIwJMy42OSAtIDEwlIwJMTAgLSAyMy4zlIwJMjMuMyAtIDcwlIwG4omlIDcwlHSUdWJoJymB
lH2UKGgqfZQoankBAACIanoBAABLBGp7AQAASwFqfAEAAGpvAQAAan0BAAB9lGgiSwJ1aDIojAs8
IDAuMDQwODUxMZSMEzAuMDQwODUxMSAtIDYuNjE4MTiUjBE2LjYxODE4IC0gMTcuMjI0OJSMETE3
LjIyNDggLSAzNi40NTMxlIwRMzYuNDUzMSAtIDYzLjk5ODiUjBE2My45OTg4IC0gMTE1LjM4MpSM
C+KJpSAxMTUuMzgylHSUdWJoJymBlH2UKGgqfZQojBdzaG93X3Byb2JhYmlsaXR5X2Vycm9yc5SI
jA9zaG93X3JlZ19lcnJvcnOUSwSMC3Nob3duX3Byb2JzlEsBjAx0YXJnZXRfY2xhc3OUjBYoQXZl
cmFnZSBvdmVyIGNsYXNzZXMplIwLc2NvcmVfdGFibGWUfZRoIksCdWgyKIwDPCAwlIwHMCAtIDAu
N5SMCTAuNyAtIDAuOZSMB+KJpSAwLjmUdJR1YmgnKYGUfZQoaCp9lChqyAEAAIhqyQEAAEsEasoB
AABLAWrLAQAAjBYoQXZlcmFnZSBvdmVyIGNsYXNzZXMplGrNAQAAfZRoIksCdWgyKIwDPCAwlIwH
MCAtIDAuMpSMCTAuMiAtIDAuNZSMCTAuNSAtIDAuN5SMCTAuNyAtIDAuOZSMB+KJpSAwLjmUdJR1
YmgnKYGUfZQoaCp9lCiMF3Nob3dfcHJvYmFiaWxpdHlfZXJyb3JzlIiMD3Nob3dfcmVnX2Vycm9y
c5RLAowLc2hvd25fcHJvYnOUSwKMDHRhcmdldF9jbGFzc5SMBzAgLSAwLjWUjAtzY29yZV90YWJs
ZZR9lGgiSwJ1aDIojAM8IDCUjAcwIC0gMC41lIwJMC41IC0gMC45lIwH4omlIDAuOZR0lHViaCcp
gZR9lChoKn2UKIwXc2hvd19wcm9iYWJpbGl0eV9lcnJvcnOUiIwPc2hvd19yZWdfZXJyb3JzlEsC
jAtzaG93bl9wcm9ic5RLAYwMdGFyZ2V0X2NsYXNzlGiPjAtzY29yZV90YWJsZZR9lGgiSwJ1aDIo
jAM8IDCUjAgwIC0gMC4yNZSMCjAuMjUgLSAwLjWUjAkwLjUgLSAwLjmUjAfiiaUgMC45lHSUdWJo
JymBlH2UKGgqfZQojBdzaG93X3Byb2JhYmlsaXR5X2Vycm9yc5SIjA9zaG93X3JlZ19lcnJvcnOU
SwKMC3Nob3duX3Byb2JzlEsBjAx0YXJnZXRfY2xhc3OUaI+MC3Njb3JlX3RhYmxllH2UaCJLAnVo
MiiMAzwgMJSMBjAgLSAyNZSMBzI1IC0gNTCUjAc1MCAtIDkwlIwG4omlIDkwlHSUdWJoJymBlH2U
KGgqfZQojBdzaG93X3Byb2JhYmlsaXR5X2Vycm9yc5SIjA9zaG93X3JlZ19lcnJvcnOUSwKMC3No
b3duX3Byb2JzlEsBjAx0YXJnZXRfY2xhc3OUjBYoQXZlcmFnZSBvdmVyIGNsYXNzZXMplIwLc2Nv
cmVfdGFibGWUfZRoIksCdWgyKIwDPCAwlIwIMCAtIDAuMjWUjAowLjI1IC0gMC41lIwJMC41IC0g
MC43lIwJMC43IC0gMC45lIwH4omlIDAuOZR0lHViaCcpgZR9lChoKn2UKIwXc2hvd19wcm9iYWJp
bGl0eV9lcnJvcnOUiIwPc2hvd19yZWdfZXJyb3JzlEsCjAtzaG93bl9wcm9ic5RLAYwMdGFyZ2V0
X2NsYXNzlIwWKEF2ZXJhZ2Ugb3ZlciBjbGFzc2VzKZSMC3Njb3JlX3RhYmxllH2UaCJLAnVoMiiM
AzwgMJSMCDAgLSAwLjI1lIwKMC4yNSAtIDAuN5SMCTAuNyAtIDAuOZSMB+KJpSAwLjmUdJR1Ymgn
KYGUfZQoaCp9lCiMF3Nob3dfcHJvYmFiaWxpdHlfZXJyb3JzlIiMD3Nob3dfcmVnX2Vycm9yc5RL
AowLc2hvd25fcHJvYnOUSwGMDHRhcmdldF9jbGFzc5SMFihBdmVyYWdlIG92ZXIgY2xhc3NlcymU
jAtzY29yZV90YWJsZZR9lGgiSwJ1aDIojAM8IDCUjAcwIC0gMC43lIwJMC43IC0gMC44lIwJMC44
IC0gMC45lIwH4omlIDAuOZR0lHViaCcpgZR9lChoKn2UKIwXc2hvd19wcm9iYWJpbGl0eV9lcnJv
cnOUiIwPc2hvd19yZWdfZXJyb3JzlEsCjAtzaG93bl9wcm9ic5RLAYwMdGFyZ2V0X2NsYXNzlGrM
AQAAjAtzY29yZV90YWJsZZR9lGgiSwJ1aDIojAU8IDAuMpSMCTAuMiAtIDAuNJSMCTAuNCAtIDAu
NpSMCTAuNiAtIDAuOJSMB+KJpSAwLjiUdJR1YmgnKYGUfZQoaCp9lCiMF3Nob3dfcHJvYmFiaWxp
dHlfZXJyb3JzlIiMD3Nob3dfcmVnX2Vycm9yc5RLAowLc2hvd25fcHJvYnOUSwGMDHRhcmdldF9j
bGFzc5Roj4wLc2NvcmVfdGFibGWUfZRoIksCdWgyKIwDPCAwlIwIMCAtIDAuMjWUjAkwLjI1IC0g
NTCUjAc1MCAtIDkwlIwG4omlIDkwlHSUdWJoJymBlH2UKGgqfZQoalACAACIalECAABLAmpSAgAA
SwFqUwIAAIwWKEF2ZXJhZ2Ugb3ZlciBjbGFzc2VzKZRqVAIAAH2UaCJLAnVoMiiMAzwgMJSMBjAg
LSAyNZSMBzI1IC0gNTCUjAbiiaUgNTCUdJR1YmgnKYGUfZQoaCp9lChqUAIAAIhqUQIAAEsCalIC
AABLAWpTAgAAal8CAABqVAIAAH2UaCJLAnVoMowDPCAwlIwFMCAtIDKUjAXiiaUgMpSHlHViZXUu
</properties>
		<properties node_id="20" format="literal">{'auto_commit': True, 'color_by_class': True, 'controlAreaVisible': True, 'savedWidgetGeometry': b'\x01\xd9\xd0\xcb\x00\x03\x00\x00\x00\x00\x01\x1c\x00\x00\x00\xb0\x00\x00\x06U\x00\x00\x04\x19\x00\x00\x01\x1c\x00\x00\x00\xcc\x00\x00\x06U\x00\x00\x04\x19\x00\x00\x00\x00\x00\x00\x00\x00\x07\x80\x00\x00\x01\x1c\x00\x00\x00\xcc\x00\x00\x06U\x00\x00\x04\x19', 'select_rows': False, 'selected_cols': [], 'selected_rows': [], 'show_attribute_labels': True, 'show_distributions': True, '__version__': 2}</properties>
		<properties node_id="21" format="literal">{'add_type_annotations': True, 'auto_save': False, 'controlAreaVisible': True, 'filter': 'Microsoft Excel spreadsheet (*.xlsx)', 'savedWidgetGeometry': b'\x01\xd9\xd0\xcb\x00\x03\x00\x00\x00\x00\x03\x14\x00\x00\x01\xcf\x00\x00\x04G\x00\x00\x02q\x00\x00\x03\x14\x00\x00\x01\xeb\x00\x00\x04G\x00\x00\x02q\x00\x00\x00\x00\x00\x00\x00\x00\x07\x80\x00\x00\x03\x14\x00\x00\x01\xeb\x00\x00\x04G\x00\x00\x02q', 'stored_name': '2013_V4.xlsx', 'stored_path': '.', '__version__': 3}</properties>
		<properties node_id="22" format="pickle">gASVKQoAAAAAAAB9lCiMCGF1dG9zZW5klIiMEmNvbnRyb2xBcmVhVmlzaWJsZZSIjBNzYXZlZFdp
ZGdldEdlb21ldHJ5lENCAdnQywADAAAAAAByAAAAtQAABHgAAAKwAAAAcgAAANEAAAR4AAACsAAA
AAAAAAAAB4AAAAByAAAA0QAABHgAAAKwlIwJdmFyX2hpbnRzlH2UKE6MIE9yYW5nZS53aWRnZXRz
LmRhdGEub3dkaXNjcmV0aXpllIwHVmFySGludJSTlGgHjAdNZXRob2RzlJOUSwaFlFKUjAkwLDAu
MSwxMDCUhZSGlIGUjAlDYXNlczIwMTSUiYaUaAloC0sDhZRSlEsKhZSGlIGUjAlDYXNlczIwMTCU
iYaUaAloC0sFhZRSlCmGlIGUjAlQZXJvbGV1Y2+UiYaUaAloC0sBhZRSlCmGlIGUjAZPZG92aXKU
iYaUaCSMB0RpZHZpcmeUiYaUaCSMBkx5bnJ1ZpSJhpRoJIwHRXVtZWxhdJSJhpRoJIwIQmxhcmJy
ZXaUiYaUaCSMB1Byb2Nsb3SUiYaUaCSMCFNjaWNhcm9slImGlGgkjAdVcm9jaW5llImGlGgkjAZ0
bWVhbjGUiYaUaCSMBnRtZWFuMpSJhpRoJIwGdG1lYW4zlImGlGgkjAZ0bWVhbjSUiYaUaCSMBnRt
ZWFuNZSJhpRoJIwGdG1lYW42lImGlGgkjAZ0bWVhbjeUiYaUaCSMBnRtZWFuOJSJhpRoJIwGdG1l
YW45lImGlGgkjAd0bWVhbjEwlImGlGgkjAd0bWVhbjExlImGlGgkjAd0bWVhbjEylImGlGgkjAd2
cGRtYXgxlImGlGgkjAd2cGRtYXgylImGlGgkjAd2cGRtYXgzlImGlGgkjAd2cGRtYXg0lImGlGgk
jAd2cGRtYXg1lImGlGgkjAd2cGRtYXg2lImGlGgkjAd2cGRtYXg3lImGlGgkjAd2cGRtYXg4lImG
lGgkjAd2cGRtYXg5lImGlGgkjAh2cGRtYXgxMJSJhpRoJIwIdnBkbWF4MTGUiYaUaCSMCHZwZG1h
eDEylImGlGgkjAlDYXNlcyAoMimUiYaUaAloDYwOMCwwLjI1LCAwLjUwLDGUhZSGlIGUjApFQ09t
aW5vcml0lImGlGgJaCIphpSBlIwKRUNPbWFqb3JpdJSJhpRobowKRUNPdmFyaWV0eZSJhpRobowI
VHgxNTE3XzGUiYaUaG6MCFR4MTUxN18ylImGlGhujAhUeDE1MTdfM5SJhpRobowIVG0xNTE3XzGU
iYaUaG6MCFRtMTUxN18ylImGlGhujAhUbTE1MTdfM5SJhpRobowJVlBEMTUxN18xlImGlGhujAlW
UEQxNTE3XzKUiYaUaG6MCVZQRDE1MTdfM5SJhpRobowKQ0FOT1BZbWVkaZSJhpRoCWgiKYaUgZSM
CkNBTk9QWXN0ZGWUiYaUaIiMCUNBTk9QWW1heJSJhpRoiIwKUGVyb19sZXVjb5SJhpRoiIwHT2Rv
X3ZpcpSJhpRoiIwIRGlkX3ZpcmeUiYaUaIiMB0x5bl9ydWaUiYaUaIiMCkZvckdyb21lZGmUiYaU
aIiMCkZvckdyb21pbm+UiYaUaIiMCkZvckdyb21ham+UiYaUaIiMCkZvckdyb3ZhcmmUiYaUaIiM
CEV1bWVfbGF0lImGlGiIjAlCbGFyX2JyZXaUiYaUaIiMCEF2b2lkc3VtlImGlGiIjApBdm9pZG1l
ZGlhlImGlGiIjAhQcm9jX2xvdJSJhpRoiIwJU2NpX2Nhcm9slImGlGiIjAhVcm9fY2luZZSJhpRo
iIwHRWRnZXN1bZSJhpRoCWgiKYaUgZSMCkVkZ2VtZWRpYW6UiYaUaIiMB0VkZ2VtaW6UiYaUaK6M
B0VkZ2VtYXiUiYaUaK6MBFR4XzGUiYaUaIiMBFR4XzKUiYaUaIiMBFR4XzOUiYaUaIiMBFRtXzGU
iYaUaIiMBFRtXzKUiYaUaIiMBFRtXzOUiYaUaIiMBVZQRF8xlImGlGiIjAVWUERfMpSJhpRoiIwF
VlBEXzOUiYaUaIiMB0Nhc2VzICWUiYaUaAloDYwSMCwwLjI1LDAuNSwwLjcsMC45lIWUhpSBlIwD
QWRqlImGlGgJaCIphpSBlIwHQ2FzZXNfMpSJhpRoCWgNjBAwLDAuMjUsMC43MCwwLjkwlIWUhpSB
lIwHVWNjb3VudJSJhpRorowERWRnZZSJhpRorowIVHgxODIwXzGUiYaUaK6MCFR4MTgyMF8ylImG
lGiujAhUeDE4MjBfM5SJhpRorowIVG0xODIwXzGUiYaUaK6MCFRtMTgyMF8ylImGlGiujAhUbTE4
MjBfM5SJhpRorowJVlBEMTgyMF8xlImGlGiujAlWUEQxODIwXzKUiYaUaK6MCVZQRDE4MjBfM5SJ
hpRorowHVDIwMjBfMZSJhpRorowIVDIwMjBfMjWUiYaUaK6MCFQyMDIwXzUwlImGlGiujAhUMjAy
MF83NZSJhpRorowIVDIwMjBfOTCUiYaUaK6MCU5EVkkyMDIwX5SJhpRorowKTkRWSTIwMjBfMZSJ
hpRorowLTkRWSTIwMjBfMjWUiYaUaK6MC05EVkkyMDIwXzUwlImGlGiujAtORFZJMjAyMF83NZSJ
hpRorowKTkRWSTIwMjBfOZSJhpRorowBVJSJhpRoCWgiKYaUgZSMAlQxlImGlGoGAQAAjANUMjWU
iYaUagYBAACMA1Q1MJSJhpRqBgEAAIwDVDg1lImGlGoGAQAAjANUOTCUiYaUagYBAACMBE5EVkmU
iYaUagYBAACMBU5EVkkxlImGlGoGAQAAjAZORFZJMjWUiYaUagYBAACMBk5TVkk1MJSJhpRqBgEA
AIwGTkRWSTc1lImGlGoGAQAAjAZORFZJOTCUiYaUagYBAACMA1RYMZSJhpRoCWgiKYaUgZSMA1RY
MpSJhpRqIAEAAIwDVFgzlImGlGogAQAAjANUTTGUiYaUaiABAACMA1RNMpSJhpRqIAEAAIwDVE0z
lImGlGogAQAAjARWUEQxlImGlGogAQAAjARWUEQylImGlGogAQAAjARWUEQzlImGlGogAQAAjARS
aXNrlImGlGgJaA2MCDAuMSwxLDk5lIWUhpSBlIwITkRWSTIwMDeUiYaUaAloIimGlIGUjAlBZGph
Y2VuY3mUiYaUajoBAACMBFllYXKUiYaUaAloIimGlIGUjApQcmV2YWxlbmNllImGlGgJaBVLBIWU
hpSBlIwJTkRWSV9wcmV2lImGlGgJaCIphpSBlIwMTkRWSV9jdXJyZW50lImGlGpJAQAAjAlJbmNp
ZGVuY2WUiYaUaAloDYwIMCwwLjEsMTCUhZSGlIGUjAVDYXNlc5SJhpRoCWgNjAwwLDAuMSwxMCwx
MDCUhZSGlIGUjARGSVBTlImGlGgJaCIphpSBlHWMC19fdmVyc2lvbl9flEsDdS4=
</properties>
		<properties node_id="23" format="pickle">gASVZx8AAAAAAAB9lCiMEmNvbnRyb2xBcmVhVmlzaWJsZZSIjBRkaXNwbGF5X2NvbnZleF9jdXJ2
ZZSIjBNkaXNwbGF5X2NvbnZleF9odWxslImMFWRpc3BsYXlfZGVmX3RocmVzaG9sZJSIjBFkaXNw
bGF5X3BlcmZfbGluZZSIjAdmbl9jb3N0lE30AYwHZnBfY29zdJRN9AGMDXJvY19hdmVyYWdpbmeU
SwCME3NhdmVkV2lkZ2V0R2VvbWV0cnmUQ0IB2dDLAAMAAAAAAoAAAAFKAAAFxAAAA58AAAKAAAAB
ZgAABcQAAAOfAAAAAAAAAAAHgAAAAoAAAAFmAAAFxAAAA5+UjAx0YXJnZXRfcHJpb3KUjBVudW1w
eS5jb3JlLm11bHRpYXJyYXmUjAZzY2FsYXKUk5SMBW51bXB5lIwFZHR5cGWUk5SMAmY4lImIh5RS
lChLA4wBPJROTk5K/////0r/////SwB0lGJDCAAAAAAAAAAAlIaUUpSMC19fdmVyc2lvbl9flEsB
jBBjb250ZXh0X3NldHRpbmdzlF2UKIwVb3Jhbmdld2lkZ2V0LnNldHRpbmdzlIwHQ29udGV4dJST
lCmBlH2UKIwGdmFsdWVzlH2UKIwUc2VsZWN0ZWRfY2xhc3NpZmllcnOUXZRLAGGMDHRhcmdldF9p
bmRleJRLAGgaSwF1jAdjbGFzc2VzlCiMAzwgMJSMBzAgLSAwLjGUjAgwLjEgLSAxMJSMCDEwIC0g
MTAwlIwH4omlIDEwMJR0lIwQY2xhc3NpZmllcl9uYW1lc5RdlIwNUmFuZG9tIEZvcmVzdJRhdWJo
HymBlH2UKGgifZQoaCRdlChLAEsBZWgmSwBoGksBdWgnaC1oLl2UKIwRR3JhZGllbnQgQm9vc3Rp
bmeUaDBldWJoHymBlH2UKGgifZQoaCRdlEsAYWgmSwBoGksBdWgnKIwDPCAwlIwHMCAtIDAuMZSM
CDAuMSAtIDEwlIwIMTAgLSAxMDCUjAfiiaUgMTAwlHSUaC5dlIwRR3JhZGllbnQgQm9vc3RpbmeU
YXViaB8pgZR9lChoIn2UKIwUc2VsZWN0ZWRfY2xhc3NpZmllcnOUXZRLAGGMDHRhcmdldF9pbmRl
eJRLAGgaSwF1aCeMAzwgMJSMBjAgLSAxMJSMBuKJpSAxMJSHlGguXZSMEUdyYWRpZW50IEJvb3N0
aW5nlGF1YmgfKYGUfZQoaCJ9lCiMFHNlbGVjdGVkX2NsYXNzaWZpZXJzlF2USwBhjAx0YXJnZXRf
aW5kZXiUSwBoGksBdWgnjAM8IDCUjAYwIC0gMTCUjAbiiaUgMTCUh5RoLl2UjBVHcmFkaWVudCBC
b29zdGluZyAoMSmUYXViaB8pgZR9lChoIn2UKGhSXZRLAGFoVEsDaBpLAXVoJyiMAzwgMJSMBzAg
LSAwLjGUjAgwLjEgLSAxMJSMBuKJpSAxMJR0lGguXZSMFUdyYWRpZW50IEJvb3N0aW5nICgxKZRh
dWJoHymBlH2UKGgifZQojBRzZWxlY3RlZF9jbGFzc2lmaWVyc5RdlEsAYYwMdGFyZ2V0X2luZGV4
lEsDaBpLAXVoJyiMAzwgMJSMBTAgLSAxlIwGMSAtIDEwlIwG4omlIDEwlHSUaC5dlIwVR3JhZGll
bnQgQm9vc3RpbmcgKDEplGF1YmgfKYGUfZQoaCJ9lChoaV2USwBhaGtLA2gaSwF1aCcojAM8IDCU
jAUwIC0gMZSMBjEgLSAxMJSMBuKJpSAxMJR0lGguXZSMEUdyYWRpZW50IEJvb3N0aW5nlGF1Ymgf
KYGUfZQoaCJ9lChoaV2UKEsASwFLAmVoa0sCaBpLAXVoJyiMAzwgMJSMBTAgLSAxlIwGMSAtIDEw
lIwG4omlIDEwlHSUaC5dlCiMDVJhbmRvbSBGb3Jlc3SUjBFHcmFkaWVudCBCb29zdGluZ5SMC05h
aXZlIEJheWVzlGV1YmgfKYGUfZQoaCJ9lChoaV2UKEsASwFLAmVoa0sAaBpLAXVoJyiMAzwgMJSM
BzAgLSAwLjGUjAgwLjEgLSAxMJSMBuKJpSAxMJR0lGguXZQojA1SYW5kb20gRm9yZXN0lIwRR3Jh
ZGllbnQgQm9vc3RpbmeUjAtOYWl2ZSBCYXllc5RldWJoHymBlH2UKGgifZQoaGldlChLAEsBSwJl
aGtLAGgaSwF1aCcojAM8IDCUjAcwIC0gMC4xlIwJMC4xIC0gMTAwlIwH4omlIDEwMJR0lGguXZQo
jA1SYW5kb20gRm9yZXN0lIwRR3JhZGllbnQgQm9vc3RpbmeUjAtOYWl2ZSBCYXllc5RldWJoHymB
lH2UKGgifZQojBRzZWxlY3RlZF9jbGFzc2lmaWVyc5RdlChLAEsBSwJljAx0YXJnZXRfaW5kZXiU
SwBoGksBdWgnjAM8IDCUjAYwIC0gMTCUjAbiiaUgMTCUh5RoLl2UKIwNUmFuZG9tIEZvcmVzdJSM
EUdyYWRpZW50IEJvb3N0aW5nlIwLTmFpdmUgQmF5ZXOUZXViaB8pgZR9lChoIn2UKGioXZQoSwBL
AUsCZWiqSwBoGksBdWgnKIwFPCAwLjGUjAcwLjEgLSAxlIwGMSAtIDk5lIwG4omlIDk5lHSUaC5d
lCiMDVJhbmRvbSBGb3Jlc3SUjBFHcmFkaWVudCBCb29zdGluZ5SMC05haXZlIEJheWVzlGV1Ymgf
KYGUfZQoaCJ9lChoqF2UKEsASwFLAmVoqksAaBpLAXVoJyiMBTwgMC4xlIwHMC4xIC0gMZSMBjEg
LSA1MJSMBzUwIC0gOTmUjAbiiaUgOTmUdJRoLl2UKIwNUmFuZG9tIEZvcmVzdJSMEUdyYWRpZW50
IEJvb3N0aW5nlIwLTmFpdmUgQmF5ZXOUZXViaB8pgZR9lChoIn2UKGioXZQoSwBLAUsCZWiqSwBo
GksBdWgnjAU8IDAuMZSMCjAuMSAtIDEuOTmUjAjiiaUgMS45OZSHlGguXZQojA1SYW5kb20gRm9y
ZXN0lIwRR3JhZGllbnQgQm9vc3RpbmeUjAtOYWl2ZSBCYXllc5RldWJoHymBlH2UKGgifZQoaKhd
lChLAEsBSwJlaKpLAGgaSwF1aCcojAM8IDCUjAUwIC0gMZSMBzEgLSAxMDCUjAfiiaUgMTAwlHSU
aC5dlCiMDVJhbmRvbSBGb3Jlc3SUjBFHcmFkaWVudCBCb29zdGluZ5SMC05haXZlIEJheWVzlGV1
YmgfKYGUfZQoaCJ9lChoqF2UKEsASwFLAmVoqksEaBpLAXVoJyiMBDwgMjCUjAcyMCAtIDQwlIwH
NDAgLSA2MJSMBzYwIC0gODCUjAbiiaUgODCUdJRoLl2UKIwNUmFuZG9tIEZvcmVzdJSMEUdyYWRp
ZW50IEJvb3N0aW5nlIwLTmFpdmUgQmF5ZXOUZXViaB8pgZR9lChoIn2UKGioXZQoSwBLAUsCZWiq
SwBoGksBdWgnKIwDPCAwlIwGMCAtIDIwlIwHMjAgLSA0MJSMBzQwIC0gNjCUjAc2MCAtIDgwlIwI
ODAgLSAxMDCUjAfiiaUgMTAwlHSUaC5dlCiMDVJhbmRvbSBGb3Jlc3SUjBFHcmFkaWVudCBCb29z
dGluZ5SMC05haXZlIEJheWVzlGV1YmgfKYGUfZQoaCJ9lChoqF2UKEsASwFLAksDZWiqSwBoGksB
dWgnagABAABoLl2UKIwIQWRhQm9vc3SUagIBAABqAwEAAGoEAQAAZXViaB8pgZR9lChoIn2UKGio
XZQoSwBLAUsCSwNLBGVoqksAaBpLAXVoJ2oAAQAAaC5dlChqCgEAAGoCAQAAagMBAACMDk5ldXJh
bCBOZXR3b3JrlGoEAQAAZXViaB8pgZR9lChoIn2UKIwUc2VsZWN0ZWRfY2xhc3NpZmllcnOUXZQo
SwBLAUsCSwNLBGWMDHRhcmdldF9pbmRleJRLAGgaSwF1aCcojAs8IDAuMDI3NzI4N5SMEzAuMDI3
NzI4NyAtIDQuMjEyODOUjBE0LjIxMjgzIC0gMjcuNDE2OZSMC+KJpSAyNy40MTY5lHSUaC5dlCiM
CEFkYUJvb3N0lIwNUmFuZG9tIEZvcmVzdJSMEUdyYWRpZW50IEJvb3N0aW5nlIwOTmV1cmFsIE5l
dHdvcmuUjAtOYWl2ZSBCYXllc5RldWJoHymBlH2UKGgifZQojBRzZWxlY3RlZF9jbGFzc2lmaWVy
c5RdlChLAEsBSwJLA0sEZYwMdGFyZ2V0X2luZGV4lEsAaBpLAXVoJyiMCTwgMC4wMDAwNZSMEDAu
MDAwMDUgLSAwLjQ5ODaUjBAwLjQ5ODYgLSAwLjk5OTk1lIwL4omlIDAuOTk5OTWUdJRoLl2UKIwI
QWRhQm9vc3SUjA1SYW5kb20gRm9yZXN0lIwRR3JhZGllbnQgQm9vc3RpbmeUjA5OZXVyYWwgTmV0
d29ya5SMC05haXZlIEJheWVzlGV1YmgfKYGUfZQoaCJ9lChqJQEAAF2UKEsASwFLAksDSwRlaicB
AABLAGgaSwF1aCcojAk8IDAuMDAwMDWUjBAwLjAwMDA1IC0gMC40NDYzlIwQMC40NDYzIC0gMC45
OTk5NZSMC+KJpSAwLjk5OTk1lHSUaC5dlCiMCEFkYUJvb3N0lIwNUmFuZG9tIEZvcmVzdJSMEUdy
YWRpZW50IEJvb3N0aW5nlIwOTmV1cmFsIE5ldHdvcmuUjAtOYWl2ZSBCYXllc5RldWJoHymBlH2U
KGgifZQojBRzZWxlY3RlZF9jbGFzc2lmaWVyc5RdlChLAEsBSwJLA0sEZYwMdGFyZ2V0X2luZGV4
lEsAaBpLAXVoJ4wFPCAwLjeUjAkwLjcgLSAwLjmUjAfiiaUgMC45lIeUaC5dlCiMCEFkYUJvb3N0
lIwNUmFuZG9tIEZvcmVzdJSMEUdyYWRpZW50IEJvb3N0aW5nlIwOTmV1cmFsIE5ldHdvcmuUjAtO
YWl2ZSBCYXllc5RldWJoHymBlH2UKGgifZQoakUBAABdlChLAUsCSwNLBGVqRwEAAEsAaBpLAXVo
JyiMCTwgMy42OTA1NZSMETMuNjkwNTUgLSAyMy4yODk3lIwQMjMuMjg5NyAtIDcwLjM3N5SMCuKJ
pSA3MC4zNzeUdJRoLl2UKGpNAQAAak4BAABqTwEAAGpQAQAAalEBAABldWJoHymBlH2UKGgifZQo
akUBAABdlChLAUsCSwNLBGVqRwEAAEsAaBpLAXVoJ4wEPCAxMJSMBzEwIC0gNzGUjAbiiaUgNzGU
h5RoLl2UKGpNAQAAak4BAABqTwEAAGpQAQAAalEBAABldWJoHymBlH2UKGgifZQojBRzZWxlY3Rl
ZF9jbGFzc2lmaWVyc5RdlChLAEsBSwJLA0sEZYwMdGFyZ2V0X2luZGV4lEsAaBpLAXVoJyiMBDwg
MTCUjAcxMCAtIDIzlIwHMjMgLSA3MZSMBuKJpSA3MZR0lGguXZQoak0BAABqTgEAAGpPAQAAalAB
AABqUQEAAGV1YmgfKYGUfZQoaCJ9lChqaAEAAF2UKEsASwFLAksDSwRlamoBAABLAGgaSwF1aCeM
CTwgNy44NzkzOJSMETcuODc5MzggLSA1MC45NjgzlIwL4omlIDUwLjk2ODOUh5RoLl2UKGpNAQAA
ak4BAABqTwEAAGpQAQAAalEBAABldWJoHymBlH2UKGgifZQoamgBAABdlChLAEsBSwJLA0sEZWpq
AQAASwBoGksBdWgnjAk8IDcuODc0NzmUjBE3Ljg3NDc5IC0gNTAuOTY4M5SMC+KJpSA1MC45Njgz
lIeUaC5dlChqTQEAAGpOAQAAak8BAABqUAEAAGpRAQAAZXViaB8pgZR9lChoIn2UKGpoAQAAXZQo
SwBLAUsCSwNLBGVqagEAAEsAaBpLAXVoJ4wJPCAzMDYuOTE1lIwRMzA2LjkxNSAtIDYxMy44MjmU
jAviiaUgNjEzLjgyOZSHlGguXZQoak0BAABqTgEAAGpPAQAAalABAABqUQEAAGV1YmgfKYGUfZQo
aCJ9lChqaAEAAF2UKEsASwFLAksDSwRlamoBAABLAGgaSwF1aCcojAY8IDAuMjWUjAowLjI1IC0g
MC41lIwKMC41IC0gMC43NZSMCOKJpSAwLjc1lHSUaC5dlChqTQEAAGpOAQAAak8BAABqUAEAAGpR
AQAAZXViaB8pgZR9lChoIn2UKGpoAQAAXZQoSwBLAUsCSwNLBGVqagEAAEsAaBpLAXVoJ4wFPCAw
LjOUjAkwLjMgLSAwLjmUjAfiiaUgMC45lIeUaC5dlChqTQEAAGpOAQAAak8BAABqUAEAAGpRAQAA
ZXViaB8pgZR9lChoIn2UKGpoAQAAXZQoSwBLAUsCSwNLBGVqagEAAEsAaBpLAXVoJyiMBTwgMC4z
lIwJMC4zIC0gMC43lIwJMC43IC0gMC45lIwH4omlIDAuOZR0lGguXZQoak0BAABqTgEAAGpPAQAA
alABAABqUQEAAGV1YmgfKYGUfZQoaCJ9lChqaAEAAF2UKEsASwFLAksDSwRlamoBAABLAGgaSwF1
aCcojAU8IDAuMZSMCTAuMSAtIDAuN5SMCTAuNyAtIDAuOZSMB+KJpSAwLjmUdJRoLl2UKIwIQWRh
Qm9vc3SUjA1SYW5kb20gRm9yZXN0lIwRR3JhZGllbnQgQm9vc3RpbmeUjA5OZXVyYWwgTmV0d29y
a5SMC05haXZlIEJheWVzlGV1YmgfKYGUfZQoaCJ9lCiMFHNlbGVjdGVkX2NsYXNzaWZpZXJzlF2U
KEsASwFLAksDSwRljAx0YXJnZXRfaW5kZXiUSwBoGksBdWgnKIwJPCAwLjAwMDA1lIwQMC4wMDAw
NSAtIDAuMjg2N5SMEDAuMjg2NyAtIDAuOTY1OTWUjBEwLjk2NTk1IC0gMC45OTk5NZSMC+KJpSAw
Ljk5OTk1lHSUaC5dlChqswEAAGq0AQAAarUBAABqtgEAAGq3AQAAZXViaB8pgZR9lChoIn2UKGq7
AQAAXZQoSwBLAUsCSwNLBGVqvQEAAEsAaBpLAXVoJyiMBTwgMC4xlIwJMC4xIC0gMC4zlIwJMC4z
IC0gMC43lIwJMC43IC0gMC45lIwH4omlIDAuOZR0lGguXZQojAhBZGFCb29zdJSMDVJhbmRvbSBG
b3Jlc3SUjBFHcmFkaWVudCBCb29zdGluZ5RqtgEAAIwLTmFpdmUgQmF5ZXOUZXViaB8pgZR9lCho
In2UKGq7AQAAXZQoSwBLAUsCSwNLBGVqvQEAAEsAaBpLAXVoJ2rOAQAAaC5dlCiMFEFkYUJvb3N0
ICgxKSAoMSkgKDEplIwZUmFuZG9tIEZvcmVzdCAoMSkgKDEpICgxKZSMHUdyYWRpZW50IEJvb3N0
aW5nICgxKSAoMSkgKDEplGq2AQAAjBdOYWl2ZSBCYXllcyAoMSkgKDEpICgxKZRldWJoHymBlH2U
KGgifZQoarsBAABdlChLAEsBSwJLA0sEZWq9AQAASwBoGksBdWgnKIwDPCAwlIwHMCAtIDAuNZSM
CTAuNSAtIDAuN5SMCTAuNyAtIDAuOZSMB+KJpSAwLjmUdJRoLl2UKIwUQWRhQm9vc3QgKDEpICgx
KSAoMSmUjBlSYW5kb20gRm9yZXN0ICgxKSAoMSkgKDEplIwdR3JhZGllbnQgQm9vc3RpbmcgKDEp
ICgxKSAoMSmUjA5OZXVyYWwgTmV0d29ya5SMF05haXZlIEJheWVzICgxKSAoMSkgKDEplGV1Ymgf
KYGUfZQoaCJ9lChquwEAAF2UKEsASwFLAksDSwRlar0BAABLAGgaSwF1aCcojAM8IDOUjAYzIC0g
MTCUjAcxMCAtIDIzlIwHMjMgLSA3MJSMBuKJpSA3MJR0lGguXZQoatkBAABq2gEAAGrbAQAAarYB
AABq3AEAAGV1YmgfKYGUfZQoaCJ9lChquwEAAF2UKEsASwFLAksDSwRlar0BAABLAGgaSwF1aCco
jAM8IDCUjAgwIC0gMy42OZSMCTMuNjkgLSAxMJSMCTEwIC0gMjMuM5SMCTIzLjMgLSA3MJSMBuKJ
pSA3MJR0lGguXZQoatkBAABq2gEAAGrbAQAAarYBAABq3AEAAGV1YmgfKYGUfZQoaCJ9lChquwEA
AF2UKEsASwFLAksDSwRlar0BAABLAGgaSwF1aCcojAs8IDAuMDQwODUxMZSMEzAuMDQwODUxMSAt
IDYuNjE4MTiUjBE2LjYxODE4IC0gMTcuMjI0OJSMETE3LjIyNDggLSAzNi40NTMxlIwRMzYuNDUz
MSAtIDYzLjk5ODiUjBE2My45OTg4IC0gMTE1LjM4MpSMC+KJpSAxMTUuMzgylHSUaC5dlChq2QEA
AGraAQAAatsBAABqtgEAAGrcAQAAZXViaB8pgZR9lChoIn2UKIwUc2VsZWN0ZWRfY2xhc3NpZmll
cnOUXZQoSwBLAUsCSwNLBGWMDHRhcmdldF9pbmRleJRLAGgaSwF1aCcojAM8IDCUjAcwIC0gMC43
lIwJMC43IC0gMC45lIwH4omlIDAuOZR0lGguXZQoaugBAABq6QEAAGrqAQAAausBAABq7AEAAGV1
YmgfKYGUfZQoaCJ9lChqFAIAAF2UKEsASwFLAksDSwRlahYCAABLAGgaSwF1aCcojAM8IDCUjAcw
IC0gMC4ylIwJMC4yIC0gMC41lIwJMC41IC0gMC43lIwJMC43IC0gMC45lIwH4omlIDAuOZR0lGgu
XZQoaugBAABq6QEAAGrqAQAAausBAABq7AEAAGV1YmgfKYGUfZQoaCJ9lCiMFHNlbGVjdGVkX2Ns
YXNzaWZpZXJzlF2UKEsASwFLAksDSwRljAx0YXJnZXRfaW5kZXiUSwBoGksBdWgnKIwDPCAwlIwH
MCAtIDAuMpSMCTAuMiAtIDAuNZSMCTAuNSAtIDAuN5SMCTAuNyAtIDAuOZSMB+KJpSAwLjmUdJRo
Ll2UKIwQQWRhQm9vc3QgKDEpICgxKZSMFVJhbmRvbSBGb3Jlc3QgKDEpICgxKZSMGUdyYWRpZW50
IEJvb3N0aW5nICgxKSAoMSmUjA5OZXVyYWwgTmV0d29ya5SME05haXZlIEJheWVzICgxKSAoMSmU
ZXViaB8pgZR9lChoIn2UKGosAgAAXZQoSwJLA2VqLgIAAEsDaBpLAXVoJyiMAzwgMJSMBzAgLSAw
LjWUjAkwLjUgLSAwLjmUjAfiiaUgMC45lHSUaC5dlChqNwIAAGo4AgAAajkCAABqOgIAAGo7AgAA
ZXViaB8pgZR9lChoIn2UKIwUc2VsZWN0ZWRfY2xhc3NpZmllcnOUXZQoSwBLAUsCSwNLBGWMDHRh
cmdldF9pbmRleJRLAGgaSwF1aCcojAM8IDCUjAcwIC0gMC41lIwJMC41IC0gMC45lIwH4omlIDAu
OZR0lGguXZQojAxBZGFCb29zdCAoMSmUjBFSYW5kb20gRm9yZXN0ICgxKZSMFUdyYWRpZW50IEJv
b3N0aW5nICgxKZSMDk5ldXJhbCBOZXR3b3JrlIwPTmFpdmUgQmF5ZXMgKDEplGV1YmgfKYGUfZQo
aCJ9lCiMFHNlbGVjdGVkX2NsYXNzaWZpZXJzlF2UKEsASwFLAksDSwRljAx0YXJnZXRfaW5kZXiU
SwBoGksBdWgnKIwDPCAwlIwHMCAtIDAuNZSMCTAuNSAtIDAuOZSMB+KJpSAwLjmUdJRoLl2UKIwI
QWRhQm9vc3SUjA1SYW5kb20gRm9yZXN0lIwRR3JhZGllbnQgQm9vc3RpbmeUjA5OZXVyYWwgTmV0
d29ya5SMC05haXZlIEJheWVzlGV1YmgfKYGUfZQoaCJ9lChqWgIAAF2UKEsCSwNlalwCAABLAmga
SwF1aCcojAM8IDCUjAgwIC0gMC4yNZSMCjAuMjUgLSAwLjWUjAkwLjUgLSAwLjmUjAfiiaUgMC45
lHSUaC5dlCiMCEFkYUJvb3N0lIwNUmFuZG9tIEZvcmVzdJSMEUdyYWRpZW50IEJvb3N0aW5nlIwO
TmV1cmFsIE5ldHdvcmuUjAtOYWl2ZSBCYXllc5RldWJoHymBlH2UKGgifZQojBRzZWxlY3RlZF9j
bGFzc2lmaWVyc5RdlChLAEsBSwJLA0sEZYwMdGFyZ2V0X2luZGV4lEsEaBpLAXVoJyiMAzwgMJSM
BjAgLSAyNZSMBzI1IC0gNTCUjAc1MCAtIDkwlIwG4omlIDkwlHSUaC5dlCiMCEFkYUJvb3N0lIwN
UmFuZG9tIEZvcmVzdJSMEUdyYWRpZW50IEJvb3N0aW5nlIwOTmV1cmFsIE5ldHdvcmuUjAtOYWl2
ZSBCYXllc5RldWJoHymBlH2UKGgifZQojBRzZWxlY3RlZF9jbGFzc2lmaWVyc5RdlChLAEsBSwJL
A0sEZYwMdGFyZ2V0X2luZGV4lEsEaBpLAXVoJyiMAzwgMJSMCDAgLSAwLjI1lIwKMC4yNSAtIDAu
NZSMCTAuNSAtIDAuN5SMCTAuNyAtIDAuOZSMB+KJpSAwLjmUdJRoLl2UKIwIQWRhQm9vc3SUjA1S
YW5kb20gRm9yZXN0lIwRR3JhZGllbnQgQm9vc3RpbmeUjA5OZXVyYWwgTmV0d29ya5SMC05haXZl
IEJheWVzlGV1YmV1Lg==
</properties>
		<properties node_id="24" format="pickle">gASVARIAAAAAAAB9lCiMEmFwcGVuZF9wcmVkaWN0aW9uc5SIjBRhcHBlbmRfcHJvYmFiaWxpdGll
c5SJjAphdXRvY29tbWl0lIiMEmNvbnRyb2xBcmVhVmlzaWJsZZSIjBNzYXZlZFdpZGdldEdlb21l
dHJ5lENCAdnQywADAAAAAAJhAAABHQAABq0AAAMqAAACYQAAATkAAAatAAADKgAAAAAAAAAAB4AA
AAJhAAABOQAABq0AAAMqlIwQc2VsZWN0ZWRfbGVhcm5lcpRdlEsAYYwRc2VsZWN0ZWRfcXVhbnRp
dHmUSwKMC19fdmVyc2lvbl9flEsBjBBjb250ZXh0X3NldHRpbmdzlF2UKIwVb3Jhbmdld2lkZ2V0
LnNldHRpbmdzlIwHQ29udGV4dJSTlCmBlH2UKIwGdmFsdWVzlH2UKIwJc2VsZWN0aW9ulI+UKEsE
SwSGlEsASwCGlEsBSwGGlEsDSwOGlEsCSwKGlJBoCksBdYwHY2xhc3Nlc5QojAM8IDCUjAcwIC0g
MC4xlIwIMC4xIC0gMTCUjAgxMCAtIDEwMJSMB+KJpSAxMDCUdJR1YmgPKYGUfZQoaBJ9lCiMCXNl
bGVjdGlvbpSPlChLAUsBhpRLAksChpRLAEsAhpSQaApLAXVoG4wDPCAwlIwGMCAtIDEwlIwG4oml
IDEwlIeUdWJoDymBlH2UKGgSfZQojAlzZWxlY3Rpb26Uj5QoSwBLAIaUSwFLAYaUSwNLA4aUSwJL
AoaUkGgKSwF1aBsojAM8IDCUjAcwIC0gMC4xlIwIMC4xIC0gMTCUjAbiiaUgMTCUdJR1YmgPKYGU
fZQoaBJ9lCiMCXNlbGVjdGlvbpSPlChLAUsBhpRLA0sDhpRLAksChpRLAEsAhpSQaApLAXVoGyiM
AzwgMJSMBTAgLSAxlIwGMSAtIDEwlIwG4omlIDEwlHSUdWJoDymBlH2UKGgSfZQoaD+PlChLAEsA
hpRLAUsBhpRLA0sDhpRLAksChpSQaApLAXVoGyiMAzwgMJSMBzAgLSAwLjGUjAkwLjEgLSAxMDCU
jAfiiaUgMTAwlHSUdWJoDymBlH2UKGgSfZQojAlzZWxlY3Rpb26Uj5QoSwFLAYaUSwNLA4aUSwJL
AoaUSwBLAIaUkGgKSwF1aBsojAU8IDAuMZSMBzAuMSAtIDGUjAYxIC0gOTmUjAbiiaUgOTmUdJR1
YmgPKYGUfZQoaBJ9lChoWo+UaApLAXVoGyiMBTwgMC4xlIwHMC4xIC0gMZSMBjEgLSA1MJSMBzUw
IC0gOTmUjAbiiaUgOTmUdJR1YmgPKYGUfZQoaBJ9lChoWo+UKEsBSwGGlEsCSwKGlEsASwCGlJBo
CksBdWgbjAU8IDAuMZSMCjAuMSAtIDEuOTmUjAjiiaUgMS45OZSHlHViaA8pgZR9lChoEn2UKGha
j5QoSwBLAIaUSwFLAYaUSwNLA4aUSwJLAoaUkGgKSwF1aBsojAM8IDCUjAUwIC0gMZSMBzEgLSAx
MDCUjAfiiaUgMTAwlHSUdWJoDymBlH2UKGgSfZQoaFqPlChLBEsEhpRLAEsAhpRLAUsBhpRLA0sD
hpRLAksChpSQaApLAXVoGyiMBDwgMjCUjAcyMCAtIDQwlIwHNDAgLSA2MJSMBzYwIC0gODCUjAbi
iaUgODCUdJR1YmgPKYGUfZQoaBJ9lChoWo+UKEsESwSGlEsFSwWGlEsASwCGlEsBSwGGlEsDSwOG
lEsCSwKGlEsGSwaGlJBoCksBdWgbKIwDPCAwlIwGMCAtIDIwlIwHMjAgLSA0MJSMBzQwIC0gNjCU
jAc2MCAtIDgwlIwIODAgLSAxMDCUjAfiiaUgMTAwlHSUdWJoDymBlH2UKGgSfZQojAlzZWxlY3Rp
b26Uj5RoCksBdWgbKIwLPCAwLjAyNzcyODeUjBMwLjAyNzcyODcgLSA0LjIxMjgzlIwRNC4yMTI4
MyAtIDI3LjQxNjmUjAviiaUgMjcuNDE2OZR0lHViaA8pgZR9lChoEn2UKIwJc2VsZWN0aW9ulI+U
KEsBSwGGlEsCSwKGlEsASwCGlJBoCksBdWgbKIwJPCAwLjAwMDA1lIwQMC4wMDAwNSAtIDAuNDk4
NpSMEDAuNDk4NiAtIDAuOTk5OTWUjAviiaUgMC45OTk5NZR0lHViaA8pgZR9lChoEn2UKGi2j5Qo
SwFLAYaUSwJLAoaUSwBLAIaUkGgKSwF1aBsojAk8IDAuMDAwMDWUjBAwLjAwMDA1IC0gMC40NDYz
lIwQMC40NDYzIC0gMC45OTk5NZSMC+KJpSAwLjk5OTk1lHSUdWJoDymBlH2UKGgSfZQojAlzZWxl
Y3Rpb26Uj5QoSwBLAIaUSwFLAYaUSwJLAoaUkGgKSwF1aBuMBTwgMC43lIwJMC43IC0gMC45lIwH
4omlIDAuOZSHlHViaA8pgZR9lChoEn2UKGjPj5QoSwFLAYaUSwJLAoaUSwBLAIaUkGgKSwF1aBso
jAk8IDMuNjkwNTWUjBEzLjY5MDU1IC0gMjMuMjg5N5SMEDIzLjI4OTcgLSA3MC4zNzeUjAriiaUg
NzAuMzc3lHSUdWJoDymBlH2UKGgSfZQoaM+PlChLAEsAhpRLAUsBhpRLAksChpSQaApLAXVoG4wE
PCAxMJSMBzEwIC0gNzGUjAbiiaUgNzGUh5R1YmgPKYGUfZQoaBJ9lCiMCXNlbGVjdGlvbpSPlChL
AUsBhpRLAksChpRLAEsAhpSQaApLAXVoGyiMBDwgMTCUjAcxMCAtIDIzlIwHMjMgLSA3MZSMBuKJ
pSA3MZR0lHViaA8pgZR9lChoEn2UKGjyj5QoSwBLAIaUSwFLAYaUSwJLAoaUkGgKSwF1aBuMCTwg
Ny44NzkzOJSMETcuODc5MzggLSA1MC45NjgzlIwL4omlIDUwLjk2ODOUh5R1YmgPKYGUfZQoaBJ9
lCho8o+UKEsBSwGGlEsCSwKGlEsASwCGlJBoCksBdWgbjAk8IDcuODc0NzmUjBE3Ljg3NDc5IC0g
NTAuOTY4M5SMC+KJpSA1MC45NjgzlIeUdWJoDymBlH2UKGgSfZQoaPKPlChLAEsAhpRLAUsBhpRL
AksChpSQaApLAXVoG4wJPCAzMDYuOTE1lIwRMzA2LjkxNSAtIDYxMy44MjmUjAviiaUgNjEzLjgy
OZSHlHViaA8pgZR9lChoEn2UKGjyj5QoSwBLAIaUSwFLAYaUSwJLAoaUkGgKSwF1aBsojAY8IDAu
MjWUjAowLjI1IC0gMC41lIwKMC41IC0gMC43NZSMCOKJpSAwLjc1lHSUdWJoDymBlH2UKGgSfZQo
aPKPlChLAUsBhpRLAksChpRLAEsAhpSQaApLAXVoG4wFPCAwLjOUjAkwLjMgLSAwLjmUjAfiiaUg
MC45lIeUdWJoDymBlH2UKGgSfZQoaPKPlChLAEsAhpRLAUsBhpRLA0sDhpRLAksChpSQaApLAXVo
GyiMBTwgMC4zlIwJMC4zIC0gMC43lIwJMC43IC0gMC45lIwH4omlIDAuOZR0lHViaA8pgZR9lCho
En2UKGjyj5QoSwFLAYaUSwNLA4aUSwJLAoaUSwBLAIaUkGgKSwF1aBsojAU8IDAuMZSMCTAuMSAt
IDAuN5SMCTAuNyAtIDAuOZSMB+KJpSAwLjmUdJR1YmgPKYGUfZQoaBJ9lCiMCXNlbGVjdGlvbpSP
lChLAEsAhpRLAUsBhpRLA0sDhpRLAksChpSQaApLAXVoGyiMCTwgMC4wMDAwNZSMEDAuMDAwMDUg
LSAwLjI4NjeUjBAwLjI4NjcgLSAwLjk2NTk1lIwRMC45NjU5NSAtIDAuOTk5OTWUjAviiaUgMC45
OTk5NZR0lHViaA8pgZR9lChoEn2UKGpRAQAAj5QoSwFLAYaUSwNLA4aUSwJLAoaUSwBLAIaUkGgK
SwF1aBsojAU8IDAuMZSMCTAuMSAtIDAuM5SMCTAuMyAtIDAuN5SMCTAuNyAtIDAuOZSMB+KJpSAw
LjmUdJR1YmgPKYGUfZQoaBJ9lChqUQEAAI+UKEsBSwGGlEsDSwOGlEsCSwKGlEsASwCGlJBoCksB
dWgbKIwDPCAwlIwHMCAtIDAuNZSMCTAuNSAtIDAuN5SMCTAuNyAtIDAuOZSMB+KJpSAwLjmUdJR1
YmgPKYGUfZQoaBJ9lChqUQEAAI+UKEsESwSGlEsASwCGlEsBSwGGlEsDSwOGlEsCSwKGlJBoCksB
dWgbKIwDPCAzlIwGMyAtIDEwlIwHMTAgLSAyM5SMBzIzIC0gNzCUjAbiiaUgNzCUdJR1YmgPKYGU
fZQoaBJ9lChqUQEAAI+UKEsESwSGlEsFSwWGlEsASwCGlEsBSwGGlEsDSwOGlEsCSwKGlJBoCksB
dWgbKIwDPCAwlIwIMCAtIDMuNjmUjAkzLjY5IC0gMTCUjAkxMCAtIDIzLjOUjAkyMy4zIC0gNzCU
jAbiiaUgNzCUdJR1YmgPKYGUfZQoaBJ9lChqUQEAAI+UKEsESwSGlEsFSwWGlEsASwCGlEsBSwGG
lEsDSwOGlEsCSwKGlEsGSwaGlJBoCksBdWgbKIwLPCAwLjA0MDg1MTGUjBMwLjA0MDg1MTEgLSA2
LjYxODE4lIwRNi42MTgxOCAtIDE3LjIyNDiUjBExNy4yMjQ4IC0gMzYuNDUzMZSMETM2LjQ1MzEg
LSA2My45OTg4lIwRNjMuOTk4OCAtIDExNS4zODKUjAviiaUgMTE1LjM4MpR0lHViaA8pgZR9lCho
En2UKIwJc2VsZWN0aW9ulI+UKEsBSwGGlEsDSwOGlEsCSwKGlEsASwCGlJBoCksBdWgbKIwDPCAw
lIwHMCAtIDAuN5SMCTAuNyAtIDAuOZSMB+KJpSAwLjmUdJR1YmgPKYGUfZQoaBJ9lChqrwEAAI+U
KEsBSwGGlEsDSwOGlEsCSwKGlEsASwCGlJBoCksBdWgbKIwDPCAwlIwHMCAtIDAuMpSMCTAuMiAt
IDAuNZSMCTAuNSAtIDAuN5SMCTAuNyAtIDAuOZSMB+KJpSAwLjmUdJR1YmgPKYGUfZQoaBJ9lCiM
CXNlbGVjdGlvbpSPlChLAUsBhpRLA0sDhpRLAksChpRLAEsAhpSQaApLAXVoGyiMAzwgMJSMBzAg
LSAwLjWUjAkwLjUgLSAwLjmUjAfiiaUgMC45lHSUdWJoDymBlH2UKGgSfZQojAlzZWxlY3Rpb26U
j5QoSwRLBIaUSwBLAIaUSwFLAYaUSwNLA4aUSwJLAoaUkGgKSwF1aBsojAM8IDCUjAgwIC0gMC4y
NZSMCjAuMjUgLSAwLjWUjAkwLjUgLSAwLjmUjAfiiaUgMC45lHSUdWJoDymBlH2UKGgSfZQojAlz
ZWxlY3Rpb26Uj5RoCksBdWgbKIwDPCAwlIwGMCAtIDI1lIwHMjUgLSA1MJSMBzUwIC0gOTCUjAbi
iaUgOTCUdJR1YmgPKYGUfZQoaBJ9lCiMCXNlbGVjdGlvbpSPlChLBEsEhpRLBUsFhpRLAEsAhpRL
AUsBhpRLA0sDhpRLAksChpSQaApLAXVoGyiMAzwgMJSMCDAgLSAwLjI1lIwKMC4yNSAtIDAuNZSM
CTAuNSAtIDAuN5SMCTAuNyAtIDAuOZSMB+KJpSAwLjmUdJR1YmgPKYGUfZQoaBJ9lCiMCXNlbGVj
dGlvbpSPlChLBEsEhpRLAEsAhpRLAUsBhpRLA0sDhpRLAksChpSQaApLAXVoGyiMAzwgMJSMCDAg
LSAwLjI1lIwKMC4yNSAtIDAuN5SMCTAuNyAtIDAuOZSMB+KJpSAwLjmUdJR1YmgPKYGUfZQoaBJ9
lChqBwIAAI+UKEsESwSGlEsASwCGlEsBSwGGlEsDSwOGlEsCSwKGlJBoCksBdWgbKIwDPCAwlIwH
MCAtIDAuN5SMCTAuNyAtIDAuOJSMCTAuOCAtIDAuOZSMB+KJpSAwLjmUdJR1YmgPKYGUfZQoaBJ9
lCiMCXNlbGVjdGlvbpSPlChLBEsEhpRLAEsAhpRLAUsBhpRLA0sDhpRLAksChpSQaApLAXVoGyiM
BTwgMC4ylIwJMC4yIC0gMC40lIwJMC40IC0gMC42lIwJMC42IC0gMC44lIwH4omlIDAuOJR0lHVi
ZXUu
</properties>
		<properties node_id="25" format="pickle">gASVglUAAAAAAAB9lCiMEmNvbnRyb2xBcmVhVmlzaWJsZZSIjBNzYXZlZFdpZGdldEdlb21ldHJ5
lENCAdnQywADAAAAAAASAAAANAAABqoAAARFAAAAEgAAAFAAAAaqAAAERQAAAAAAAAAAB4AAAAAS
AAAAUAAABqoAAARFlIwJc2VsZWN0aW9ulF2USwhhjAtzaG93X3Njb3Jlc5SIjAtzY29yZV90YWJs
ZZR9lIwQc2hvd19zY29yZV9oaW50c5R9lCiMBk1vZGVsX5SIjAZUcmFpbl+UiYwFVGVzdF+UiYwD
TUFFlIiMB0MtSW5kZXiUiIwGUmVjYWxslIiMAkNBlIiMAkYxlIiMA0FVQ5SIjANNU0WUiIwCUjKU
iIwJUHJlY2lzaW9ulIiMBFJNU0WUiIwXUHJlY2lzaW9uUmVjYWxsRlN1cHBvcnSUiIwLVGFyZ2V0
U2NvcmWUiIwHTG9nTG9zc5SJjAtTcGVjaWZpY2l0eZSJjBdNYXR0aGV3c0NvcnJDb2VmZmljaWVu
dJSIjARNQVBFlIiMBkNWUk1TRZSJjA9DbHVzdGVyaW5nU2NvcmWUiIwKU2lsaG91ZXR0ZZSIjBdB
ZGp1c3RlZE11dHVhbEluZm9TY29yZZSIdXOMC19fdmVyc2lvbl9flEsCjBBjb250ZXh0X3NldHRp
bmdzlF2UKIwVb3Jhbmdld2lkZ2V0LnNldHRpbmdzlIwHQ29udGV4dJSTlCmBlH2UKIwGdmFsdWVz
lH2UKIwXc2hvd19wcm9iYWJpbGl0eV9lcnJvcnOUiIwPc2hvd19yZWdfZXJyb3JzlEsEjAtzaG93
bl9wcm9ic5RLAYwMdGFyZ2V0X2NsYXNzlIwWKEF2ZXJhZ2Ugb3ZlciBjbGFzc2VzKZRoB32UaCJL
AnWMB2NsYXNzZXOUKIwDPCAwlIwHMCAtIDAuMZSMCDAuMSAtIDEwlIwIMTAgLSAxMDCUjAfiiaUg
MTAwlHSUdWJoJymBlH2UKGgqfZQoaCyIaC1LBGguSwJoL4wWKEF2ZXJhZ2Ugb3ZlciBjbGFzc2Vz
KZRoB32UaCJLAnVoMil1YmgnKYGUfZQoaCp9lCiMF3Nob3dfcHJvYmFiaWxpdHlfZXJyb3JzlIiM
D3Nob3dfcmVnX2Vycm9yc5RLBIwLc2hvd25fcHJvYnOUSwGMDHRhcmdldF9jbGFzc5SMFihBdmVy
YWdlIG92ZXIgY2xhc3NlcymUjAtzY29yZV90YWJsZZR9lGgiSwJ1aDKMAzwgMJSMBjAgLSAxMJSM
BuKJpSAxMJSHlHViaCcpgZR9lChoKn2UKIwXc2hvd19wcm9iYWJpbGl0eV9lcnJvcnOUiIwPc2hv
d19yZWdfZXJyb3JzlEsEjAtzaG93bl9wcm9ic5RLAYwMdGFyZ2V0X2NsYXNzlGhFjAtzY29yZV90
YWJsZZR9lGgiSwJ1aDIojAM8IDCUjAcwIC0gMC4xlIwIMC4xIC0gMTCUjAbiiaUgMTCUdJR1Ymgn
KYGUfZQoaCp9lCiMF3Nob3dfcHJvYmFiaWxpdHlfZXJyb3JzlIiMD3Nob3dfcmVnX2Vycm9yc5RL
BIwLc2hvd25fcHJvYnOUSwGMDHRhcmdldF9jbGFzc5SMFihBdmVyYWdlIG92ZXIgY2xhc3NlcymU
jAtzY29yZV90YWJsZZR9lGgiSwJ1aDIojAM8IDCUjAUwIC0gMZSMBjEgLSAxMJSMBuKJpSAxMJR0
lHViaCcpgZR9lChoKn2UKIwXc2hvd19wcm9iYWJpbGl0eV9lcnJvcnOUiIwPc2hvd19yZWdfZXJy
b3JzlEsEjAtzaG93bl9wcm9ic5RLAYwMdGFyZ2V0X2NsYXNzlGhhjAtzY29yZV90YWJsZZR9lGgi
SwJ1aDIojAM8IDCUjAcwIC0gMC4xlIwJMC4xIC0gMTAwlIwH4omlIDEwMJR0lHViaCcpgZR9lCho
Kn2UKIwXc2hvd19wcm9iYWJpbGl0eV9lcnJvcnOUiIwPc2hvd19yZWdfZXJyb3JzlEsCjAtzaG93
bl9wcm9ic5RLAYwMdGFyZ2V0X2NsYXNzlIwWKEF2ZXJhZ2Ugb3ZlciBjbGFzc2VzKZSMC3Njb3Jl
X3RhYmxllH2UaCJLAnVoMowDPCAwlIwF4omlIDCUhpR1YmgnKYGUfZQoaCp9lChoeohoe0sCaHxL
AWh9aEVof32UaCJLAnVoMiiMCzwgMC4wMjc3Mjg3lIwSMC4wMjc3Mjg3IC0gMS42NjI1lIwQMS42
NjI1IC0gNC4yMTI4M5SMETQuMjEyODMgLSAxMC4zMTg2lIwRMTAuMzE4NiAtIDI3LjQzMDeUjBEy
Ny40MzA3IC0gNzEuMzE5NJSMC+KJpSA3MS4zMTk0lHSUdWJoJymBlH2UKGgqfZQoaHqIaHtLAmh8
SwFofWhFaH99lGgiSwJ1aDIojAU8IDAuMZSMBzAuMSAtIDGUjAYxIC0gOTmUjAbiiaUgOTmUdJR1
YmgnKYGUfZQoaCp9lChoeohoe0sCaHxLAWh9aEVof32UaCJLAnVoMiiMBTwgMC4xlIwHMC4xIC0g
MZSMBjEgLSA1MJSMBzUwIC0gOTmUjAbiiaUgOTmUdJR1YmgnKYGUfZQoaCp9lChoeohoe0sCaHxL
AWh9aEVof32UaCJLAnVoMowFPCAwLjGUjAowLjEgLSAxLjk5lIwI4omlIDEuOTmUh5R1YmgnKYGU
fZQoaCp9lChoeohoe0sEaHxLAWh9aEVof32UaCJLAnVoMiiMAzwgMJSMBTAgLSAxlIwHMSAtIDEw
MJSMB+KJpSAxMDCUdJR1YmgnKYGUfZQoaCp9lChoeohoe0sEaHxLAWh9aEVof32UaCJLAnVoMiiM
BDwgMjCUjAcyMCAtIDQwlIwHNDAgLSA2MJSMBzYwIC0gODCUjAbiiaUgODCUdJR1YmgnKYGUfZQo
aCp9lChoeohoe0sEaHxLAmh9jAYwIC0gMjCUaH99lGgiSwJ1aDIojAM8IDCUjAYwIC0gMjCUjAcy
MCAtIDQwlIwHNDAgLSA2MJSMBzYwIC0gODCUjAg4MCAtIDEwMJSMB+KJpSAxMDCUdJR1YmgnKYGU
fZQoaCp9lChoeohoe0sEaHxLAWh9aEVof32UaCJLAnVoMiiMBjwgMC4wNZSMDDAuMDUgLSA2Ny4y
NZSMDTY3LjI1IC0gOTkuOTWUjAniiaUgOTkuOTWUdJR1YmgnKYGUfZQoaCp9lCiMF3Nob3dfcHJv
YmFiaWxpdHlfZXJyb3JzlIiMD3Nob3dfcmVnX2Vycm9yc5RLBIwLc2hvd25fcHJvYnOUSwGMDHRh
cmdldF9jbGFzc5SMFihBdmVyYWdlIG92ZXIgY2xhc3NlcymUjAtzY29yZV90YWJsZZR9lGgiSwJ1
aDIojAs8IDAuMDI3NzI4N5SMEzAuMDI3NzI4NyAtIDQuMjEyODOUjBE0LjIxMjgzIC0gMjcuNDE2
OZSMC+KJpSAyNy40MTY5lHSUdWJoJymBlH2UKGgqfZQojBdzaG93X3Byb2JhYmlsaXR5X2Vycm9y
c5SIjA9zaG93X3JlZ19lcnJvcnOUSwSMC3Nob3duX3Byb2JzlEsBjAx0YXJnZXRfY2xhc3OUjBYo
QXZlcmFnZSBvdmVyIGNsYXNzZXMplIwLc2NvcmVfdGFibGWUfZRoIksCdWgyKIwJPCAwLjAwMDA1
lIwQMC4wMDAwNSAtIDAuNDk4NpSMEDAuNDk4NiAtIDAuOTk5OTWUjAviiaUgMC45OTk5NZR0lHVi
aCcpgZR9lChoKn2UKGjmiGjnSwRo6EsBaOmMFihBdmVyYWdlIG92ZXIgY2xhc3NlcymUaOt9lGgi
SwJ1aDIojAk8IDAuMDAwMDWUjBAwLjAwMDA1IC0gMC40NDYzlIwQMC40NDYzIC0gMC45OTk5NZSM
C+KJpSAwLjk5OTk1lHSUdWJoJymBlH2UKGgqfZQojBdzaG93X3Byb2JhYmlsaXR5X2Vycm9yc5SI
jA9zaG93X3JlZ19lcnJvcnOUSwSMC3Nob3duX3Byb2JzlEsBjAx0YXJnZXRfY2xhc3OUjBYoQXZl
cmFnZSBvdmVyIGNsYXNzZXMplIwLc2NvcmVfdGFibGWUfZRoIksCdWgyjAU8IDAuN5SMCTAuNyAt
IDAuOZSMB+KJpSAwLjmUh5R1YmgnKYGUfZQoaCp9lCho/4hqAAEAAEsEagEBAABLAWoCAQAAagMB
AABqBAEAAH2UaCJLAnVoMiiMCTwgMy42OTA1NZSMETMuNjkwNTUgLSAyMy4yODk3lIwQMjMuMjg5
NyAtIDcwLjM3N5SMCuKJpSA3MC4zNzeUdJR1YmgnKYGUfZQoaCp9lCho/4hqAAEAAEsEagEBAABL
AWoCAQAAagMBAABqBAEAAH2UaCJLAnVoMowEPCAxMJSMBzEwIC0gNzGUjAbiiaUgNzGUh5R1Ymgn
KYGUfZQoaCp9lCiMF3Nob3dfcHJvYmFiaWxpdHlfZXJyb3JzlIiMD3Nob3dfcmVnX2Vycm9yc5RL
BIwLc2hvd25fcHJvYnOUSwGMDHRhcmdldF9jbGFzc5RqAwEAAIwLc2NvcmVfdGFibGWUfZRoIksC
dWgyKIwEPCAxMJSMBzEwIC0gMjOUjAcyMyAtIDcxlIwG4omlIDcxlHSUdWJoJymBlH2UKGgqfZQo
ah4BAACIah8BAABLBGogAQAASwFqIQEAAGoDAQAAaiIBAAB9lGgiSwJ1aDKMCTwgNy44NzkzOJSM
ETcuODc5MzggLSA1MC45NjgzlIwL4omlIDUwLjk2ODOUh5R1YmgnKYGUfZQoaCp9lChqHgEAAIhq
HwEAAEsEaiABAABLAWohAQAAagMBAABqIgEAAH2UaCJLAnVoMowJPCA3Ljg3NDc5lIwRNy44NzQ3
OSAtIDUwLjk2ODOUjAviiaUgNTAuOTY4M5SHlHViaCcpgZR9lChoKn2UKGoeAQAAiGofAQAASwRq
IAEAAEsBaiEBAABqAwEAAGoiAQAAfZRoIksCdWgyjAk8IDMwNi45MTWUjBEzMDYuOTE1IC0gNjEz
LjgyOZSMC+KJpSA2MTMuODI5lIeUdWJoJymBlH2UKGgqfZQoah4BAACIah8BAABLBGogAQAASwFq
IQEAAGoDAQAAaiIBAAB9lGgiSwJ1aDIojAY8IDAuMjWUjAowLjI1IC0gMC41lIwKMC41IC0gMC43
NZSMCOKJpSAwLjc1lHSUdWJoJymBlH2UKGgqfZQoah4BAACIah8BAABLBGogAQAASwFqIQEAAGoD
AQAAaiIBAAB9lGgiSwJ1aDKMBTwgMC4zlIwJMC4zIC0gMC45lIwH4omlIDAuOZSHlHViaCcpgZR9
lChoKn2UKGoeAQAAiGofAQAASwRqIAEAAEsBaiEBAABqAwEAAGoiAQAAfZRoIksCdWgyKIwFPCAw
LjOUjAkwLjMgLSAwLjeUjAkwLjcgLSAwLjmUjAfiiaUgMC45lHSUdWJoJymBlH2UKGgqfZQoah4B
AACIah8BAABLBGogAQAASwFqIQEAAIwWKEF2ZXJhZ2Ugb3ZlciBjbGFzc2VzKZRqIgEAAH2UaCJL
AnVoMiiMBTwgMC4xlIwJMC4xIC0gMC43lIwJMC43IC0gMC45lIwH4omlIDAuOZR0lHViaCcpgZR9
lChoKn2UKIwXc2hvd19wcm9iYWJpbGl0eV9lcnJvcnOUiIwPc2hvd19yZWdfZXJyb3JzlEsEjAtz
aG93bl9wcm9ic5RLAYwMdGFyZ2V0X2NsYXNzlGpeAQAAjAtzY29yZV90YWJsZZR9lGgiSwJ1aDIo
jAk8IDAuMDAwMDWUjBAwLjAwMDA1IC0gMC4yODY3lIwQMC4yODY3IC0gMC45NjU5NZSMETAuOTY1
OTUgLSAwLjk5OTk1lIwL4omlIDAuOTk5OTWUdJR1YmgnKYGUfZQoaCp9lChqaAEAAIhqaQEAAEsE
amoBAABLAWprAQAAal4BAABqbAEAAH2UaCJLAnVoMiiMBTwgMC4xlIwJMC4xIC0gMC4zlIwJMC4z
IC0gMC43lIwJMC43IC0gMC45lIwH4omlIDAuOZR0lHViaCcpgZR9lChoKn2UKGpoAQAAiGppAQAA
SwRqagEAAEsBamsBAABqXgEAAGpsAQAAfZRoIksCdWgyKIwFPCAwLjGUjAkwLjEgLSAwLjWUjAkw
LjUgLSAwLjeUjAkwLjcgLSAwLjmUjAfiiaUgMC45lHSUdWJoJymBlH2UKGgqfZQoamgBAACIamkB
AABLBGpqAQAASwFqawEAAIwWKEF2ZXJhZ2Ugb3ZlciBjbGFzc2VzKZRqbAEAAH2UaCJLAnVoMiiM
AzwgMJSMBzAgLSAwLjWUjAkwLjUgLSAwLjeUjAkwLjcgLSAwLjmUjAfiiaUgMC45lHSUdWJoJymB
lH2UKGgqfZQoamgBAACIamkBAABLBGpqAQAASwFqawEAAGpeAQAAamwBAAB9lGgiSwJ1aDIojAM8
IDOUjAYzIC0gMTCUjAcxMCAtIDIzlIwHMjMgLSA3MJSMBuKJpSA3MJR0lHViaCcpgZR9lChoKn2U
KGpoAQAAiGppAQAASwRqagEAAEsBamsBAABqXgEAAGpsAQAAfZRoIksCdWgyKIwDPCAwlIwIMCAt
IDMuNjmUjAkzLjY5IC0gMTCUjAkxMCAtIDIzLjOUjAkyMy4zIC0gNzCUjAbiiaUgNzCUdJR1Ymgn
KYGUfZQoaCp9lChqaAEAAIhqaQEAAEsEamoBAABLAWprAQAAal4BAABqbAEAAH2UaCJLAnVoMiiM
CzwgMC4wNDA4NTExlIwTMC4wNDA4NTExIC0gNi42MTgxOJSMETYuNjE4MTggLSAxNy4yMjQ4lIwR
MTcuMjI0OCAtIDM2LjQ1MzGUjBEzNi40NTMxIC0gNjMuOTk4OJSMETYzLjk5ODggLSAxMTUuMzgy
lIwL4omlIDExNS4zODKUdJR1YmgnKYGUfZQoaCp9lCiMF3Nob3dfcHJvYmFiaWxpdHlfZXJyb3Jz
lIiMD3Nob3dfcmVnX2Vycm9yc5RLBIwLc2hvd25fcHJvYnOUSwGMDHRhcmdldF9jbGFzc5SMFihB
dmVyYWdlIG92ZXIgY2xhc3NlcymUjAtzY29yZV90YWJsZZR9lGgiSwJ1aDIojAM8IDCUjAcwIC0g
MC43lIwJMC43IC0gMC45lIwH4omlIDAuOZR0lHViaCcpgZR9lChoKn2UKGq3AQAAiGq4AQAASwRq
uQEAAEsBaroBAACMFihBdmVyYWdlIG92ZXIgY2xhc3NlcymUarwBAAB9lGgiSwJ1aDIojAM8IDCU
jAcwIC0gMC4ylIwJMC4yIC0gMC41lIwJMC41IC0gMC43lIwJMC43IC0gMC45lIwH4omlIDAuOZR0
lHViaCcpgZR9lChoKn2UKIwXc2hvd19wcm9iYWJpbGl0eV9lcnJvcnOUiIwPc2hvd19yZWdfZXJy
b3JzlEsCjAtzaG93bl9wcm9ic5RLAowMdGFyZ2V0X2NsYXNzlIwHMCAtIDAuNZSMC3Njb3JlX3Rh
YmxllH2UaCJLAnVoMiiMAzwgMJSMBzAgLSAwLjWUjAkwLjUgLSAwLjmUjAfiiaUgMC45lHSUdWJo
JymBlH2UKGgqfZQojBdzaG93X3Byb2JhYmlsaXR5X2Vycm9yc5SIjA9zaG93X3JlZ19lcnJvcnOU
SwKMC3Nob3duX3Byb2JzlEsBjAx0YXJnZXRfY2xhc3OUaH6MC3Njb3JlX3RhYmxllH2UaCJLAnVo
MiiMAzwgMJSMCDAgLSAwLjI1lIwKMC4yNSAtIDAuNZSMCTAuNSAtIDAuOZSMB+KJpSAwLjmUdJR1
YmgnKYGUfZQoaCp9lCiMF3Nob3dfcHJvYmFiaWxpdHlfZXJyb3JzlIiMD3Nob3dfcmVnX2Vycm9y
c5RLAowLc2hvd25fcHJvYnOUSwGMDHRhcmdldF9jbGFzc5RofowLc2NvcmVfdGFibGWUfZRoIksC
dWgyKIwDPCAwlIwGMCAtIDI1lIwHMjUgLSA1MJSMBzUwIC0gOTCUjAbiiaUgOTCUdJR1YmgnKYGU
fZQoaCp9lCiMF3Nob3dfcHJvYmFiaWxpdHlfZXJyb3JzlIiMD3Nob3dfcmVnX2Vycm9yc5RLAowL
c2hvd25fcHJvYnOUSwGMDHRhcmdldF9jbGFzc5SMFihBdmVyYWdlIG92ZXIgY2xhc3NlcymUjAtz
Y29yZV90YWJsZZR9lGgiSwJ1aDIojAM8IDCUjAgwIC0gMC4yNZSMCjAuMjUgLSAwLjWUjAkwLjUg
LSAwLjeUjAkwLjcgLSAwLjmUjAfiiaUgMC45lHSUdWJoJymBlH2UKGgqfZQojBdzaG93X3Byb2Jh
YmlsaXR5X2Vycm9yc5SIjA9zaG93X3JlZ19lcnJvcnOUSwKMC3Nob3duX3Byb2JzlEsBjAx0YXJn
ZXRfY2xhc3OUjBYoQXZlcmFnZSBvdmVyIGNsYXNzZXMplIwLc2NvcmVfdGFibGWUfZRoIksCdWgy
KIwDPCAwlIwIMCAtIDAuMjWUjAowLjI1IC0gMC43lIwJMC43IC0gMC45lIwH4omlIDAuOZR0lHVi
aCcpgZR9lChoKn2UKIwXc2hvd19wcm9iYWJpbGl0eV9lcnJvcnOUiIwPc2hvd19yZWdfZXJyb3Jz
lEsCjAtzaG93bl9wcm9ic5RLAYwMdGFyZ2V0X2NsYXNzlIwWKEF2ZXJhZ2Ugb3ZlciBjbGFzc2Vz
KZSMC3Njb3JlX3RhYmxllH2UaCJLAnVoMiiMAzwgMJSMBzAgLSAwLjeUjAkwLjcgLSAwLjiUjAkw
LjggLSAwLjmUjAfiiaUgMC45lHSUdWJoJymBlH2UKGgqfZQojBdzaG93X3Byb2JhYmlsaXR5X2Vy
cm9yc5SIjA9zaG93X3JlZ19lcnJvcnOUSwKMC3Nob3duX3Byb2JzlEsBjAx0YXJnZXRfY2xhc3OU
arsBAACMC3Njb3JlX3RhYmxllH2UaCJLAnVoMiiMBTwgMC4ylIwJMC4yIC0gMC40lIwJMC40IC0g
MC42lIwJMC42IC0gMC44lIwH4omlIDAuOJR0lHViaCcpgZR9lChoKn2UKIwXc2hvd19wcm9iYWJp
bGl0eV9lcnJvcnOUiIwPc2hvd19yZWdfZXJyb3JzlEsCjAtzaG93bl9wcm9ic5RLAYwMdGFyZ2V0
X2NsYXNzlGh+jAtzY29yZV90YWJsZZR9lGgiSwJ1aDIojAM8IDCUjAgwIC0gMC4yNZSMCTAuMjUg
LSA1MJSMBzUwIC0gOTCUjAbiiaUgOTCUdJR1YmgnKYGUfZQoaCp9lChqPwIAAIhqQAIAAEsCakEC
AABLAWpCAgAAjBYoQXZlcmFnZSBvdmVyIGNsYXNzZXMplGpDAgAAfZRoIksCdWgyKIwDPCAwlIwG
MCAtIDI1lIwHMjUgLSA1MJSMBuKJpSA1MJR0lHViaCcpgZR9lChoKn2UKGo/AgAAiGpAAgAASwJq
QQIAAEsBakICAABqTgIAAGpDAgAAfZRoIksCdWgyjAM8IDCUjAUwIC0gMpSMBeKJpSAylIeUdWJo
JymBlH2UKGgqfZQoaj8CAACIakACAABLAmpBAgAASwJqQgIAAGpOAgAAakMCAAB9lGgiSwJ1aDIo
jAM8IDCUjAgwIC0gMC4yNZSMCjAuMjUgLSAwLjWUjAcwLjUgLSAxlIwF4omlIDGUdJR1YmgnKYGU
fZQoaCp9lCiMF3Nob3dfcHJvYmFiaWxpdHlfZXJyb3JzlIiMD3Nob3dfcmVnX2Vycm9yc5RLAowL
c2hvd25fcHJvYnOUSwGMDHRhcmdldF9jbGFzc5SMFihBdmVyYWdlIG92ZXIgY2xhc3NlcymUjAtz
Y29yZV90YWJsZZR9lGgiSwJ1aDIojAMwLjCUjBAwLjA1MjM2ODQ5NjE2MDA4lIwPMC41NzYxNDUw
NTk0OTg1lIwPMC44MTU1MzY1MTQyODgylIwQMC4yNjQ0MDQ0MjI0MjgzN5SMEDAuMjY1NzQyNTkx
MDk2NTaUjBAwLjI3MTg3NDE0NDAyMTI1lIwQMC4zNjQzMDQwMzM1NzQyNpSMEDAuMzcxNTY2MjYz
MjY5NTaUjBAwLjM3NjYzMDgxMTQxMzQylIwQMC40MDE0OTc3NDcxOTYxNJSMEDAuNDAxNjU5NjU3
NzA1NjSUjBAwLjQwMjU1MDU2MDM1MDM4lIwQMC40MDcwMzk3NTI1MTk4M5SMEDAuNDkxMzQ2MTY1
NjU3MzaUjBAwLjYxMzAwNDI3MjYzOTc4lIwQMC42MTQ3NDUyODAyOTMxMZSMEDAuNzcxOTg5MTQ1
ODMyNjGUjBAwLjgwMzA3MDk0MzI4NzEzlIwQMC44MDkwODk4NTQ4MjIzMZSMEDAuODIzMTUzNjY2
MzI2NDOUjBEwLjEwNDY4MzU0MTY1MzU4MZSMETAuMTEwOTU0MTcyNTk4MDkylIwRMC4xMTIyMTg2
NDY4MTE0NDeUjBEwLjExMzY0NjgyNDMwOTk2NZSMETAuMTI0OTY3MzUyMjc5MjE3lIwRMC4xMzQ5
MTIzNDc0NDc4NjOUjBEwLjEzOTkwNjkwNTk0NDc4NJSMETAuMTQxMjc1NjYyNzI0MTM0lIwRMC4x
NTE2NDgxODgzMzQ5MTiUjBEwLjE1Mjg0MTI4MTIwNzMyNJSMETAuMTU5Mzk1ODI2MDYwODk5lIwR
MC4xNzI0MzQwMDk1MDQ1NjOUjBEwLjE4NzkzMDAwNzM0ODA2M5SMETAuMTk5MTYwNzM2NjU1NzMz
lIwRMC4yMzkwMTI4NzY4MTg3MzmUjBEwLjI0MTIzNzY0NTYxNzA3NJSMETAuMjQ0MjM0MjQwMTc1
MDY3lIwRMC4yNTE2NTM5OTU4ODc5NzSUjBEwLjI1NjAxNTA3NDE2NzU2N5SMETAuMjU3MjE4NTE2
MTMyMTAylIwRMC4yNjU4OTU5MjMwMTc4MTKUjBEwLjI2OTg4ODc3ODgzNDI0MpSMETAuMjc0NjA1
MDcyMTM4NzUylIwRMC4yOTc0NjIzNDg3MDMyMTOUjBEwLjI5ODQ1MzExNzQ5MjAzOZSMETAuMzAw
ODMzMzA4MjYzODkxlIwRMC4zMTYxMDk1NzYyMjM1MDKUjBEwLjMxODQ4MDQ2NjAwMDYxOJSMETAu
MzI1ODQ3NTI5NDI0MDMylIwRMC4zMzA5NzQ1ODc3NzExNTGUjBEwLjMzNjgyNjIyMTI0NzY3MpSM
ETAuMzM4MDkzNjkyNTI0MDcylIwRMC4zNTIxNDYxNTQ3NDAwNjOUjBEwLjM3NzE0Nzg1NzA0NTg3
NpSMETAuMzc3ODU5Njg5MzYxNTQ5lIwRMC4zNzg1MzI2NTYwMTIyMzSUjBEwLjM4NTQ2NjM3NTc2
ODA0MpSMETAuMzk4MjI4MTUwMjE2OTY4lIwRMC40MjE3MTQ5NDU5OTk0MDGUjBEwLjQyNDkxODk0
NjcxMDkxNZSMETAuNDI1NTc1Mzc3OTEwOTM2lIwRMC40Mjk2ODk4NDk4NjYzNjaUjBEwLjQ1MTY3
NTI2MzU1MjUxNpSMETAuNDU4NTE3ODg2NzgyNzYzlIwRMC40NzE1NjkwOTkwMjAwNzmUjBEwLjQ3
NTMyMTMxNzIxMDQzNJSMETAuNDg0NzA3NDc5MDM2NDAylIwRMC40OTIyOTU1NzQyNjI3ODeUjBIw
LjA0OTc1ODgxOTAwNDI4NjKUjBEwLjUwODk3MzE5NzQ3MTQyMZSMETAuNTIxODkwNzA1NjQ4NDIz
lIwRMC41MjUwOTcwMTE2NzI5MDeUjBEwLjUyOTg3ODI0NDU3Njk2MZSMETAuNTQ2NzYxODAzMjIw
NDI3lIwRMC41NDgzNzU4OTMzOTU3MjaUjBEwLjU2MjA0MjQ2MjMwODAyN5SMETAuNTc0NTU0MTQ1
OTgyNzE3lIwRMC41ODM5MzgxOTU5ODEzMzeUjBEwLjYxMjQ3ODYzOTgwNzQzN5SMETAuNjEzOTYw
MjI3NjU2NDUylIwRMC42MTgwMjA3Nzk2MjQzODWUjBEwLjYyMjQ3NTA4NTQzNDcwNZSMETAuNjI0
ODYxMzU4ODg1OTk3lIwSMC4wNjc0MDU1NjY0ODY0OTE2lIwRMC42NzgzMTEwMDU1OTYwNjaUjBEw
LjY5MTc1NDI4ODg3NjU5MZSMETAuNjk2MzAxMjQ3NzcxODM2lIwRMC43MDU3MDEzNjEyOTc5MjaU
jBEwLjcxNjI5OTg4MTMzMjk4NpSMETAuNzI4OTY5MjM3NDk4MTc4lIwRMC43MzcyNDAyMTQ5Nzky
NDeUjBEwLjczNzk2OTI1NjIwMDc4N5SMEjAuMDc0MTMyNzIxMjkzNTg2M5SMETAuNzUxMzkzMDI5
MDA0ODQ0lIwRMC43NTE5MjQ5Mjc4MTUyMDeUjBEwLjc1NzEzOTgyODU4MzU0M5SMETAuNzY1NDA5
NjA4OTUyMjMxlIwRMC43ODc1OTM4MjIxMTQwNTmUjBEwLjc5MzQwMjA2ODM5OTE5MpSMETAuNzk5
Nzc2MDYyNzAyNDQzlIwRMC44MTYwMTY3NzczMDQ5NDGUjBIwLjA4MzcxMDY0MTYxMDY3NjWUjBEw
LjgzOTYxOTk4Nzk5MzQzNJSMETAuODQyOTAzODAzNjAzNDE0lIwRMC44NTU4NDkzMDIwNTQ4OTSU
jBEwLjg1NzY5MTc3OTg4MTk4MpSMEjAuMDg5NjM2NDk3MTEzMjU2NpSMETAuODk4NTkzNzAwODU4
MTU3lIwRMC45MjYxNDg4ODc2OTUxODaUjBIwLjA5MzAzNzAxNjYzNzgwOTeUjBEwLjkzNjY1ODQ3
MDkwNTA0NpSMEjAuMDkzODc0MTQ4NTYxNDcyNpSMETAuOTQxMTQxMDM5Mzk2MTY0lIwRMC45NDcz
NjQ0MzIxNDk3NTmUjBEwLjk0Nzg2NzI5ODU3ODE5OZSMETAuOTU1ODY3NTkzMjIwOTg3lIwRMC45
NTkwMDI2MzcyNTcyNTKUjBEwLjk5NjcwMDkxOTk1NDk0OZSMDzEuMDE2OTYyOTQxODcwNJSMEDEu
MDA0NTAwMTYwNzIwMDOUjA8xLjA0NjIyMjA5MjAyNTeUjBAxLjAwNjk2NjE5MjExNzA3lIwQMS4w
MDc1OTcyODM1MTc3MpSMDjEuODM1MjY2NDgwNjkzlIwPMS4xMDU1MjIwODI4MDM2lIwPMS4yMDEy
ODc3ODA1MDA3lIwPMS4yNDI2MjE5MzIyNzcxlIwQMS4wMzIyMjA3NzEzNzg1OJSMEDEuMDM1Mjcx
NzA3MDU5NTKUjA8xLjQxNTIwMTE0NzI1NjSUjA8xLjQyMzE1MzI4MDcyNDGUjBAxLjA0ODI0MDAw
NTAzMTU1lIwQMS4wNDk0ODMxMjk1NTg2OZSMEDEuMDQ5NjI2MzMzMDI1NDSUjA8xLjQ5NzgxMzE5
MjczODaUjA8xLjUyMDgyMDAyNjE1ODGUjA8xLjUyODExNzM1OTQxMzKUjBAxLjA1Mjg5NzU3NDEy
Mzk5lIwPMS41MzYxODQ4MzM3NTkylIwQMS4wNTM3MzUyMjc5NDkyN5SMEDEuMDU2MTc4MTEzODc3
MTKUjBAxLjA2MTM1NzA1MTEyNTU3lIwQMS4wNzc1MTY1Mzk4Nzg4OZSMDzEuNzgzMzg5NTEwMTAy
OZSMEDEuMDgwMzY2Mjg3Mzg2MDiUjBAxLjA4OTk2NTc3NTA3NDY2lIwQMS4wOTA3MDk2NDY4NTkz
OJSMEDEuMDk4ODU0ODEwMTQ1MzaUjBAxLjEwODQyNjI1NjQwMTE2lIwQMS4xMzMzODUyODAxNTg2
N5SMEDEuMTM0Njk4NjU5NDk1MzeUjBAxLjE1MDc4MTA5MjY2NjY1lIwQMS4xODU1Nzg2MjE2NDYy
OZSMEDEuMTk4MTY0NDEyMTIwNjOUjBAxLjIwNTA1MTU3NjIwNzQ2lIwQMS4yMTUwNzQyMTA2NTc0
MpSMEDEuMjI5MjEwOTY5NDc4NjmUjBAxLjI3NTkxNzA2NTM5MDc1lIwQMS4zMDk1MzI1Nzg3MTUx
OJSMEDEuMzI1NDI4NDc3ODkxMTmUjBAxLjM2NDQ0MjYyNTE4NzYxlIwQMS4zOTEzMDQzNDc4MjYw
OZSMEDEuMzkzMjAzOTUxMTI2NDGUjBAxLjQwMTA4MzUwNDU3Njg3lIwQMS40MTAyNzgxMDY4NDI2
N5SMEDEuNDM3MDM5Njk4MjIxNjaUjBAxLjQzODAwMDYwMzk2MDI1lIwQMS40NDY2NTQ2MTEyMTE1
N5SMEDEuNDUxMjYyOTYxNTkyMzOUjBAxLjQ2NjY2Mjc1NTU2NTk5lIwQMS40ODA4ODkxMjU4MzEx
NZSMEDEuNDk5MzE3ODEwMzk2MjeUjBAxLjQ5OTk3MDAwMDU5OTk5lIwQMS41MDM5NTcyODc2MTMw
M5SMEDEuNTIxNzY4OTA0MTc0MjGUjBAxLjU0NTgzMzk3NzQzMDgylIwQMS41NDg4ODI3MzkyNTA3
NZSMEDEuNjE4Mzg0ODUxOTE3NzmUjBAxLjYyMjI3MDUyOTgzMzU1lIwQMS42NDkwMzU3MjYzNTkw
MZSMEDEuNjc3NDg2NDU0Mjk2ODiUjBAxLjY4OTU2MDIwNzQ3Nzk5lIwQMS43MzI0NjQyMTM3ODYw
OJSMEDEuNzY0OTA5NjI1NTk2NDiUjBAxLjgxMTAyMDA1NzA0NzEzlIwQMS44MTkxMDc5MDk0ODEx
OZSMEDEuODQyNTAyODU1ODc5NDOUjBAxLjg1MjA4MzM2MjI3MjE0lIwQMS44NjMwNDE2MDE3MTg5
N5SMEDEuODY0NDE5NDE5NzkyNjiUjBAxLjg2NjA4OTQyMzAwNTE1lIwQMS45MDMyNTc0MjUwODMw
M5SMEDEuOTEwMTgzMTg2NTY3NTmUjBAxLjkxNzY2NTA1MTAzMzg2lIwQMS45NTE1MjQxNDAzNTM2
MpSMEDEuOTcwNDA0NTI0MDQ4NzmUjBAxLjk3MTA4Njk2OTk4ODc5lIwPMi4wMDkyMzA5ODExOTM2
lIwQMi4wMDgxMTI3NzU2MTM0OJSMDzIuMjA2OTIwOTAzOTU0OJSMEDIuMDI3MDYxMjY3OTI2ODKU
jBAyLjA0NDUyOTg2MDM1ODYxlIwPMi40OTEzNDI1ODQ1MTg4lIwQMi4wNzUyMjY5Nzc5NTA3MZSM
DzIuNzU3MjY2Nzc2NTg5N5SMEDIuMDc5MTg5MzkzMzYxODSUjA8yLjgyMDE1ODQ5MjkwNzOUjA8y
Ljg4NjI1Mjc3ODAxODOUjBAyLjEwMDY0MTc0NjA1MzQylIwQMi4xMTUyODI5MTkwOTA0M5SMEDIu
MTE2MDAzNTQ2NDIxOTSUjBAyLjEyMTY1NTc0MDEzOTYxlIwQMi4xMjI3NDExMzgwODY0M5SMEDIu
MTI1ODUwMzQwMTM2MDWUjBAyLjEzMDE5NzY4MjM0NDkylIwQMi4xNTg1MjE4NDQyNDEwNpSMEDIu
MTY5Mzg1NjI5OTg5NTmUjBAyLjIxMzk1Njc4MzU2MzU4lIwQMi4yMzEyNDYzNzQyMjQ2NJSMEDIu
MjQ5MzM1MzY0NjU2MTmUjBAyLjI1ODE1MTkyODQ2MTc1lIwQMi4yNzQyMDM1NjY4MDQwMpSMEDIu
Mjg1NzE0Mjg1NzE0MjmUjBAyLjI5OTkyNDAzMjgxMjI1lIwQMi4zMzc4OTYxMjcyNzUwN5SMEDIu
MzQxNDUwMzYxMjUyMzSUjBAyLjM0NjY0NjY0MTk0ODY2lIwQMi4zNTgyNjgwODc5MTYyM5SMEDIu
MzczNzE4MTkyMTc2MjKUjBAyLjM5ODE5NjU1NjE4OTc1lIwQMi40MTQ0Njc0ODkxOTUyNpSMEDIu
NDY1NjY1NjA2NDMwNDaUjBAyLjQ3OTcyODIyMTc4Njg5lIwQMi41MDAzMTI1MzkwNjczOJSMEDIu
NTQyNjUzMDA0MTQ0NTKUjBAyLjU0Mzg4MTk2Mzg3Njg4lIwQMi41NzgxODM0MTE5Njc5M5SMEDIu
NTg2Nzg2NjkzNTY5MjWUjBAyLjYwNzE3NjY4ODM2NDE3lIwQMi42Mjc1Njg0NDgxNTgwN5SMEDIu
NjI4NjUwNTM4NDM1MjWUjBAyLjY0ODY1NTgwNzE3Nzg2lIwQMi42NjE4ODcxMDA0OTUxMZSMEDIu
NjgzNjc1MjAzNzM1NjiUjBAyLjY5OTI5ODE4MjQ3MjU2lIwQMi43MTM3MDQyMDYyNDE1MpSMEDIu
NzIyNjQ0MjMyMDc4MTmUjBAyLjczMTgxNzQ3ODE2ODIylIwQMi43Mzc1MDkzNTMxNTY5NpSMEDIu
NzYxNzQ0MzE3NzExMDeUjBAyLjc2MTg5Njg3MDc3MDg1lIwQMi43ODIzODQxNjkzNDcwM5SMEDIu
NzkxODE0NDAwMTc4NjiUjBAyLjgyMTE5MjgwMDMxNTk3lIwQMi44NDYwMDI3ODkwODI3M5SMEDIu
ODQ2MTI0MjkwMjQ3NzaUjBAyLjg2NDgzNjk5MDc3NTIylIwQMi45MDI1ODkxMDk0ODU2NpSMEDIu
OTE2Njg0ODk1OTQ3MjeUjBAyLjkxOTg3ODUzMzA1MzAylIwQMi45ODcwMTM5NTY4MjI3MZSMEDMu
MDA2NjE0NTUyMDE0NDOUjBAzLjAxMDUwNjY2ODI3MjI3lIwQMy4wMTM1OTEyOTY3NDgzNJSMEDMu
MDI2MDg0ODUxNDE5MjOUjA8zLjI2MjY0Mjc0MDYxOTmUjBAzLjA1NjE0MTMxNTk3NDQ1lIwQMy4w
NTc0ODA2MzU5NTU5N5SMEDMuMDU3OTE2OTQ2OTc1NzKUjA8zLjc4NjY4MzQ5NjM3MTGUjBAzLjA4
MTI4NDI3OTI4NzYxlIwPMy44MTU0ODMyMzA5NTEylIwQMy4xMjU4MjA3NjYxOTk2NpSMEDMuMTk0
OTkwMjU1Mjc5NzKUjBAzLjIyODA3NjUxODMyNTc5lIwQMy4yNTc4NTk1ODYyNTE4M5SMEDMuMjg5
MzY1NDgxMzk4NjSUjBAzLjMxNjYzOTU4MDc3Njc2lIwQMy4zMjIzNjk1MTM5MzczNJSMEDMuMzI0
OTM3ODY1MjIzNjSUjBAzLjMzNzU2MDkxMDQ4NjYylIwQMy4zNTQ5MTY2MzAzMjE3NJSMEDMuMzY1
ODcwMDc3NDE1MDGUjBAzLjQxMTIyMjkyMzQxODA1lIwQMy40MjUyNzMzNzk2MzE2MZSMEDMuNDQy
OTkyNjQ5MjEwNjmUjBAzLjQ1NjczODkxMjUwOTk0lIwQMy40ODQ1NjMzODQyMDc5NpSMEDMuNTEw
MTI2NzE1NTc0NDOUjBAzLjUzMzMxOTIwMDA1NjUzlIwQMy41Nzg2NDk3NzU0Mzk3M5SMEDMuNTgy
MTc1MDk2NzE4NzOUjBAzLjY0MzM4NTQzMzc0NTA0lIwQMy43NTI0ODYwMjE5ODk1N5SMEDMuNzg3
MDE4MTAxOTQ2NTOUjBAzLjgwMzI5MzY1MjMwMjg5lIwQMy44MTY0NTQwMDUzNjg0OJSMEDMuODIy
NDQ3MzIxODk3ODWUjBAzLjgyOTIxNjkyNTEzODgxlIwQMy44NDQwODM5NTQ3OTM1N5SMEDMuODcz
ODY2ODkzOTMzNTKUjBAzLjkyNjM0MTgyNzMxOTQ5lIwQMy45NDg1MTE0MTExOTc5OJSMEDMuOTYw
NTUyODkzMTgzODmUjBAzLjk2ODI1Mzk2ODI1Mzk3lIwPNC4yODcyOTI3MDkzOTc1lIwQNC4wNjM4
ODQyNjA1NzYyNpSMDzQuODgxMDI1MDE1MjUzMpSMEDQuMTkyODcyMTE3NDAwNDKUjBA0LjIxNzU0
MDc1MTk4NzUylIwQNC4yMzU0OTM0MzQ5ODUxN5SMEDQuMjM5MjY0MDYzNzU4NTOUjBA0LjI1NDg4
NDYwNzUyOTQ0lIwQNC4zMTI1MDEwNzgxMjUyN5SMEDQuMzIzMDE1NzM1Nzc3MjiUjBA0LjMzMzEz
MTEyMDU0NzcxlIwQNC4zODQzNjI0NDA2Mjg0M5SMEDQuMzkzODY2MTYyODM2NjiUjBA0LjQwNDI5
ODU5NTQyOTE0lIwQNC40MjY1NDE1NDMwOTIzOJSMEDQuNDQ0MjQ2OTIyMzU5MDGUjBA0LjQ1NDUx
MzA1ODA4Njg1lIwQNC40NTc1ODYwNjg1NTc2N5SMEDQuNTAyMTExNDkwMjg4OTWUjBA0LjUwNTcy
MjI2NzI3OTQ1lIwQNC41NDA3NjQzMjAyMzk3NZSMEDQuNTk1NTg4MjM1Mjk0MTKUjBA0LjYwNjcz
ODEyMjI5MzU0lIwQNC42NDU3MDY3ODYyMTYxOZSMEDQuNjY1MDQ5NDQ5NTI0MTaUjBA0LjY3MDA2
MDI0Mzc3NzE0lIwQNC43NDM2MDc5ODgyMzU4NZSMEDQuNzQ5OTE2ODc2NDU0NjaUjBA0LjgxMjMx
OTUzODAxNzMylIwQNC44MjI2MjM4OTMyMDc4MpSMEDQuODkyODQ2NjU4MTg1NzOUjBA0LjkxOTgw
NzE0MzU1OTk3lIwQNC45OTE4ODgxODE3MDQ3M5SMDzUuMDQ1NzkwNTQ5MjM0M5SMDzUuMzcxNDM0
NzEwMjExMZSMEDUuMDQyOTkxNTAyNTU5MzKUjBA1LjA0NjQyNzEyOTU5MjI1lIwQNS4wODE1NTkw
MjIzMDgwNJSMEDUuMDg1MjgwMTQ4MDgzMzaUjBA1LjEwMjgyMTg2MDQ4ODg1lIwQNS4xMzU1Nzky
OTMzNDQyOZSMEDUuMTkwNDkxMDIwNDUwNTOUjBA1LjI3MjU5MzA2MTI2NzUzlIwQNS4zMDU0NjE5
NzMxMDEzMZSMEDUuMzE2MzkxNzY0OTA5MTaUjBA1LjM4MzAwMDQ4NDQ3MDA0lIwQNS40MTEyNTU0
MTEyNTU0MZSMEDUuNDMzODk2NjQ3Mjg1NzeUjBA1LjQ0MDY5NjQwOTE0MDM3lIwQNS40ODM5OTk1
MTc0MDgwNJSMEDUuNTE4NzYzNzk2OTA5NDmUjBA1LjUyMDU5MTgwNzQ0MTc2lIwQNS41MzkwMTU0
NDAwMDU1NJSMEDUuNTgwNTkwNzA1NTI2MTiUjBA1LjY1NzcwODYyODAwNTY2lIwQNS42NzE4Mjgw
MzAxNzQxM5SMEDUuNjgzMTA5Nzk3NjgxMjmUjBA1LjY5NjM4Mjc5NjkyMzk1lIwQNS43MDA5Mjky
NTE0Njc5OZSMEDUuNzk0NDE0MTg0NzI1OTKUjBA1LjgxMTc1NzE4NDc4NDgylIwQNS44MjI0MTYz
MDI3NjU2NZSMEDUuODMzNDg4ODkzMDM3MTWUjBA1Ljg0MzE2OTMzNTA0NzMzlIwQNS45MDMxODc3
MjEzNjk1NJSMEDUuOTM0MDEzNzY2OTExOTSUjBA1Ljk4NDI2MTM5MjUzNzYzlIwQNi4wMDA4NDAx
MTc2MTY0N5SMEDYuMDA4MTgzNTYwMzY2NzGUjA82LjA5NjA3NDEyODI2MTSUjBA2LjAxNjk2Nzg0
OTMzNTEzlIwPNi40Mjc5NzQ1NDUyMjA4lIwPNi40OTY4ODE0OTY4ODE1lIwPNi41MjkxMTk4NzQ2
NDA5lIwPNi42NTc3ODk2MTM4NDgylIwQNi4wNjczNDc1NTc4OTI2MZSMDzYuNjk0MTEyNTI4MDMx
NpSMDzYuOTEzNTU3NDg2MjMwNZSMEDYuMjAyNzA0Mzc5MTA5MjmUjBA2LjIyODU4OTIyNDU0MDY0
lIwQNi4yNTM1MTc2MDM2NTIwNpSMEDYuMzMyNTIwNjU5ODQ4NjWUjBA2LjM5ODY4OTU0ODM4MDQ5
lIwQNi40MjM0MzI2ODI0MjU0OZSMEDYuNDM3NDkxOTUzMTM1MDaUjBA2LjY0MzE5NDA0NzY5ODEz
lIwQNi42NDg5MzYxNzAyMTI3N5SMEDYuNjUyNjk2MDA1MDU2MDWUjBA2LjcyMTMzMzUxMjU2ODg5
lIwQNi43NTg3MzU2NjU4NDgxMZSMEDYuNzY5NzE2ODAwMTgwNTOUjBA2LjgwOTYxMTc2NzAwOTEz
lIwQNi44MjkyMDE2NjYzMjUyMZSMEDYuODc1MjE0ODUwNDY0MDiUjBA2Ljk5NTIwODI4MjMyNjYx
lIwQNy4wMzQ4MjIzNzA3MzUxNJSMDzcuNTA0MTI3MjY5OTk4NZSMDzcuNTk5MjE3MjgwNjIwMZSM
EDcuMDY1ODg5NDE4ODMwNTmUjA83LjkxNTU2NzI4MjMyMTmUjBA3LjEyNzA3NTc2MDgxNTM0lIwQ
Ny4xNzA1MTQ4NDI5NjU3M5SMEDcuMTc1NjYwMTYwNzM0NzmUjBA3LjIwNTEzMDA1MjU5NzQ1lIwQ
Ny4zMjM4NjExMzk1OTI3OZSMEDcuMzI1MjkxNzkwNzg5NjeUjBA3LjU0ODEzNTc3NDU1MzU5lIwQ
Ny41NjU1ODQxNTc2NjY3N5SMEDcuNjE2OTE5NzE3NjY2MTiUjBA3LjYzODEzNTY4Mzg0MjI5lIwQ
Ny42NDc1OTg2NTQwMjI2NJSMEDcuNjU1MjA5MzY5OTc2MjeUjBA3LjY2ODcxMTY1NjQ0MTcylIwQ
Ny42ODEwODE0OTYyNzQ2OJSMEDcuNjk2MTU1NzcwMTkyNzmUjBA3LjcwMTA1NjgyMTk1MTU3lIwQ
Ny43MTAxMDAyMzEzMDMwMZSMEDcuNzIwODE1MzE4MDk3NTmUjBA3LjgwMTUyOTA5OTcwMzU0lIwQ
Ny45MDU3NjMzMDE0NDY3NZSMEDcuOTA5MDk4MDk5MTgwMDmUjBA3Ljk1NzM0ODYxMTQ0MjY3lIwQ
OC4wMTI4MjA1MTI4MjA1MZSMEDguMDQxMTcwNzk0NDY3NjeUjA84LjgyNjkwNDQwNDYyNTOUjBA4
LjIzNDQ3NTM1NzY2ODQylIwQOC42MDE0NzIyODUzMzk1MZSMEDguNjE3NDcwNDg1MTYzNTmUjBA4
LjYzNDI2MDk4NDE0MDE2lIwQOC42NTIwMTU5MTk3MDkyOZSMEDguNjcwNzcwODMxNTI2OTKUjBA4
Ljc5NjYyMjA5NzExNDcxlIwQOC44MzY3ODQ1ODg2NDc2OJSMEDguOTAwNzU2NTY0MzA3OTeUjBA4
Ljk5MzY5NTQxOTUxMDkylIwQOS4wMTQ2OTM5NTExNDAzNpSMDzkuMTY3ODYzNTgyMTg5OZSMEDku
MDYwNDMzMDg4NzAxNjSUjA85LjczMjM2MDA5NzMyMzaUjBA5LjA3OTc2NTc0MjA0Mzg2lIwQOS4x
NjI1NDM1MjIwODE3M5SMEDkuMTg2MjUxMjQzOTcxNTKUjBA5LjI3OTg4MTIxNzUyMDQylIwQOS40
NTgwNTM1MzI1ODI5OZSMEDkuNTEwNDQ5NjA2NTA1MTWUjBA5LjU5MTQwNjEwMDEzNDI4lIwQOS43
ODE0NjQzMDI5OTA2NJSMEDkuNzk3Njc3OTUwMzI1NzeUjBA5LjkyMDg4MDk3NDIzMDUxlIwQMTAu
MDA3NDI2NTYzOTIzOJSMDzEwLjEzODM0MjI4ODg2OZSMEDEwLjA0OTI0MTI4MjI4MzKUjA8xMC41
MTUyNDcxMDgzMDeUjA8xMC41NjExNDkwNTMwMTeUjBAxMC4wNTY5ODk2MDc3Nzc0lIwQMTAuMTE3
ODczMjIzMDQ4NZSMEDEwLjE3MTQ5MTM0NDA2MDmUjBAxMC4yOTQ1NDUxMDIyMTg4lIwQMTAuMzM2
NDUxNDk2MjAxNJSMEDEwLjQ3OTk4MzIzMjAyNjiUjBAxMC41NDQ2MzAxNDcwOTc2lIwQMTAuNTQ0
NzIyODA1NTk5MpSMEDEwLjc3OTc4NTg5NTkwMzaUjBAxMC44MzM0NTM3MDUwNDEylIwPMTEuMTk0
NDA2MjQxMzEylIwQMTEuMTM2NDc3NTMyMTU2NpSMEDExLjI3MTYwMjUyMzUxMjmUjBAxMS4yNzg3
ODkxMDkyMDEylIwQMTEuMzc0NDkzODM1MDI0M5SMEDExLjQxNzkxNDcwODE3NzGUjBAxMS41NzY3
NTM4NzgyMTI1lIwQMTEuNjU5OTk0NTU4NjY5MpSMEDExLjcxMjM0NDgxMTQzMTKUjBAxMS43NDgx
MjAzMDA3NTE5lIwQMTEuOTQ2NzE3NjM5MzI4NpSMEDExLjk3MTc0NjY3Nzg0MDOUjBAxMS45Nzg5
MTcxMDU4OTM2lIwQMTIuNDMwODUzMzc4MDg0NJSMEDEyLjU3MzA4MTAzMzUwNzOUjBAxMi43ODkz
NTkyNTMxMDE0lIwQMTIuODkzMjQzOTQwMTc1M5SMEDEyLjg5OTk1MjI3MDE3NjaUjBAxMy4wMTkx
MzgxMzMwNTU2lIwPMTMuMzkzNjcxNTIwNTA5lIwQMTMuMDgyNzk3NzU2MzAwMpSMEDEzLjEzOTMw
OTUyOTI4NDKUjBAxMy4yODU3MDE2MzI2NjUxlIwQMTMuMzUxMTM0ODQ2NDYxOZSMEDEzLjM2MDA1
MzQ0MDIxMziUjBAxMy40OTAyNzAxNDI2NTk2lIwQMTMuNzA5MDkzMDQ1NTcyOZSMDzE0LjQ3NjMx
OTE1NDU4M5SMEDE0LjA1NDgxMzc3MzcxNzWUjBAxNC4wOTMwMTM4OTE2ODUxlIwQMTQuNDUyOTU1
NjI5NDI2MpSMEDE0LjUxODQ5Njc0NDA5MjeUjBAxNC44MDUwMTc5MTQwNzE3lIwQMTQuODIxNDAy
MTA0NjM5MZSMEDE0LjgzNDU5NDI3Mzg0NjaUjA4xNS4zNDIzOTUwNTAxNZSMDzE1LjA1MzQzOTcx
MDk3NJSMEDE1LjAxNzc1MzEyOTU5MjWUjBAxNS4yMTg5NjI4Mjc2ODMzlIwQMTUuMjczNTg4MTQ3
Njk1NpSMEDE1LjQwOTM5OTczMzgzNzaUjBAxNS44Mzk0OTMxMzYyMTk2lIwQMTUuODU1Mzk4NzYz
Mjc4OZSMEDE1LjkwMzMwNzg4ODA0MDeUjBAxNi4zNjIyODYxODg5NzE4lIwQMTYuNDIwMDkxNjI0
MTExM5SMEDE2LjQyNzQwNzE0NjIwNTOUjBAxNi42MzIwOTU5MTk1MjE4lIwQMTYuNzQ4MzMyNjgy
MDA5M5SMEDE2Ljg5NDc0NTczNDA3NjeUjBAxNi45MDc4MDQxNTkzMTk4lIwNMTcuMzEyNTAyNjEx
OJSMEDE3LjEzNzk5OTc0NDA3MjWUjBAxNy4xNDUxNDMxNjE5NDU0lIwQMTcuMTc0MjYxNTA2NzU1
MpSMEDE3LjM5MTMwNDM0NzgyNjGUjBAxNy40MDkwMTkzNTM2NDM5lIwQMTcuNTQyMzIwODQ5MDQ4
M5SMEDE3LjU3Mzg0MDQyOTUyODmUjBAxNy43MDc5MTA4NjYzNzM4lIwQMTcuODU0Mzc1MDA4NTgz
OJSMEDE3Ljg5Mjk3NDQ1MTM4ODaUjBAxOC4yODEyMTU4MzIwNTc3lIwQMTguMjkwMTMzNzc5MjY0
MpSMEDE4LjM3MTY1ODY1NDU4MjKUjBAxOC40MjM2NzA3MzIxNTY3lIwQMTguNDM5OTc3ODcyMDI2
NpSMEDE4Ljg4NTc0MTI2NTM0NDeUjBAxOS4wNTk0NzgyNzg1NDc5lIwQMTkuMDYzMzUzODc5Mzky
NZSMEDE5LjU3ODAxODQwMzMzNzOUjBAxOS45MTk1OTcyNjE5NjA4lIwQMjAuMjYzNDI0NTE4NzQz
N5SMEDIwLjkxMTYwNjYzODczODGUjA8yMS4yNDM4MjYwMTMwNjWUjBAyMS4wNjAxNjg5MDI1NTQ2
lIwQMjEuMTQxNjQ5MDQ4NjI1OJSMEDIxLjQxNTU2OTExODc0OTOUjBAyMS41NzQwNzc5MTU2MTIy
lIwQMjEuNjY0ODgyNDk5ODcyNpSMEDIyLjQ2MDEzMzI2MzQ1NzSUjBAyMi42NzgzMDgxOTgyMDg0
lIwQMjIuNzQ2NDU0ODQ1Mjk0MpSMEDIyLjkxMjY1Njk1MTcwMDGUjBAyMy44OTE5NTUyNjg5NTA0
lIwQMjMuOTI0MDcwOTc5NzI4MZSMEDI0LjEzMTI3NDEzMTI3NDGUjBAyNC44MzQ0MzcwODYwOTI3
lIwQMjUuMjgyMTA2MTY3OTkxMpSMEDI1LjQ3MzkyMTA3MzMwMTKUjBAyNS40Nzc3MDcwMDYzNjk0
lIwQMjUuNTY4OTA4MjA3NjE5NZSMEDI1LjkxMjEwNjEzNTk4NjeUjA0yNi4yOTM4NDU3NzM1lIwP
MjYuMjQ2NzE5MTYwMTA1lIwQMjYuMjk2Mjg3NDQyMzI3NZSMEDI2LjM4NTIyNDI3NDQwNjOUjBAy
Ni41NTQ2OTQzNzIwNjQ1lIwQMjYuNjcwMjIyNjk2MzU5NZSMEDI2LjgwOTY1MTQ3NDUzMDiUjBAy
Ny43NzU0ODYwNzEwMDYylIwPMjguOTA0NDE1NTk1NTM4lIwQMjguODU2ODgyNjg3MTUyOZSMEDI4
LjkxMjE3OTI1NTUxMTSUjBAyOS44MTU1OTA1NzIzMTAzlIwPMzAuMjI5NzQ2MDcwMTMzlIwPMzAu
NzAwNzQ0NDkzMDU0lIwPMzAuNzgzNzU0Mzg2Njg1lIwQMzAuNTA4NjczNDU5NDA5OJSMEDMwLjU2
MjM0NzE4ODI2NDGUjBAzMS4wMzI3NzA2MDU3NTk3lIwQMzEuMjU5NzY4Njc3NzExOJSMEDMxLjM2
MjgzNTg0MzcwMDWUjBAzMS40NzQ3MTEyODAwNTIzlIwPMzIuODMyNjM1NjM5ODI2lIwQMzIuNDMx
MTMyNDI5NTUzNJSMEDMyLjczMTAwNzU1MDcwNDiUjBAzMi44NDk3MTI1NjUwMTUxlIwQMzIuOTQ1
NzYzMDM3NTk5M5SMEDMyLjk3MDY1NjExNjA1NjeUjBAzMy4xNTU3MTM0Mzk5MDUzlIwQMzQuNTU0
MjUwMTcyNzcxMpSMEDM0LjYyODQzNjg3MjM1OTaUjBAzNC42NzgyNDYxODUzOTI5lIwQMzQuNzEw
MTcwMDc5ODMzNJSMDzM1LjIwMTEyNjQzNjA0NpSMDzM1LjQ4Njk5OTkyOTAyNpSMDzM1Ljk5ODk1
NzY0MjEyMpSMEDM1LjEzNjQ0NjUzNDA0MDWUjBAzNS4xNDMyMDg1NzQ5NDI5lIwPMzYuMjcyMTMx
NjY3ODM4lIwQMzYuMTQ1NDM2NzI1NTAxNZSMEDM2LjIzNTg2NTIzNDY4MTKUjBAzNi41MDc2NDY3
NjQ3MDgylIwQMzYuNzYzNjc3NDg2NjQzMpSMEDM3LjAyNjM3MTAwNDIzNzWUjBAzNy4zNTE3NjAy
MDE2OTk1lIwQMzcuMzYwODMwOTA0ODc5M5SMEDM3LjQxMDQxMTkwODMyNDiUjBAzNy40MTExNDg1
MjIyNTk2lIwQMzcuOTg1MjE1OTEyNzkwOJSMEDM4LjE2NTg0NTk1NDc0OTOUjBAzOC40MTIyOTE5
MzM0MTg3lIwQMzguODI1MzYwOTgwMzg0OZSMEDM5LjQxMzcyODc5NTA5MzWUjBAzOS40NDQ4MTQy
Mzk1Nzc5lIwQMzkuNTE1Mjc5MjQxMzA2NpSMEDM5LjkzMzQ0NDI1OTU2NzSUjA80MC4yNjA2NDMz
OTEwNTaUjBA0MC4xMzkxNDkwNTAwNDAxlIwQNDAuMjU3MjIyNDYzNTMwMZSMEDQwLjc4MjM0MTI0
NjI0MDSUjBA0MS4xMzE3NzMyMTIzOTE1lIwQNDEuNTc5MTU0OTgzNjM0OZSMDzQzLjg1OTY0OTEy
MjgwN5SMDzQzLjkyNTQ2MjMyMjg2MZSMEDQzLjQ1MzU1NDgzNTA0MzaUjBA0My41ODI0Nzk4NDMx
MDMxlIwQNDMuNjE4OTk5NTE3ODk1M5SMEDQzLjY2MDkyMTExOTc5MjeUjBA0My43NTg4ODg1MjQy
MzE1lIwQNDQuNDkwMTI3Nzk0MDU2N5SMEDQ1LjUwMzQyOTQ4NjQxMzWUjBA0NS42OTQyNjMyNjQy
MzM5lIwQNDUuNzg0NjQ1Njc1NzAzNpSMEDQ2LjE3Mjc4ODgzNjQ0NTeUjBA0Ni41NzU1NzYyMTU0
MDU3lIwQNDguMTA1MTkwMDE1NTAwNpSMEDQ4LjM0MTI4OTUwMzg5NzWUjBA0OS40NzcxMTY4MzM0
NjQ1lIwQNDkuNTY3MzE4NjE0NTkzNJSMDzUxLjAwMDg5MjUxNTYxOZSMEDUxLjI1NTc2NjI3Mzcw
NTiUjBA1MS42MjExNDk5MjI1NjgzlIwQNTEuNzQzMDk1NTMwNjkwMZSMEDUxLjc4NjUxNjAyNjUw
MTSUjBA1MS45NTYyNjYzNzc1MTg3lIwQNTIuNDg0OTEwNTg4MjA1OZSMEDUyLjk4NjUxMjUyNDA4
NDiUjBA1My42NDM1MDYxOTE4OTk4lIwQNTQuMzA2NTA1OTE5NDA5MZSMEDU0LjMyNjM1MzIyMDA3
MTGUjBA1NC40NTk5ODYyNDE2ODc3lIwQNTQuNTA4NTM3Mzk5NjcwMpSMEDU0LjU3MTI3MTEzOTc0
NDiUjA41Ni40OTMwMTIwNjAwM5SMEDU2LjY0MTE3ODEzNjUwNTKUjBA1OC4zNTAwNzg1OTAyNjIx
lIwQNjAuMzY4MjQ2MzAyNDQ0OZSMEDYwLjQ3ODI3NjQ0MDI3MjSUjBA2MC42OTA1MjMyODcxNzg2
lIwQNjEuMTIzOTkzODQxNzU3NpSMEDYxLjY3NTA5NTU5NjM5ODKUjBA2MS43MzA2ODEzODMyNjEx
lIwQNjIuMjkyODc2MTg2Njc5M5SMDjYzLjA4MDM3NjEzNTA4lIwQNjMuMjQ5NjYwODkwMzcyM5SM
EDYzLjM0MTkxOTY4MjQ0NTiUjBA2NS4wNzcyMDUyMjk4NDA5lIwQNjcuNzcwMjkxNjA5NjQzMZSM
EDY4LjQzMjcwMjMzNjYyMjiUjBA2OC42MTU4NjU1MTI5MDM2lIwQNjkuMDA3MTU5NDkyNzk3NJSM
EDY5LjY4NjQxMTE0OTgyNTiUjBA3MS41MTU3MTI0MjI2OTk5lIwQNzIuNzAwODM2MDU5NjE0N5SM
EDcyLjg0OTc5MjgzMzQwMTaUjBA3Mi45NzIyMTQ0MjYwNDU1lIwQNzMuMDY1NDI2NzY4NTE1NZSM
EDczLjE5NzUxMTI4NDYxNjOUjBA3My40ODk3MjI4NDIzNzk3lIwQNzcuMzIxNDg1NTU0MzgyOJSM
EDc3Ljg1MzMyNDMzNjk0OTKUjBA3OS44NDc3MzIyMzE1NTg0lIwQNzkuOTc4NjcyMzU0MDM4OZSM
EDgxLjY3NTM4NDg5NTI1MTOUjBA4NC4xMDgzOTY3MzExNjc5lIwQODQuMzMzODczMzY2MDMxMpSM
EDg2LjQ5ODg3OTY4MzE4NDiUjBA4Ni43MDA4NDQzOTA4MzIzlIwQODYuOTUzODAxODgyOTU2NJSM
Dzg3LjE3OTg4NjM1NDc5MZSMEDg3LjA1ODk0NDAyNjIyMDGUjBA4OC44MTIzMzY4NDA5NzIxlIwQ
ODguOTIzNzM1OTQ0MzEyN5SMEDkwLjYyNTg4NTAxODQwODSUjBA5MS40NDUwMjU5NzQyNzg2lIwP
OTIuMTU1NzA2MjgxMzMzlIwQOTIuMTMzNDMwODg2Mzc3OJSMEDkzLjk1NTE1Mjg3MTYxNjaUjBA5
NC43MTc5MjY0NzQxMDMxlIwQOTUuOTY5Mjg5ODI3MjU1M5SMEDEwMS41ODAxMzU0NDAxODGUjA8x
MDQuNTIwNTEyMTUwNTGUjBAxMDUuNzg2MDM2MjQzMjE2lIwQMTA2LjU3MjM2NjI2OTg0NpSMDzEw
Ny41NjQ5NjUzMDM3NJSMDzExMC44MzE5Nzg3MjAyNpSMEDExMi40MTQxNzAyNjE4OTWUjBAxMTUu
OTk2MTUyMzIyNzUylIwQMTE2LjAyMDQ5Njk1NDQ2MpSMEDExNi4yOTA2NjAxOTg2OTGUjBAxMTcu
MzcwODkyMDE4Nzc5lIwQMTE3LjgzNTg3OTIzOTgzNpSMEDExOC44NTY1OTk1MTI2ODiUjBAxMTku
MzQwOTMwMDg5MzEzlIwQMTE5LjQzMDk5NjYwOTAxM5SMEDEyMi45MDg0NjExMzAxOTmUjBAxMjMu
MDU4NzA5OTA4NTYzlIwQMTIzLjkxMTg5ODY0MDA2N5SMEDEyNy43NDExMTEzNDc2NjmUjBAxMjku
MzEzMTMxNzQ4NTI5lIwQMTMwLjkyNTE1MTgyNTg1NJSMDzEzMS42NTI1Njg4NzA3NZSMEDEzMi4w
MTMyMDEzMjAxMzKUjBAxMzUuNDMxMDA5MTg2NzM3lIwQMTM1Ljg5MTcyMTQ3NjMyOJSMEDEzNi41
MTE1Njk5MTUwMjSUjA4xNDEuNzIxNzE2Mzk0NpSMEDE0MS4wMzA5MzYxNDMyMDeUjBAxNDQuMzI3
MzA5MjM2OTQ4lIwQMTQ2LjM4NTUwMzMyMTA4MZSMDzE0OC40MDM4MjUxNTAyOJSMEDE0OC40NTYw
NTcwMDcxMjaUjBAxNDkuODczNjkzNjY4NDgxlIwQMTUwLjExMzU5OTQ4MDY4OJSMEDE1My43NTU1
NjEzNzEzNjmUjBAxNjAuMjAzNTUyNzQ5Mzc2lIwQMTYyLjQ2MTIxNDIxNDYyNJSMEDE4Mi4zNTU1
MzA0MDMwNjmUjBAxOTIuMzI5NDQ5MDMyNjk2lIwQMTkyLjgwNTg2Mzg4MzM2OZSMEDE5NC43NzYx
MTUzNzY1MjKUjA8xOTcuNDYyNjA1NTE5MDiUjBAxOTguNzA1MzEwNzA5OTA2lIwPMjAzLjQ0NjEy
ODI5NTYylIwQMjEwLjYxMjgzMTk3MjA1NZSMEDIxMi4zNDUyMjgzMTY3NTOUjBAyNDIuNDcyMzk2
NTA0MDE0lIwQMjQ1LjkzMzM0OTI5OTA0NJSMEDI0Ni41MzUxODEyMzY2NzSUjBAyODEuMzc5MzEw
MzQ0ODI4lIwQMjgyLjMyOTgzNDg5ODQyM5SMEDI5Ni42MDE5NzMwNDc5MDiUjBAzMDcuODgxNzcz
Mzk5MDE1lIwQMzIwLjE3OTQ2MzY0ODQxNJSMEDQ4OS45MTY2NTI1NDQzMzGUjA81MjEuNDEyMDg2
NTAzMTKUdJR1YmV1Lg==
</properties>
		<properties node_id="26" format="literal">{'auto_commit': True, 'color_by_class': True, 'controlAreaVisible': True, 'savedWidgetGeometry': b'\x01\xd9\xd0\xcb\x00\x03\x00\x00\x00\x00\x01\x1c\x00\x00\x00\xb0\x00\x00\x06U\x00\x00\x04\x19\x00\x00\x01\x1c\x00\x00\x00\xcc\x00\x00\x06U\x00\x00\x04\x19\x00\x00\x00\x00\x00\x00\x00\x00\x07\x80\x00\x00\x01\x1c\x00\x00\x00\xcc\x00\x00\x06U\x00\x00\x04\x19', 'select_rows': False, 'selected_cols': [], 'selected_rows': [], 'show_attribute_labels': True, 'show_distributions': True, '__version__': 2}</properties>
		<properties node_id="27" format="literal">{'add_type_annotations': True, 'auto_save': False, 'controlAreaVisible': True, 'filter': 'Microsoft Excel spreadsheet (*.xlsx)', 'savedWidgetGeometry': b'\x01\xd9\xd0\xcb\x00\x03\x00\x00\x00\x00\x03\x14\x00\x00\x01\xbb\x00\x00\x04H\x00\x00\x02]\x00\x00\x03\x14\x00\x00\x01\xd7\x00\x00\x04H\x00\x00\x02]\x00\x00\x00\x00\x00\x00\x00\x00\x07\x80\x00\x00\x03\x14\x00\x00\x01\xd7\x00\x00\x04H\x00\x00\x02]', 'stored_name': '2016_V4.xlsx', 'stored_path': '.', '__version__': 3}</properties>
		<properties node_id="28" format="pickle">gASVKQoAAAAAAAB9lCiMCGF1dG9zZW5klIiMEmNvbnRyb2xBcmVhVmlzaWJsZZSIjBNzYXZlZFdp
ZGdldEdlb21ldHJ5lENCAdnQywADAAAAAAByAAAAtQAABHgAAAKwAAAAcgAAANEAAAR4AAACsAAA
AAAAAAAAB4AAAAByAAAA0QAABHgAAAKwlIwJdmFyX2hpbnRzlH2UKE6MIE9yYW5nZS53aWRnZXRz
LmRhdGEub3dkaXNjcmV0aXpllIwHVmFySGludJSTlGgHjAdNZXRob2RzlJOUSwaFlFKUjAkwLDAu
MSwxMDCUhZSGlIGUjAlDYXNlczIwMTSUiYaUaAloC0sDhZRSlEsKhZSGlIGUjAlDYXNlczIwMTCU
iYaUaAloC0sFhZRSlCmGlIGUjAlQZXJvbGV1Y2+UiYaUaAloC0sBhZRSlCmGlIGUjAZPZG92aXKU
iYaUaCSMB0RpZHZpcmeUiYaUaCSMBkx5bnJ1ZpSJhpRoJIwHRXVtZWxhdJSJhpRoJIwIQmxhcmJy
ZXaUiYaUaCSMB1Byb2Nsb3SUiYaUaCSMCFNjaWNhcm9slImGlGgkjAdVcm9jaW5llImGlGgkjAZ0
bWVhbjGUiYaUaCSMBnRtZWFuMpSJhpRoJIwGdG1lYW4zlImGlGgkjAZ0bWVhbjSUiYaUaCSMBnRt
ZWFuNZSJhpRoJIwGdG1lYW42lImGlGgkjAZ0bWVhbjeUiYaUaCSMBnRtZWFuOJSJhpRoJIwGdG1l
YW45lImGlGgkjAd0bWVhbjEwlImGlGgkjAd0bWVhbjExlImGlGgkjAd0bWVhbjEylImGlGgkjAd2
cGRtYXgxlImGlGgkjAd2cGRtYXgylImGlGgkjAd2cGRtYXgzlImGlGgkjAd2cGRtYXg0lImGlGgk
jAd2cGRtYXg1lImGlGgkjAd2cGRtYXg2lImGlGgkjAd2cGRtYXg3lImGlGgkjAd2cGRtYXg4lImG
lGgkjAd2cGRtYXg5lImGlGgkjAh2cGRtYXgxMJSJhpRoJIwIdnBkbWF4MTGUiYaUaCSMCHZwZG1h
eDEylImGlGgkjAlDYXNlcyAoMimUiYaUaAloDYwOMCwwLjI1LCAwLjUwLDGUhZSGlIGUjApFQ09t
aW5vcml0lImGlGgJaCIphpSBlIwKRUNPbWFqb3JpdJSJhpRobowKRUNPdmFyaWV0eZSJhpRobowI
VHgxNTE3XzGUiYaUaG6MCFR4MTUxN18ylImGlGhujAhUeDE1MTdfM5SJhpRobowIVG0xNTE3XzGU
iYaUaG6MCFRtMTUxN18ylImGlGhujAhUbTE1MTdfM5SJhpRobowJVlBEMTUxN18xlImGlGhujAlW
UEQxNTE3XzKUiYaUaG6MCVZQRDE1MTdfM5SJhpRobowKQ0FOT1BZbWVkaZSJhpRoCWgiKYaUgZSM
CkNBTk9QWXN0ZGWUiYaUaIiMCUNBTk9QWW1heJSJhpRoiIwKUGVyb19sZXVjb5SJhpRoiIwHT2Rv
X3ZpcpSJhpRoiIwIRGlkX3ZpcmeUiYaUaIiMB0x5bl9ydWaUiYaUaIiMCkZvckdyb21lZGmUiYaU
aIiMCkZvckdyb21pbm+UiYaUaIiMCkZvckdyb21ham+UiYaUaIiMCkZvckdyb3ZhcmmUiYaUaIiM
CEV1bWVfbGF0lImGlGiIjAlCbGFyX2JyZXaUiYaUaIiMCEF2b2lkc3VtlImGlGiIjApBdm9pZG1l
ZGlhlImGlGiIjAhQcm9jX2xvdJSJhpRoiIwJU2NpX2Nhcm9slImGlGiIjAhVcm9fY2luZZSJhpRo
iIwHRWRnZXN1bZSJhpRoCWgiKYaUgZSMCkVkZ2VtZWRpYW6UiYaUaIiMB0VkZ2VtaW6UiYaUaK6M
B0VkZ2VtYXiUiYaUaK6MBFR4XzGUiYaUaIiMBFR4XzKUiYaUaIiMBFR4XzOUiYaUaIiMBFRtXzGU
iYaUaIiMBFRtXzKUiYaUaIiMBFRtXzOUiYaUaIiMBVZQRF8xlImGlGiIjAVWUERfMpSJhpRoiIwF
VlBEXzOUiYaUaIiMB0Nhc2VzICWUiYaUaAloDYwSMCwwLjI1LDAuNSwwLjcsMC45lIWUhpSBlIwD
QWRqlImGlGgJaCIphpSBlIwHQ2FzZXNfMpSJhpRoCWgNjBAwLDAuMjUsMC43MCwwLjkwlIWUhpSB
lIwHVWNjb3VudJSJhpRorowERWRnZZSJhpRorowIVHgxODIwXzGUiYaUaK6MCFR4MTgyMF8ylImG
lGiujAhUeDE4MjBfM5SJhpRorowIVG0xODIwXzGUiYaUaK6MCFRtMTgyMF8ylImGlGiujAhUbTE4
MjBfM5SJhpRorowJVlBEMTgyMF8xlImGlGiujAlWUEQxODIwXzKUiYaUaK6MCVZQRDE4MjBfM5SJ
hpRorowHVDIwMjBfMZSJhpRorowIVDIwMjBfMjWUiYaUaK6MCFQyMDIwXzUwlImGlGiujAhUMjAy
MF83NZSJhpRorowIVDIwMjBfOTCUiYaUaK6MCU5EVkkyMDIwX5SJhpRorowKTkRWSTIwMjBfMZSJ
hpRorowLTkRWSTIwMjBfMjWUiYaUaK6MC05EVkkyMDIwXzUwlImGlGiujAtORFZJMjAyMF83NZSJ
hpRorowKTkRWSTIwMjBfOZSJhpRorowBVJSJhpRoCWgiKYaUgZSMAlQxlImGlGoGAQAAjANUMjWU
iYaUagYBAACMA1Q1MJSJhpRqBgEAAIwDVDg1lImGlGoGAQAAjANUOTCUiYaUagYBAACMBE5EVkmU
iYaUagYBAACMBU5EVkkxlImGlGoGAQAAjAZORFZJMjWUiYaUagYBAACMBk5TVkk1MJSJhpRqBgEA
AIwGTkRWSTc1lImGlGoGAQAAjAZORFZJOTCUiYaUagYBAACMA1RYMZSJhpRoCWgiKYaUgZSMA1RY
MpSJhpRqIAEAAIwDVFgzlImGlGogAQAAjANUTTGUiYaUaiABAACMA1RNMpSJhpRqIAEAAIwDVE0z
lImGlGogAQAAjARWUEQxlImGlGogAQAAjARWUEQylImGlGogAQAAjARWUEQzlImGlGogAQAAjARS
aXNrlImGlGgJaA2MCDAuMSwxLDk5lIWUhpSBlIwITkRWSTIwMDeUiYaUaAloIimGlIGUjAlBZGph
Y2VuY3mUiYaUajoBAACMBFllYXKUiYaUaAloIimGlIGUjApQcmV2YWxlbmNllImGlGgJaBVLBIWU
hpSBlIwJTkRWSV9wcmV2lImGlGgJaCIphpSBlIwMTkRWSV9jdXJyZW50lImGlGpJAQAAjAlJbmNp
ZGVuY2WUiYaUaAloDYwIMCwwLjEsMTCUhZSGlIGUjAVDYXNlc5SJhpRoCWgNjAwwLDAuMSwxMCwx
MDCUhZSGlIGUjARGSVBTlImGlGgJaCIphpSBlHWMC19fdmVyc2lvbl9flEsDdS4=
</properties>
		<properties node_id="29" format="pickle">gASVBx8AAAAAAAB9lCiMEmNvbnRyb2xBcmVhVmlzaWJsZZSIjBRkaXNwbGF5X2NvbnZleF9jdXJ2
ZZSIjBNkaXNwbGF5X2NvbnZleF9odWxslImMFWRpc3BsYXlfZGVmX3RocmVzaG9sZJSIjBFkaXNw
bGF5X3BlcmZfbGluZZSIjAdmbl9jb3N0lE30AYwHZnBfY29zdJRN9AGMDXJvY19hdmVyYWdpbmeU
SwCME3NhdmVkV2lkZ2V0R2VvbWV0cnmUQ0IB2dDLAAMAAAAAAoAAAAFKAAAFxAAAA58AAAKAAAAB
ZgAABcQAAAOfAAAAAAAAAAAHgAAAAoAAAAFmAAAFxAAAA5+UjAx0YXJnZXRfcHJpb3KUjBVudW1w
eS5jb3JlLm11bHRpYXJyYXmUjAZzY2FsYXKUk5SMBW51bXB5lIwFZHR5cGWUk5SMAmY4lImIh5RS
lChLA4wBPJROTk5K/////0r/////SwB0lGJDCAAAAAAAAAAAlIaUUpSMC19fdmVyc2lvbl9flEsB
jBBjb250ZXh0X3NldHRpbmdzlF2UKIwVb3Jhbmdld2lkZ2V0LnNldHRpbmdzlIwHQ29udGV4dJST
lCmBlH2UKIwGdmFsdWVzlH2UKIwUc2VsZWN0ZWRfY2xhc3NpZmllcnOUXZRLAGGMDHRhcmdldF9p
bmRleJRLAGgaSwF1jAdjbGFzc2VzlCiMAzwgMJSMBzAgLSAwLjGUjAgwLjEgLSAxMJSMCDEwIC0g
MTAwlIwH4omlIDEwMJR0lIwQY2xhc3NpZmllcl9uYW1lc5RdlIwNUmFuZG9tIEZvcmVzdJRhdWJo
HymBlH2UKGgifZQoaCRdlChLAEsBZWgmSwBoGksBdWgnaC1oLl2UKIwRR3JhZGllbnQgQm9vc3Rp
bmeUaDBldWJoHymBlH2UKGgifZQoaCRdlEsAYWgmSwBoGksBdWgnKIwDPCAwlIwHMCAtIDAuMZSM
CDAuMSAtIDEwlIwIMTAgLSAxMDCUjAfiiaUgMTAwlHSUaC5dlIwRR3JhZGllbnQgQm9vc3RpbmeU
YXViaB8pgZR9lChoIn2UKIwUc2VsZWN0ZWRfY2xhc3NpZmllcnOUXZRLAGGMDHRhcmdldF9pbmRl
eJRLAGgaSwF1aCeMAzwgMJSMBjAgLSAxMJSMBuKJpSAxMJSHlGguXZSMEUdyYWRpZW50IEJvb3N0
aW5nlGF1YmgfKYGUfZQoaCJ9lCiMFHNlbGVjdGVkX2NsYXNzaWZpZXJzlF2USwBhjAx0YXJnZXRf
aW5kZXiUSwBoGksBdWgnjAM8IDCUjAYwIC0gMTCUjAbiiaUgMTCUh5RoLl2UjBVHcmFkaWVudCBC
b29zdGluZyAoMimUYXViaB8pgZR9lChoIn2UKGhSXZRLAGFoVEsAaBpLAXVoJyiMAzwgMJSMBzAg
LSAwLjGUjAgwLjEgLSAxMJSMBuKJpSAxMJR0lGguXZSMFUdyYWRpZW50IEJvb3N0aW5nICgyKZRh
dWJoHymBlH2UKGgifZQojBRzZWxlY3RlZF9jbGFzc2lmaWVyc5RdlEsAYYwMdGFyZ2V0X2luZGV4
lEsAaBpLAXVoJyiMAzwgMJSMBTAgLSAxlIwGMSAtIDEwlIwG4omlIDEwlHSUaC5dlIwVR3JhZGll
bnQgQm9vc3RpbmcgKDIplGF1YmgfKYGUfZQoaCJ9lCiMFHNlbGVjdGVkX2NsYXNzaWZpZXJzlF2U
SwBhjAx0YXJnZXRfaW5kZXiUSwNoGksBdWgnKIwDPCAwlIwFMCAtIDGUjAYxIC0gMTCUjAbiiaUg
MTCUdJRoLl2UjBVHcmFkaWVudCBCb29zdGluZyAoMSmUYXViaB8pgZR9lChoIn2UKGh2XZRLAGFo
eEsDaBpLAXVoJyiMAzwgMJSMBTAgLSAxlIwGMSAtIDEwlIwG4omlIDEwlHSUaC5dlIwRR3JhZGll
bnQgQm9vc3RpbmeUYXViaB8pgZR9lChoIn2UKGh2XZQoSwBLAUsCZWh4SwJoGksBdWgnKIwDPCAw
lIwFMCAtIDGUjAYxIC0gMTCUjAbiiaUgMTCUdJRoLl2UKIwNUmFuZG9tIEZvcmVzdJSMEUdyYWRp
ZW50IEJvb3N0aW5nlIwLTmFpdmUgQmF5ZXOUZXViaB8pgZR9lChoIn2UKGh2XZQoSwBLAUsCZWh4
SwBoGksBdWgnKIwDPCAwlIwHMCAtIDAuMZSMCDAuMSAtIDEwlIwG4omlIDEwlHSUaC5dlCiMDVJh
bmRvbSBGb3Jlc3SUjBFHcmFkaWVudCBCb29zdGluZ5SMC05haXZlIEJheWVzlGV1YmgfKYGUfZQo
aCJ9lChodl2UKEsASwFLAmVoeEsAaBpLAXVoJyiMAzwgMJSMBzAgLSAwLjGUjAkwLjEgLSAxMDCU
jAfiiaUgMTAwlHSUaC5dlCiMDVJhbmRvbSBGb3Jlc3SUjBFHcmFkaWVudCBCb29zdGluZ5SMC05h
aXZlIEJheWVzlGV1YmgfKYGUfZQoaCJ9lCiMFHNlbGVjdGVkX2NsYXNzaWZpZXJzlF2UKEsASwFL
AmWMDHRhcmdldF9pbmRleJRLAGgaSwF1aCeMAzwgMJSMBjAgLSAxMJSMBuKJpSAxMJSHlGguXZQo
jA1SYW5kb20gRm9yZXN0lIwRR3JhZGllbnQgQm9vc3RpbmeUjAtOYWl2ZSBCYXllc5RldWJoHymB
lH2UKGgifZQoaLVdlChLAEsBSwJlaLdLAGgaSwF1aCcojAU8IDAuMZSMBzAuMSAtIDGUjAYxIC0g
OTmUjAbiiaUgOTmUdJRoLl2UKIwNUmFuZG9tIEZvcmVzdJSMEUdyYWRpZW50IEJvb3N0aW5nlIwL
TmFpdmUgQmF5ZXOUZXViaB8pgZR9lChoIn2UKGi1XZQoSwBLAUsCZWi3SwBoGksBdWgnKIwFPCAw
LjGUjAcwLjEgLSAxlIwGMSAtIDUwlIwHNTAgLSA5OZSMBuKJpSA5OZR0lGguXZQojA1SYW5kb20g
Rm9yZXN0lIwRR3JhZGllbnQgQm9vc3RpbmeUjAtOYWl2ZSBCYXllc5RldWJoHymBlH2UKGgifZQo
aLVdlChLAEsBSwJlaLdLAGgaSwF1aCeMBTwgMC4xlIwKMC4xIC0gMS45OZSMCOKJpSAxLjk5lIeU
aC5dlCiMDVJhbmRvbSBGb3Jlc3SUjBFHcmFkaWVudCBCb29zdGluZ5SMC05haXZlIEJheWVzlGV1
YmgfKYGUfZQoaCJ9lChotV2UKEsASwFLAmVot0sAaBpLAXVoJyiMAzwgMJSMBTAgLSAxlIwHMSAt
IDEwMJSMB+KJpSAxMDCUdJRoLl2UKIwNUmFuZG9tIEZvcmVzdJSMEUdyYWRpZW50IEJvb3N0aW5n
lIwLTmFpdmUgQmF5ZXOUZXViaB8pgZR9lChoIn2UKGi1XZQoSwBLAUsCZWi3SwRoGksBdWgnKIwE
PCAyMJSMBzIwIC0gNDCUjAc0MCAtIDYwlIwHNjAgLSA4MJSMBuKJpSA4MJR0lGguXZQojA1SYW5k
b20gRm9yZXN0lIwRR3JhZGllbnQgQm9vc3RpbmeUjAtOYWl2ZSBCYXllc5RldWJoHymBlH2UKGgi
fZQoaLVdlChLAEsBSwJlaLdLAGgaSwF1aCcojAM8IDCUjAYwIC0gMjCUjAcyMCAtIDQwlIwHNDAg
LSA2MJSMBzYwIC0gODCUjAg4MCAtIDEwMJSMB+KJpSAxMDCUdJRoLl2UKIwNUmFuZG9tIEZvcmVz
dJSMEUdyYWRpZW50IEJvb3N0aW5nlIwLTmFpdmUgQmF5ZXOUZXViaB8pgZR9lChoIn2UKGi1XZQo
SwBLAUsCSwNlaLdLAGgaSwF1aCdqDQEAAGguXZQojAhBZGFCb29zdJRqDwEAAGoQAQAAahEBAABl
dWJoHymBlH2UKGgifZQoaLVdlChLAEsBSwJLA0sEZWi3SwBoGksBdWgnag0BAABoLl2UKGoXAQAA
ag8BAABqEAEAAIwOTmV1cmFsIE5ldHdvcmuUahEBAABldWJoHymBlH2UKGgifZQojBRzZWxlY3Rl
ZF9jbGFzc2lmaWVyc5RdlChLAEsBSwJLA0sEZYwMdGFyZ2V0X2luZGV4lEsAaBpLAXVoJyiMCzwg
MC4wMjc3Mjg3lIwTMC4wMjc3Mjg3IC0gNC4yMTI4M5SMETQuMjEyODMgLSAyNy40MTY5lIwL4oml
IDI3LjQxNjmUdJRoLl2UKIwIQWRhQm9vc3SUjA1SYW5kb20gRm9yZXN0lIwRR3JhZGllbnQgQm9v
c3RpbmeUjA5OZXVyYWwgTmV0d29ya5SMC05haXZlIEJheWVzlGV1YmgfKYGUfZQoaCJ9lCiMFHNl
bGVjdGVkX2NsYXNzaWZpZXJzlF2UKEsASwFLAksDSwRljAx0YXJnZXRfaW5kZXiUSwBoGksBdWgn
KIwJPCAwLjAwMDA1lIwQMC4wMDAwNSAtIDAuNDk4NpSMEDAuNDk4NiAtIDAuOTk5OTWUjAviiaUg
MC45OTk5NZR0lGguXZQojAhBZGFCb29zdJSMDVJhbmRvbSBGb3Jlc3SUjBFHcmFkaWVudCBCb29z
dGluZ5SMDk5ldXJhbCBOZXR3b3JrlIwLTmFpdmUgQmF5ZXOUZXViaB8pgZR9lChoIn2UKGoyAQAA
XZQoSwBLAUsCSwNLBGVqNAEAAEsAaBpLAXVoJyiMCTwgMC4wMDAwNZSMEDAuMDAwMDUgLSAwLjQ0
NjOUjBAwLjQ0NjMgLSAwLjk5OTk1lIwL4omlIDAuOTk5OTWUdJRoLl2UKIwIQWRhQm9vc3SUjA1S
YW5kb20gRm9yZXN0lIwRR3JhZGllbnQgQm9vc3RpbmeUjA5OZXVyYWwgTmV0d29ya5SMC05haXZl
IEJheWVzlGV1YmgfKYGUfZQoaCJ9lCiMFHNlbGVjdGVkX2NsYXNzaWZpZXJzlF2UKEsASwFLAksD
SwRljAx0YXJnZXRfaW5kZXiUSwBoGksBdWgnjAU8IDAuN5SMCTAuNyAtIDAuOZSMB+KJpSAwLjmU
h5RoLl2UKIwIQWRhQm9vc3SUjA1SYW5kb20gRm9yZXN0lIwRR3JhZGllbnQgQm9vc3RpbmeUjA5O
ZXVyYWwgTmV0d29ya5SMC05haXZlIEJheWVzlGV1YmgfKYGUfZQoaCJ9lChqUgEAAF2UKEsBSwJL
A0sEZWpUAQAASwBoGksBdWgnKIwJPCAzLjY5MDU1lIwRMy42OTA1NSAtIDIzLjI4OTeUjBAyMy4y
ODk3IC0gNzAuMzc3lIwK4omlIDcwLjM3N5R0lGguXZQoaloBAABqWwEAAGpcAQAAal0BAABqXgEA
AGV1YmgfKYGUfZQoaCJ9lChqUgEAAF2UKEsBSwJLA0sEZWpUAQAASwBoGksBdWgnjAQ8IDEwlIwH
MTAgLSA3MZSMBuKJpSA3MZSHlGguXZQoaloBAABqWwEAAGpcAQAAal0BAABqXgEAAGV1YmgfKYGU
fZQoaCJ9lCiMFHNlbGVjdGVkX2NsYXNzaWZpZXJzlF2UKEsASwFLAksDSwRljAx0YXJnZXRfaW5k
ZXiUSwBoGksBdWgnKIwEPCAxMJSMBzEwIC0gMjOUjAcyMyAtIDcxlIwG4omlIDcxlHSUaC5dlChq
WgEAAGpbAQAAalwBAABqXQEAAGpeAQAAZXViaB8pgZR9lChoIn2UKGp1AQAAXZQoSwBLAUsCSwNL
BGVqdwEAAEsAaBpLAXVoJ4wJPCA3Ljg3OTM4lIwRNy44NzkzOCAtIDUwLjk2ODOUjAviiaUgNTAu
OTY4M5SHlGguXZQoaloBAABqWwEAAGpcAQAAal0BAABqXgEAAGV1YmgfKYGUfZQoaCJ9lChqdQEA
AF2UKEsASwFLAksDSwRlancBAABLAGgaSwF1aCeMCTwgNy44NzQ3OZSMETcuODc0NzkgLSA1MC45
NjgzlIwL4omlIDUwLjk2ODOUh5RoLl2UKGpaAQAAalsBAABqXAEAAGpdAQAAal4BAABldWJoHymB
lH2UKGgifZQoanUBAABdlChLAEsBSwJLA0sEZWp3AQAASwBoGksBdWgnjAk8IDMwNi45MTWUjBEz
MDYuOTE1IC0gNjEzLjgyOZSMC+KJpSA2MTMuODI5lIeUaC5dlChqWgEAAGpbAQAAalwBAABqXQEA
AGpeAQAAZXViaB8pgZR9lChoIn2UKGp1AQAAXZQoSwBLAUsCSwNLBGVqdwEAAEsAaBpLAXVoJyiM
BjwgMC4yNZSMCjAuMjUgLSAwLjWUjAowLjUgLSAwLjc1lIwI4omlIDAuNzWUdJRoLl2UKGpaAQAA
alsBAABqXAEAAGpdAQAAal4BAABldWJoHymBlH2UKGgifZQoanUBAABdlChLAEsBSwJLA0sEZWp3
AQAASwBoGksBdWgnjAU8IDAuM5SMCTAuMyAtIDAuOZSMB+KJpSAwLjmUh5RoLl2UKGpaAQAAalsB
AABqXAEAAGpdAQAAal4BAABldWJoHymBlH2UKGgifZQoanUBAABdlChLAEsBSwJLA0sEZWp3AQAA
SwBoGksBdWgnKIwFPCAwLjOUjAkwLjMgLSAwLjeUjAkwLjcgLSAwLjmUjAfiiaUgMC45lHSUaC5d
lChqWgEAAGpbAQAAalwBAABqXQEAAGpeAQAAZXViaB8pgZR9lChoIn2UKGp1AQAAXZQoSwBLAUsC
SwNLBGVqdwEAAEsAaBpLAXVoJyiMBTwgMC4xlIwJMC4xIC0gMC43lIwJMC43IC0gMC45lIwH4oml
IDAuOZR0lGguXZQojAhBZGFCb29zdJSMDVJhbmRvbSBGb3Jlc3SUjBFHcmFkaWVudCBCb29zdGlu
Z5SMDk5ldXJhbCBOZXR3b3JrlIwLTmFpdmUgQmF5ZXOUZXViaB8pgZR9lChoIn2UKIwUc2VsZWN0
ZWRfY2xhc3NpZmllcnOUXZQoSwBLAUsCSwNLBGWMDHRhcmdldF9pbmRleJRLAGgaSwF1aCcojAk8
IDAuMDAwMDWUjBAwLjAwMDA1IC0gMC4yODY3lIwQMC4yODY3IC0gMC45NjU5NZSMETAuOTY1OTUg
LSAwLjk5OTk1lIwL4omlIDAuOTk5OTWUdJRoLl2UKGrAAQAAasEBAABqwgEAAGrDAQAAasQBAABl
dWJoHymBlH2UKGgifZQoasgBAABdlChLAEsBSwJLA0sEZWrKAQAASwBoGksBdWgnKIwFPCAwLjGU
jAkwLjEgLSAwLjOUjAkwLjMgLSAwLjeUjAkwLjcgLSAwLjmUjAfiiaUgMC45lHSUaC5dlCiMCEFk
YUJvb3N0lIwNUmFuZG9tIEZvcmVzdJSMEUdyYWRpZW50IEJvb3N0aW5nlGrDAQAAjAtOYWl2ZSBC
YXllc5RldWJoHymBlH2UKGgifZQoasgBAABdlChLAEsBSwJLA0sEZWrKAQAASwBoGksBdWgnatsB
AABoLl2UKIwUQWRhQm9vc3QgKDEpICgxKSAoMSmUjBlSYW5kb20gRm9yZXN0ICgxKSAoMSkgKDEp
lIwdR3JhZGllbnQgQm9vc3RpbmcgKDEpICgxKSAoMSmUasMBAACMF05haXZlIEJheWVzICgxKSAo
MSkgKDEplGV1YmgfKYGUfZQoaCJ9lChqyAEAAF2UKEsASwFLAksDSwRlasoBAABLAGgaSwF1aCco
jAM8IDCUjAcwIC0gMC41lIwJMC41IC0gMC43lIwJMC43IC0gMC45lIwH4omlIDAuOZR0lGguXZQo
jBRBZGFCb29zdCAoMSkgKDEpICgxKZSMGVJhbmRvbSBGb3Jlc3QgKDEpICgxKSAoMSmUjB1HcmFk
aWVudCBCb29zdGluZyAoMSkgKDEpICgxKZSMDk5ldXJhbCBOZXR3b3JrlIwXTmFpdmUgQmF5ZXMg
KDEpICgxKSAoMSmUZXViaB8pgZR9lChoIn2UKGrIAQAAXZQoSwBLAUsCSwNLBGVqygEAAEsAaBpL
AXVoJyiMAzwgM5SMBjMgLSAxMJSMBzEwIC0gMjOUjAcyMyAtIDcwlIwG4omlIDcwlHSUaC5dlChq
5gEAAGrnAQAAaugBAABqwwEAAGrpAQAAZXViaB8pgZR9lChoIn2UKGrIAQAAXZQoSwBLAUsCSwNL
BGVqygEAAEsAaBpLAXVoJyiMAzwgMJSMCDAgLSAzLjY5lIwJMy42OSAtIDEwlIwJMTAgLSAyMy4z
lIwJMjMuMyAtIDcwlIwG4omlIDcwlHSUaC5dlChq5gEAAGrnAQAAaugBAABqwwEAAGrpAQAAZXVi
aB8pgZR9lChoIn2UKGrIAQAAXZQoSwBLAUsCSwNLBGVqygEAAEsAaBpLAXVoJyiMCzwgMC4wNDA4
NTExlIwTMC4wNDA4NTExIC0gNi42MTgxOJSMETYuNjE4MTggLSAxNy4yMjQ4lIwRMTcuMjI0OCAt
IDM2LjQ1MzGUjBEzNi40NTMxIC0gNjMuOTk4OJSMETYzLjk5ODggLSAxMTUuMzgylIwL4omlIDEx
NS4zODKUdJRoLl2UKGrmAQAAaucBAABq6AEAAGrDAQAAaukBAABldWJoHymBlH2UKGgifZQojBRz
ZWxlY3RlZF9jbGFzc2lmaWVyc5RdlChLAEsBSwJLA0sEZYwMdGFyZ2V0X2luZGV4lEsAaBpLAXVo
JyiMAzwgMJSMBzAgLSAwLjeUjAkwLjcgLSAwLjmUjAfiiaUgMC45lHSUaC5dlChq9QEAAGr2AQAA
avcBAABq+AEAAGr5AQAAZXViaB8pgZR9lChoIn2UKGohAgAAXZQoSwBLAUsCSwNLBGVqIwIAAEsA
aBpLAXVoJyiMAzwgMJSMBzAgLSAwLjKUjAkwLjIgLSAwLjWUjAkwLjUgLSAwLjeUjAkwLjcgLSAw
LjmUjAfiiaUgMC45lHSUaC5dlChq9QEAAGr2AQAAavcBAABq+AEAAGr5AQAAZXViaB8pgZR9lCho
In2UKIwUc2VsZWN0ZWRfY2xhc3NpZmllcnOUXZQoSwBLAUsCSwNLBGWMDHRhcmdldF9pbmRleJRL
AGgaSwF1aCcojAM8IDCUjAcwIC0gMC4ylIwJMC4yIC0gMC41lIwJMC41IC0gMC43lIwJMC43IC0g
MC45lIwH4omlIDAuOZR0lGguXZQojBBBZGFCb29zdCAoMSkgKDEplIwVUmFuZG9tIEZvcmVzdCAo
MSkgKDEplIwZR3JhZGllbnQgQm9vc3RpbmcgKDEpICgxKZSMDk5ldXJhbCBOZXR3b3JrlIwTTmFp
dmUgQmF5ZXMgKDEpICgxKZRldWJoHymBlH2UKGgifZQoajkCAABdlChLAksDZWo7AgAASwNoGksB
dWgnKIwDPCAwlIwHMCAtIDAuNZSMCTAuNSAtIDAuOZSMB+KJpSAwLjmUdJRoLl2UKGpEAgAAakUC
AABqRgIAAGpHAgAAakgCAABldWJoHymBlH2UKGgifZQojBRzZWxlY3RlZF9jbGFzc2lmaWVyc5Rd
lChLAEsBSwJLA0sEZYwMdGFyZ2V0X2luZGV4lEsAaBpLAXVoJyiMAzwgMJSMBzAgLSAwLjWUjAkw
LjUgLSAwLjmUjAfiiaUgMC45lHSUaC5dlCiMDEFkYUJvb3N0ICgxKZSMEVJhbmRvbSBGb3Jlc3Qg
KDEplIwVR3JhZGllbnQgQm9vc3RpbmcgKDEplIwOTmV1cmFsIE5ldHdvcmuUjA9OYWl2ZSBCYXll
cyAoMSmUZXViaB8pgZR9lChoIn2UKIwUc2VsZWN0ZWRfY2xhc3NpZmllcnOUXZQoSwBLAUsCSwNL
BGWMDHRhcmdldF9pbmRleJRLAGgaSwF1aCcojAM8IDCUjAcwIC0gMC41lIwJMC41IC0gMC45lIwH
4omlIDAuOZR0lGguXZQojAhBZGFCb29zdJSMDVJhbmRvbSBGb3Jlc3SUjBFHcmFkaWVudCBCb29z
dGluZ5SMDk5ldXJhbCBOZXR3b3JrlIwLTmFpdmUgQmF5ZXOUZXViaB8pgZR9lChoIn2UKGpnAgAA
XZQoSwJLA2VqaQIAAEsCaBpLAXVoJyiMAzwgMJSMCDAgLSAwLjI1lIwKMC4yNSAtIDAuNZSMCTAu
NSAtIDAuOZSMB+KJpSAwLjmUdJRoLl2UKIwIQWRhQm9vc3SUjA1SYW5kb20gRm9yZXN0lIwRR3Jh
ZGllbnQgQm9vc3RpbmeUjA5OZXVyYWwgTmV0d29ya5SMC05haXZlIEJheWVzlGV1YmgfKYGUfZQo
aCJ9lCiMFHNlbGVjdGVkX2NsYXNzaWZpZXJzlF2UKEsASwFLAksDSwRljAx0YXJnZXRfaW5kZXiU
SwRoGksBdWgnKIwDPCAwlIwGMCAtIDI1lIwHMjUgLSA1MJSMBzUwIC0gOTCUjAbiiaUgOTCUdJRo
Ll2UKIwIQWRhQm9vc3SUjA1SYW5kb20gRm9yZXN0lIwRR3JhZGllbnQgQm9vc3RpbmeUjA5OZXVy
YWwgTmV0d29ya5SMC05haXZlIEJheWVzlGV1YmV1Lg==
</properties>
		<properties node_id="30" format="pickle">gASVCxIAAAAAAAB9lCiMEmFwcGVuZF9wcmVkaWN0aW9uc5SIjBRhcHBlbmRfcHJvYmFiaWxpdGll
c5SJjAphdXRvY29tbWl0lIiMEmNvbnRyb2xBcmVhVmlzaWJsZZSIjBNzYXZlZFdpZGdldEdlb21l
dHJ5lENCAdnQywADAAAAAAFfAAABBgAABasAAAMTAAABXwAAASIAAAWrAAADEwAAAAAAAAAAB4AA
AAFfAAABIgAABasAAAMTlIwQc2VsZWN0ZWRfbGVhcm5lcpRdlEsAYYwRc2VsZWN0ZWRfcXVhbnRp
dHmUSwKMC19fdmVyc2lvbl9flEsBjBBjb250ZXh0X3NldHRpbmdzlF2UKIwVb3Jhbmdld2lkZ2V0
LnNldHRpbmdzlIwHQ29udGV4dJSTlCmBlH2UKIwGdmFsdWVzlH2UKIwJc2VsZWN0aW9ulI+UKEsE
SwSGlEsASwCGlEsBSwGGlEsDSwOGlEsCSwKGlJBoCksBdYwHY2xhc3Nlc5QojAM8IDCUjAcwIC0g
MC4xlIwIMC4xIC0gMTCUjAgxMCAtIDEwMJSMB+KJpSAxMDCUdJR1YmgPKYGUfZQoaBJ9lCiMCXNl
bGVjdGlvbpSPlChLAUsBhpRLAksChpRLAEsAhpSQaApLAXVoG4wDPCAwlIwGMCAtIDEwlIwG4oml
IDEwlIeUdWJoDymBlH2UKGgSfZQojAlzZWxlY3Rpb26Uj5QoSwFLAYaUSwNLA4aUSwJLAoaUSwBL
AIaUkGgKSwF1aBsojAM8IDCUjAcwIC0gMC4xlIwIMC4xIC0gMTCUjAbiiaUgMTCUdJR1YmgPKYGU
fZQoaBJ9lCiMCXNlbGVjdGlvbpSPlChLAEsAhpRLAUsBhpRLA0sDhpRLAksChpSQaApLAXVoGyiM
AzwgMJSMBTAgLSAxlIwGMSAtIDEwlIwG4omlIDEwlHSUdWJoDymBlH2UKGgSfZQojAlzZWxlY3Rp
b26Uj5QoSwFLAYaUSwNLA4aUSwJLAoaUSwBLAIaUkGgKSwF1aBsojAM8IDCUjAcwIC0gMC4xlIwJ
MC4xIC0gMTAwlIwH4omlIDEwMJR0lHViaA8pgZR9lChoEn2UKIwJc2VsZWN0aW9ulI+UKEsASwCG
lEsBSwGGlEsDSwOGlEsCSwKGlJBoCksBdWgbKIwFPCAwLjGUjAcwLjEgLSAxlIwGMSAtIDk5lIwG
4omlIDk5lHSUdWJoDymBlH2UKGgSfZQoaFuPlGgKSwF1aBsojAU8IDAuMZSMBzAuMSAtIDGUjAYx
IC0gNTCUjAc1MCAtIDk5lIwG4omlIDk5lHSUdWJoDymBlH2UKGgSfZQoaFuPlChLAEsAhpRLAUsB
hpRLAksChpSQaApLAXVoG4wFPCAwLjGUjAowLjEgLSAxLjk5lIwI4omlIDEuOTmUh5R1YmgPKYGU
fZQoaBJ9lChoW4+UKEsBSwGGlEsDSwOGlEsCSwKGlEsASwCGlJBoCksBdWgbKIwDPCAwlIwFMCAt
IDGUjAcxIC0gMTAwlIwH4omlIDEwMJR0lHViaA8pgZR9lChoEn2UKGhbj5QoSwRLBIaUSwBLAIaU
SwFLAYaUSwNLA4aUSwJLAoaUkGgKSwF1aBsojAQ8IDIwlIwHMjAgLSA0MJSMBzQwIC0gNjCUjAc2
MCAtIDgwlIwG4omlIDgwlHSUdWJoDymBlH2UKGgSfZQoaFuPlChLBEsEhpRLBUsFhpRLAEsAhpRL
AUsBhpRLA0sDhpRLAksChpRLBksGhpSQaApLAXVoGyiMAzwgMJSMBjAgLSAyMJSMBzIwIC0gNDCU
jAc0MCAtIDYwlIwHNjAgLSA4MJSMCDgwIC0gMTAwlIwH4omlIDEwMJR0lHViaA8pgZR9lChoEn2U
KIwJc2VsZWN0aW9ulI+UaApLAXVoGyiMCzwgMC4wMjc3Mjg3lIwTMC4wMjc3Mjg3IC0gNC4yMTI4
M5SMETQuMjEyODMgLSAyNy40MTY5lIwL4omlIDI3LjQxNjmUdJR1YmgPKYGUfZQoaBJ9lCiMCXNl
bGVjdGlvbpSPlChLAEsAhpRLAUsBhpRLAksChpSQaApLAXVoGyiMCTwgMC4wMDAwNZSMEDAuMDAw
MDUgLSAwLjQ5ODaUjBAwLjQ5ODYgLSAwLjk5OTk1lIwL4omlIDAuOTk5OTWUdJR1YmgPKYGUfZQo
aBJ9lChot4+UKEsASwCGlEsBSwGGlEsCSwKGlJBoCksBdWgbKIwJPCAwLjAwMDA1lIwQMC4wMDAw
NSAtIDAuNDQ2M5SMEDAuNDQ2MyAtIDAuOTk5OTWUjAviiaUgMC45OTk5NZR0lHViaA8pgZR9lCho
En2UKIwJc2VsZWN0aW9ulI+UKEsBSwGGlEsCSwKGlEsASwCGlJBoCksBdWgbjAU8IDAuN5SMCTAu
NyAtIDAuOZSMB+KJpSAwLjmUh5R1YmgPKYGUfZQoaBJ9lCho0I+UKEsASwCGlEsBSwGGlEsCSwKG
lJBoCksBdWgbKIwJPCAzLjY5MDU1lIwRMy42OTA1NSAtIDIzLjI4OTeUjBAyMy4yODk3IC0gNzAu
Mzc3lIwK4omlIDcwLjM3N5R0lHViaA8pgZR9lChoEn2UKGjQj5QoSwFLAYaUSwJLAoaUSwBLAIaU
kGgKSwF1aBuMBDwgMTCUjAcxMCAtIDcxlIwG4omlIDcxlIeUdWJoDymBlH2UKGgSfZQojAlzZWxl
Y3Rpb26Uj5QoSwBLAIaUSwFLAYaUSwJLAoaUkGgKSwF1aBsojAQ8IDEwlIwHMTAgLSAyM5SMBzIz
IC0gNzGUjAbiiaUgNzGUdJR1YmgPKYGUfZQoaBJ9lCho84+UKEsBSwGGlEsCSwKGlEsASwCGlJBo
CksBdWgbjAk8IDcuODc5MziUjBE3Ljg3OTM4IC0gNTAuOTY4M5SMC+KJpSA1MC45NjgzlIeUdWJo
DymBlH2UKGgSfZQoaPOPlChLAEsAhpRLAUsBhpRLAksChpSQaApLAXVoG4wJPCA3Ljg3NDc5lIwR
Ny44NzQ3OSAtIDUwLjk2ODOUjAviiaUgNTAuOTY4M5SHlHViaA8pgZR9lChoEn2UKGjzj5QoSwFL
AYaUSwJLAoaUSwBLAIaUkGgKSwF1aBuMCTwgMzA2LjkxNZSMETMwNi45MTUgLSA2MTMuODI5lIwL
4omlIDYxMy44MjmUh5R1YmgPKYGUfZQoaBJ9lCho84+UKEsBSwGGlEsCSwKGlEsASwCGlJBoCksB
dWgbKIwGPCAwLjI1lIwKMC4yNSAtIDAuNZSMCjAuNSAtIDAuNzWUjAjiiaUgMC43NZR0lHViaA8p
gZR9lChoEn2UKGjzj5QoSwBLAIaUSwFLAYaUSwJLAoaUkGgKSwF1aBuMBTwgMC4zlIwJMC4zIC0g
MC45lIwH4omlIDAuOZSHlHViaA8pgZR9lChoEn2UKGjzj5QoSwFLAYaUSwNLA4aUSwJLAoaUSwBL
AIaUkGgKSwF1aBsojAU8IDAuM5SMCTAuMyAtIDAuN5SMCTAuNyAtIDAuOZSMB+KJpSAwLjmUdJR1
YmgPKYGUfZQoaBJ9lCho84+UKEsASwCGlEsBSwGGlEsDSwOGlEsCSwKGlJBoCksBdWgbKIwFPCAw
LjGUjAkwLjEgLSAwLjeUjAkwLjcgLSAwLjmUjAfiiaUgMC45lHSUdWJoDymBlH2UKGgSfZQojAlz
ZWxlY3Rpb26Uj5QoSwFLAYaUSwNLA4aUSwJLAoaUSwBLAIaUkGgKSwF1aBsojAk8IDAuMDAwMDWU
jBAwLjAwMDA1IC0gMC4yODY3lIwQMC4yODY3IC0gMC45NjU5NZSMETAuOTY1OTUgLSAwLjk5OTk1
lIwL4omlIDAuOTk5OTWUdJR1YmgPKYGUfZQoaBJ9lChqUgEAAI+UKEsASwCGlEsBSwGGlEsDSwOG
lEsCSwKGlJBoCksBdWgbKIwFPCAwLjGUjAkwLjEgLSAwLjOUjAkwLjMgLSAwLjeUjAkwLjcgLSAw
LjmUjAfiiaUgMC45lHSUdWJoDymBlH2UKGgSfZQoalIBAACPlChLAEsAhpRLAUsBhpRLA0sDhpRL
AksChpSQaApLAXVoGyiMAzwgMJSMBzAgLSAwLjWUjAkwLjUgLSAwLjeUjAkwLjcgLSAwLjmUjAfi
iaUgMC45lHSUdWJoDymBlH2UKGgSfZQoalIBAACPlChLBEsEhpRLAEsAhpRLAUsBhpRLA0sDhpRL
AksChpSQaApLAXVoGyiMAzwgM5SMBjMgLSAxMJSMBzEwIC0gMjOUjAcyMyAtIDcwlIwG4omlIDcw
lHSUdWJoDymBlH2UKGgSfZQoalIBAACPlChLBEsEhpRLBUsFhpRLAEsAhpRLAUsBhpRLA0sDhpRL
AksChpSQaApLAXVoGyiMAzwgMJSMCDAgLSAzLjY5lIwJMy42OSAtIDEwlIwJMTAgLSAyMy4zlIwJ
MjMuMyAtIDcwlIwG4omlIDcwlHSUdWJoDymBlH2UKGgSfZQoalIBAACPlChLBEsEhpRLBUsFhpRL
AEsAhpRLAUsBhpRLA0sDhpRLAksChpRLBksGhpSQaApLAXVoGyiMCzwgMC4wNDA4NTExlIwTMC4w
NDA4NTExIC0gNi42MTgxOJSMETYuNjE4MTggLSAxNy4yMjQ4lIwRMTcuMjI0OCAtIDM2LjQ1MzGU
jBEzNi40NTMxIC0gNjMuOTk4OJSMETYzLjk5ODggLSAxMTUuMzgylIwL4omlIDExNS4zODKUdJR1
YmgPKYGUfZQoaBJ9lCiMCXNlbGVjdGlvbpSPlChLAEsAhpRLAUsBhpRLA0sDhpRLAksChpSQaApL
AXVoGyiMAzwgMJSMBzAgLSAwLjeUjAkwLjcgLSAwLjmUjAfiiaUgMC45lHSUdWJoDymBlH2UKGgS
fZQoarABAACPlChLAEsAhpRLAUsBhpRLA0sDhpRLAksChpSQaApLAXVoGyiMAzwgMJSMBzAgLSAw
LjKUjAkwLjIgLSAwLjWUjAkwLjUgLSAwLjeUjAkwLjcgLSAwLjmUjAfiiaUgMC45lHSUdWJoDymB
lH2UKGgSfZQojAlzZWxlY3Rpb26Uj5QoSwBLAIaUSwFLAYaUSwNLA4aUSwJLAoaUkGgKSwF1aBso
jAM8IDCUjAcwIC0gMC41lIwJMC41IC0gMC45lIwH4omlIDAuOZR0lHViaA8pgZR9lChoEn2UKIwJ
c2VsZWN0aW9ulI+UKEsESwSGlEsASwCGlEsBSwGGlEsDSwOGlEsCSwKGlJBoCksBdWgbKIwDPCAw
lIwIMCAtIDAuMjWUjAowLjI1IC0gMC41lIwJMC41IC0gMC45lIwH4omlIDAuOZR0lHViaA8pgZR9
lChoEn2UKIwJc2VsZWN0aW9ulI+UaApLAXVoGyiMAzwgMJSMBjAgLSAyNZSMBzI1IC0gNTCUjAc1
MCAtIDkwlIwG4omlIDkwlHSUdWJoDymBlH2UKGgSfZQojAlzZWxlY3Rpb26Uj5QoSwRLBIaUSwVL
BYaUSwBLAIaUSwFLAYaUSwNLA4aUSwJLAoaUkGgKSwF1aBsojAM8IDCUjAgwIC0gMC4yNZSMCjAu
MjUgLSAwLjWUjAkwLjUgLSAwLjeUjAkwLjcgLSAwLjmUjAfiiaUgMC45lHSUdWJoDymBlH2UKGgS
fZQojAlzZWxlY3Rpb26Uj5QoSwRLBIaUSwBLAIaUSwFLAYaUSwNLA4aUSwJLAoaUkGgKSwF1aBso
jAM8IDCUjAgwIC0gMC4yNZSMCjAuMjUgLSAwLjeUjAkwLjcgLSAwLjmUjAfiiaUgMC45lHSUdWJo
DymBlH2UKGgSfZQoaggCAACPlChLBEsEhpRLAEsAhpRLAUsBhpRLA0sDhpRLAksChpSQaApLAXVo
GyiMAzwgMJSMBzAgLSAwLjeUjAkwLjcgLSAwLjiUjAkwLjggLSAwLjmUjAfiiaUgMC45lHSUdWJo
DymBlH2UKGgSfZQojAlzZWxlY3Rpb26Uj5QoSwRLBIaUSwBLAIaUSwFLAYaUSwNLA4aUSwJLAoaU
kGgKSwF1aBsojAU8IDAuMpSMCTAuMiAtIDAuNJSMCTAuNCAtIDAuNpSMCTAuNiAtIDAuOJSMB+KJ
pSAwLjiUdJR1YmV1Lg==
</properties>
		<properties node_id="31" format="pickle">gASVTQkAAAAAAAB9lCiMC2F1dG9fY29tbWl0lIiMEmNvbnRyb2xBcmVhVmlzaWJsZZSIjBBwdXJn
ZV9hdHRyaWJ1dGVzlImMDXB1cmdlX2NsYXNzZXOUiYwTc2F2ZWRXaWRnZXRHZW9tZXRyeZRDQgHZ
0MsAAwAAAAACgAAAAUoAAAT/AAADRQAAAoAAAAFmAAAE/wAAA0UAAAAAAAAAAAeAAAACgAAAAWYA
AAT/AAADRZSMEHVwZGF0ZV9vbl9jaGFuZ2WUiIwLX192ZXJzaW9uX1+USwKMEGNvbnRleHRfc2V0
dGluZ3OUXZQojBVvcmFuZ2V3aWRnZXQuc2V0dGluZ3OUjAdDb250ZXh0lJOUKYGUfZQojAZ2YWx1
ZXOUfZQojApjb25kaXRpb25zlF2UKIwEWWVhcpRLAUsCXZSMAJRhdJRhaAhLAnWMCmF0dHJpYnV0
ZXOUfZQojApFQ09taW5vcml0lEsCjApFQ09tYWpvcml0lEsCjApFQ092YXJpZXR5lEsCjApDQU5P
UFltZWRplEsCjApDQU5PUFlzdGRllEsCjAlDQU5PUFltYXiUSwKMCkZvckdyb21lZGmUSwKMCkZv
ckdyb21pbm+USwKMCkZvckdyb21ham+USwKMCkZvckdyb3ZhcmmUSwKMClBlcm9fbGV1Y2+USwKM
B09kb192aXKUSwKMCERpZF92aXJnlEsCjAdMeW5fcnVmlEsCjAhFdW1lX2xhdJRLAowJQmxhcl9i
cmV2lEsCjAhBdm9pZHN1bZRLAowKQXZvaWRtZWRpYZRLAowIUHJvY19sb3SUSwKMCVNjaV9jYXJv
bJRLAowHVWNjb3VudJRLAowHRWRnZXN1bZRLAowKRWRnZW1lZGlhbpRLAowHRWRnZW1pbpRLAowH
RWRnZW1heJRLAowEVHhfMZRLAowEVHhfMpRLAowEVHhfM5RLAowEVG1fMZRLAowEVG1fMpRLAowE
VG1fM5RLAowFVlBEXzGUSwKMBVZQRF8ylEsCjAVWUERfM5RLAowIUHJlc2VuY2WUSwGMCUFkamFj
ZW5jeZRLAowJTkRWSV9wcmV2lEsCjAxORFZJX2N1cnJlbnSUSwKMBUNhc2VzlEsCdYwFbWV0YXOU
fZQojAZDT1VOVFmUSwJoFEsBdXViaA0pgZR9lChoEH2UKGgSXZQoaBRLAUsCXZRoFmF0lGFoCEsC
dWgYfZQoaBpLAmgbSwJoHEsCaB1LAmgeSwJoH0sCaCBLAmghSwJoIksCaCNLAmgkSwJoJUsCaCZL
AmgnSwJoKEsCaClLAmgqSwJoK0sCaCxLAmgtSwJoLksCaC9LAmgwSwJoMUsCaDJLAmgzSwJoNEsC
aDVLAmg2SwJoN0sCaDhLAmg5SwJoOksCaDtLAmg8SwFoPUsCaD5LAmg/SwJoQEsCdWhBfZQoaENL
AmgUSwGMB0NUWU5BTUWUSwOMC0Nhc2VzIGNsYXNzlEsDdXViaA0pgZR9lChoEH2UKGgSXZQoaBRL
AUsCXZRoFmF0lGFoCEsCdWgYfZQoaBpLAmgbSwJoHEsCaB1LAmgeSwJoH0sCaCBLAmghSwJoIksC
aCNLAmgkSwJoJUsCaCZLAmgnSwJoKEsCaClLAmgqSwJoK0sCaCxLAmgtSwJoLksCaC9LAmgwSwJo
MUsCaDJLAmgzSwJoNEsCaDVLAmg2SwJoN0sCaDhLAmg5SwJoOksCaDtLAmg8SwFoFEsBjAlJbmNp
ZGVuY2WUSwJoPUsCaD5LAmg/SwJoQEsCdWhBfZQoaENLAmhMSwNoTUsDdXViaA0pgZR9lChoEH2U
KGgSXZQoaBRLAUsCXZRoFmF0lGFoCEsCdWgYfZQojAZSRUdJT06USwKMCERJVklTSU9OlEsCjAVT
VEFURZRLAmhDSwKMBlNUTkFNRZRLAYwERklQU5RLAmgaSwJoG0sCaBxLAmgdSwJoHksCaB9LAmgg
SwJoIUsCaCJLAmgjSwJoJEsCaCVLAmgmSwJoJ0sCaChLAmgpSwJoKksCaCtLAmgsSwKMCVNjaV9j
YXJvbJRLAWguSwJoL0sCaDBLAmgxSwJoMksCaDNLAmg0SwJoNUsCaDZLAmg3SwJoOEsCaDlLAmg6
SwJoO0sCaDxLAWgUSwFoVUsCaD1LAmg+SwJoP0sCaEBLAnVoQX2UKGhMSwNoTUsDdXViaA0pgZR9
lChoEH2UKIwKY29uZGl0aW9uc5RdlCiMBFllYXKUSwFLAl2UjAQyMDEzlGF0lGFoCEsCdWgYfZQo
jApDQU5PUFltZWRplEsCjApGb3JHcm9tZWRplEsCjApQZXJvX2xldWNvlEsCjAdPZG9fdmlylEsC
jAhEaWRfdmlyZ5RLAowHTHluX3J1ZpRLAowIRXVtZV9sYXSUSwKMCUJsYXJfYnJldpRLAowIUHJv
Y19sb3SUSwKMB1VjY291bnSUSwKMCkVkZ2VtZWRpYW6USwKMBFR4XzGUSwKMBFR4XzKUSwKMBFRt
XzGUSwKMBFRtXzKUSwKMBVZQRF8xlEsCjAVWUERfMpRLAowIUHJlc2VuY2WUSwGMCUFkamFjZW5j
eZRLAowJTkRWSV9wcmV2lEsCjAxORFZJX2N1cnJlbnSUSwKMBUNhc2VzlEsCdWhBfZQojAZTVE5B
TUWUSwGMBEZJUFOUSwJoaksBjAdDVFlOQU1FlEsDdXViaA0pgZR9lChoEH2UKGhoXZQoaGpLAUsC
XZSMBDIwMTOUYXSUYWgISwJ1aBh9lCiMCkNBTk9QWW1lZGmUSwKMCkZvckdyb21lZGmUSwKMClBl
cm9fbGV1Y2+USwKMB09kb192aXKUSwKMCERpZF92aXJnlEsCjAdMeW5fcnVmlEsCjAhFdW1lX2xh
dJRLAowJQmxhcl9icmV2lEsCjAhQcm9jX2xvdJRLAowHVWNjb3VudJRLAowKRWRnZW1lZGlhbpRL
AowEVHhfMZRLAowEVHhfMpRLAowEVG1fMZRLAowEVG1fMpRLAowFVlBEXzGUSwKMBVZQRF8ylEsC
jAhQcmVzZW5jZZRLAYwJQWRqYWNlbmN5lEsCjAlORFZJX3ByZXaUSwKMDE5EVklfY3VycmVudJRL
AowFQ2FzZXOUSwJ1aEF9lCiMBlNUTkFNRZRLAYwEWWVhcpRLAYwHQ1RZTkFNRZRLA3V1YmV1Lg==
</properties>
		<properties node_id="32" format="pickle">gASVHQwAAAAAAAB9lCiMC2F1dG9fY29tbWl0lIiMEmNvbnRyb2xBcmVhVmlzaWJsZZSIjBBwdXJn
ZV9hdHRyaWJ1dGVzlImMDXB1cmdlX2NsYXNzZXOUiYwTc2F2ZWRXaWRnZXRHZW9tZXRyeZRDQgHZ
0MsAAwAAAAACgAAAAUoAAAT/AAADRQAAAoAAAAFmAAAE/wAAA0UAAAAAAAAAAAeAAAACgAAAAWYA
AAT/AAADRZSMEHVwZGF0ZV9vbl9jaGFuZ2WUiIwLX192ZXJzaW9uX1+USwKMEGNvbnRleHRfc2V0
dGluZ3OUXZQojBVvcmFuZ2V3aWRnZXQuc2V0dGluZ3OUjAdDb250ZXh0lJOUKYGUfZQojAZ2YWx1
ZXOUfZQojApjb25kaXRpb25zlF2UKIwEWWVhcpRLAUsCXZSMAJRhdJRhaAhLAnWMCmF0dHJpYnV0
ZXOUfZQojApFQ09taW5vcml0lEsCjApFQ09tYWpvcml0lEsCjApFQ092YXJpZXR5lEsCjApDQU5P
UFltZWRplEsCjApDQU5PUFlzdGRllEsCjAlDQU5PUFltYXiUSwKMCkZvckdyb21lZGmUSwKMCkZv
ckdyb21pbm+USwKMCkZvckdyb21ham+USwKMCkZvckdyb3ZhcmmUSwKMClBlcm9fbGV1Y2+USwKM
B09kb192aXKUSwKMCERpZF92aXJnlEsCjAdMeW5fcnVmlEsCjAhFdW1lX2xhdJRLAowJQmxhcl9i
cmV2lEsCjAhBdm9pZHN1bZRLAowKQXZvaWRtZWRpYZRLAowIUHJvY19sb3SUSwKMCVNjaV9jYXJv
bJRLAowHVWNjb3VudJRLAowHRWRnZXN1bZRLAowKRWRnZW1lZGlhbpRLAowHRWRnZW1pbpRLAowH
RWRnZW1heJRLAowEVHhfMZRLAowEVHhfMpRLAowEVHhfM5RLAowEVG1fMZRLAowEVG1fMpRLAowE
VG1fM5RLAowFVlBEXzGUSwKMBVZQRF8ylEsCjAVWUERfM5RLAowIUHJlc2VuY2WUSwGMCUFkamFj
ZW5jeZRLAowJTkRWSV9wcmV2lEsCjAxORFZJX2N1cnJlbnSUSwKMBUNhc2VzlEsCdYwFbWV0YXOU
fZQojAZDT1VOVFmUSwJoFEsBdXViaA0pgZR9lChoEH2UKGgSXZQoaBRLAUsCXZRoFmF0lGFoCEsC
dWgYfZQoaBpLAmgbSwJoHEsCaB1LAmgeSwJoH0sCaCBLAmghSwJoIksCaCNLAmgkSwJoJUsCaCZL
AmgnSwJoKEsCaClLAmgqSwJoK0sCaCxLAmgtSwJoLksCaC9LAmgwSwJoMUsCaDJLAmgzSwJoNEsC
aDVLAmg2SwJoN0sCaDhLAmg5SwJoOksCaDtLAmg8SwFoPUsCaD5LAmg/SwJoQEsCdWhBfZQoaENL
AmgUSwGMB0NUWU5BTUWUSwOMC0Nhc2VzIGNsYXNzlEsDdXViaA0pgZR9lChoEH2UKGgSXZQoaBRL
AUsCXZRoFmF0lGFoCEsCdWgYfZQoaBpLAmgbSwJoHEsCaB1LAmgeSwJoH0sCaCBLAmghSwJoIksC
aCNLAmgkSwJoJUsCaCZLAmgnSwJoKEsCaClLAmgqSwJoK0sCaCxLAmgtSwJoLksCaC9LAmgwSwJo
MUsCaDJLAmgzSwJoNEsCaDVLAmg2SwJoN0sCaDhLAmg5SwJoOksCaDtLAmg8SwFoFEsBjAlJbmNp
ZGVuY2WUSwJoPUsCaD5LAmg/SwJoQEsCdWhBfZQoaENLAmhMSwNoTUsDdXViaA0pgZR9lChoEH2U
KGgSXZQoaBRLAUsCXZRoFmF0lGFoCEsCdWgYfZQojAZSRUdJT06USwKMCERJVklTSU9OlEsCjAVT
VEFURZRLAmhDSwKMBlNUTkFNRZRLAYwERklQU5RLAmgaSwJoG0sCaBxLAmgdSwJoHksCaB9LAmgg
SwJoIUsCaCJLAmgjSwJoJEsCaCVLAmgmSwJoJ0sCaChLAmgpSwJoKksCaCtLAmgsSwKMCVNjaV9j
YXJvbJRLAWguSwJoL0sCaDBLAmgxSwJoMksCaDNLAmg0SwJoNUsCaDZLAmg3SwJoOEsCaDlLAmg6
SwJoO0sCaDxLAWgUSwFoVUsCaD1LAmg+SwJoP0sCaEBLAnVoQX2UKGhMSwNoTUsDdXViaA0pgZR9
lChoEH2UKIwKY29uZGl0aW9uc5RdlCiMBFllYXKUSwFLAl2UjAQyMDE2lGF0lGFoCEsCdWgYfZQo
jApDQU5PUFltZWRplEsCjApGb3JHcm9tZWRplEsCjApQZXJvX2xldWNvlEsCjAdPZG9fdmlylEsC
jAhEaWRfdmlyZ5RLAowHTHluX3J1ZpRLAowIRXVtZV9sYXSUSwKMCUJsYXJfYnJldpRLAowIUHJv
Y19sb3SUSwKMB1VjY291bnSUSwKMCkVkZ2VtZWRpYW6USwKMBFR4XzGUSwKMBFR4XzKUSwKMBFRt
XzGUSwKMBFRtXzKUSwKMBVZQRF8xlEsCjAVWUERfMpRLAowIUHJlc2VuY2WUSwGMCUFkamFjZW5j
eZRLAowJTkRWSV9wcmV2lEsCjAxORFZJX2N1cnJlbnSUSwKMBUNhc2VzlEsCdWhBfZQojAZTVE5B
TUWUSwGMBEZJUFOUSwJoaksBjAdDVFlOQU1FlEsDdXViaA0pgZR9lChoEH2UKGhoXZQoaGpLAUsC
XZSMBDIwMTaUYXSUYWgISwJ1aBh9lCiMCkNBTk9QWW1lZGmUSwKMCkZvckdyb21lZGmUSwKMClBl
cm9fbGV1Y2+USwKMB09kb192aXKUSwKMCERpZF92aXJnlEsCjAdMeW5fcnVmlEsCjAhFdW1lX2xh
dJRLAowJQmxhcl9icmV2lEsCjAhQcm9jX2xvdJRLAowHVWNjb3VudJRLAowKRWRnZW1lZGlhbpRL
AowEVHhfMZRLAowEVHhfMpRLAowEVG1fMZRLAowEVG1fMpRLAowFVlBEXzGUSwKMBVZQRF8ylEsC
jAhQcmVzZW5jZZRLAYwJQWRqYWNlbmN5lEsCjAlORFZJX3ByZXaUSwKMDE5EVklfY3VycmVudJRL
AowFQ2FzZXOUSwJ1aEF9lCiMBlNUTkFNRZRLAYwEWWVhcpRLAYwHQ1RZTkFNRZRLA3V1YmgNKYGU
fZQoaBB9lCiMCmNvbmRpdGlvbnOUXZQojARZZWFylEsBSwBdlIwEMjAxOZRhdJRhaAhLAnVoGH2U
KIwKQ0FOT1BZbWVkaZRLAowKRm9yR3JvbWVkaZRLAowKUGVyb19sZXVjb5RLAowHT2RvX3ZpcpRL
AowIRGlkX3ZpcmeUSwKMB0x5bl9ydWaUSwKMCEV1bWVfbGF0lEsCjAlCbGFyX2JyZXaUSwKMCFBy
b2NfbG90lEsCjAdVY2NvdW50lEsCjApFZGdlbWVkaWFulEsCjARUeF8xlEsCjARUeF8ylEsCjARU
bV8xlEsCjARUbV8ylEsCjAVWUERfMZRLAowFVlBEXzKUSwKMCFByZXNlbmNllEsBjAlBZGphY2Vu
Y3mUSwKMCU5EVklfcHJldpRLAowMTkRWSV9jdXJyZW50lEsCjAVDYXNlc5RLAXVoQX2UKIwGU1RO
QU1FlEsBaLBLAYwHQ1RZTkFNRZRLA3V1YmgNKYGUfZQoaBB9lChorl2UKGjMSwFLAl2UKIwLQ29u
bmVjdGljdXSUjAhEZWxhd2FyZZSMFERpc3RyaWN0IG9mIENvbHVtYmlhlIwFTWFpbmWUjAhNYXJ5
bGFuZJSMDU1hc3NhY2h1c2V0dHOUjA1OZXcgSGFtcHNoaXJllIwKTmV3IEplcnNleZSMCE5ldyBZ
b3JrlIwMUGVubnN5bHZhbmlhlIwMUmhvZGUgSXNsYW5klIwHVmVybW9udJSMCFZpcmdpbmlhlIwN
V2VzdCBWaXJnaW5pYZSMCVdpc2NvbnNpbpRldJRhaAhLAnVoGH2UKGi1SwJotksCaLdLAmi4SwJo
uUsCaLpLAmi7SwJovEsCaL1LAmi+SwJov0sCaMBLAmjBSwJowksCaMNLAmjESwJoxUsCaMZLAWjH
SwJoyEsCaMlLAmjKSwF1aEF9lChozEsBaM1LA3V1YmV1Lg==
</properties>
		<properties node_id="33" format="pickle">gASVmhwAAAAAAAB9lCiMEmNvbnRyb2xBcmVhVmlzaWJsZZSIjBNzYXZlZFdpZGdldEdlb21ldHJ5
lENCAdnQywADAAAAAAASAAAANAAABqoAAARFAAAAEgAAAFAAAAaqAAAERQAAAAAAAAAAB4AAAAAS
AAAAUAAABqoAAARFlIwJc2VsZWN0aW9ulF2USwhhjAtzaG93X3Njb3Jlc5SIjAtzY29yZV90YWJs
ZZR9lIwQc2hvd19zY29yZV9oaW50c5R9lCiMBk1vZGVsX5SIjAZUcmFpbl+UiYwFVGVzdF+UiYwD
TUFFlIiMB0MtSW5kZXiUiIwGUmVjYWxslIiMAkNBlIiMAkYxlIiMA0FVQ5SIjANNU0WUiIwCUjKU
iIwJUHJlY2lzaW9ulIiMBFJNU0WUiIwXUHJlY2lzaW9uUmVjYWxsRlN1cHBvcnSUiIwLVGFyZ2V0
U2NvcmWUiIwHTG9nTG9zc5SJjAtTcGVjaWZpY2l0eZSJjBdNYXR0aGV3c0NvcnJDb2VmZmljaWVu
dJSIjARNQVBFlIiMBkNWUk1TRZSJjA9DbHVzdGVyaW5nU2NvcmWUiIwKU2lsaG91ZXR0ZZSIjBdB
ZGp1c3RlZE11dHVhbEluZm9TY29yZZSIdXOMC19fdmVyc2lvbl9flEsCjBBjb250ZXh0X3NldHRp
bmdzlF2UKIwVb3Jhbmdld2lkZ2V0LnNldHRpbmdzlIwHQ29udGV4dJSTlCmBlH2UKIwGdmFsdWVz
lH2UKIwXc2hvd19wcm9iYWJpbGl0eV9lcnJvcnOUiIwPc2hvd19yZWdfZXJyb3JzlEsEjAtzaG93
bl9wcm9ic5RLAYwMdGFyZ2V0X2NsYXNzlIwWKEF2ZXJhZ2Ugb3ZlciBjbGFzc2VzKZRoB32UaCJL
AnWMB2NsYXNzZXOUKIwDPCAwlIwHMCAtIDAuMZSMCDAuMSAtIDEwlIwIMTAgLSAxMDCUjAfiiaUg
MTAwlHSUdWJoJymBlH2UKGgqfZQoaCyIaC1LBGguSwJoL4wWKEF2ZXJhZ2Ugb3ZlciBjbGFzc2Vz
KZRoB32UaCJLAnVoMil1YmgnKYGUfZQoaCp9lChoLIhoLUsCaC5LAWgvjBYoQXZlcmFnZSBvdmVy
IGNsYXNzZXMplGgHfZRoIksCdWgyjAM8IDCUjAXiiaUgMJSGlHViaCcpgZR9lChoKn2UKGgsiGgt
SwRoLksBaC+MFihBdmVyYWdlIG92ZXIgY2xhc3NlcymUaAd9lGgiSwJ1aDKMAzwgMJSMBjAgLSAx
MJSMBuKJpSAxMJSHlHViaCcpgZR9lChoKn2UKIwXc2hvd19wcm9iYWJpbGl0eV9lcnJvcnOUiIwP
c2hvd19yZWdfZXJyb3JzlEsEjAtzaG93bl9wcm9ic5RLAYwMdGFyZ2V0X2NsYXNzlIwWKEF2ZXJh
Z2Ugb3ZlciBjbGFzc2VzKZSMC3Njb3JlX3RhYmxllH2UaCJLAnVoMowDPCAwlIwHMCAtIDAuMZSM
B+KJpSAwLjGUh5R1YmgnKYGUfZQoaCp9lChoUohoU0sEaFRLAWhVaFZoV32UaCJLAnVoMowDPCAw
lIwIMCAtIDAuMTGUjAjiiaUgMC4xMZSHlHViaCcpgZR9lChoKn2UKGhSiGhTSwRoVEsBaFVoSWhX
fZRoIksCdWgyKIwDPCAwlIwHMCAtIDAuMZSMCDAuMSAtIDEwlIwG4omlIDEwlHSUdWJoJymBlH2U
KGgqfZQojBdzaG93X3Byb2JhYmlsaXR5X2Vycm9yc5SIjA9zaG93X3JlZ19lcnJvcnOUSwSMC3No
b3duX3Byb2JzlEsBjAx0YXJnZXRfY2xhc3OUjBYoQXZlcmFnZSBvdmVyIGNsYXNzZXMplIwLc2Nv
cmVfdGFibGWUfZRoIksCdWgyKIwDPCAwlIwFMCAtIDGUjAYxIC0gMTCUjAbiiaUgMTCUdJR1Ymgn
KYGUfZQoaCp9lCiMF3Nob3dfcHJvYmFiaWxpdHlfZXJyb3JzlIiMD3Nob3dfcmVnX2Vycm9yc5RL
BIwLc2hvd25fcHJvYnOUSwGMDHRhcmdldF9jbGFzc5RodYwLc2NvcmVfdGFibGWUfZRoIksCdWgy
KIwDPCAwlIwHMCAtIDAuMZSMCTAuMSAtIDEwMJSMB+KJpSAxMDCUdJR1YmgnKYGUfZQoaCp9lCiM
F3Nob3dfcHJvYmFiaWxpdHlfZXJyb3JzlIiMD3Nob3dfcmVnX2Vycm9yc5RLAowLc2hvd25fcHJv
YnOUSwGMDHRhcmdldF9jbGFzc5RoSYwLc2NvcmVfdGFibGWUfZRoIksCdWgyKIwLPCAwLjAyNzcy
ODeUjBIwLjAyNzcyODcgLSAxLjY2MjWUjBAxLjY2MjUgLSA0LjIxMjgzlIwRNC4yMTI4MyAtIDEw
LjMxODaUjBExMC4zMTg2IC0gMjcuNDMwN5SMETI3LjQzMDcgLSA3MS4zMTk0lIwL4omlIDcxLjMx
OTSUdJR1YmgnKYGUfZQoaCp9lChojohoj0sCaJBLAWiRaElokn2UaCJLAnVoMiiMBTwgMC4xlIwH
MC4xIC0gMZSMBjEgLSA5OZSMBuKJpSA5OZR0lHViaCcpgZR9lChoKn2UKGiOiGiPSwJokEsBaJFo
SWiSfZRoIksCdWgyKIwFPCAwLjGUjAcwLjEgLSAxlIwGMSAtIDUwlIwHNTAgLSA5OZSMBuKJpSA5
OZR0lHViaCcpgZR9lChoKn2UKGiOiGiPSwJokEsBaJFoSWiSfZRoIksCdWgyjAU8IDAuMZSMCjAu
MSAtIDEuOTmUjAjiiaUgMS45OZSHlHViaCcpgZR9lChoKn2UKGiOiGiPSwRokEsBaJFoSWiSfZRo
IksCdWgyKIwDPCAwlIwFMCAtIDGUjAcxIC0gMTAwlIwH4omlIDEwMJR0lHViaCcpgZR9lChoKn2U
KGiOiGiPSwRokEsBaJFoSWiSfZRoIksCdWgyKIwEPCAyMJSMBzIwIC0gNDCUjAc0MCAtIDYwlIwH
NjAgLSA4MJSMBuKJpSA4MJR0lHViaCcpgZR9lChoKn2UKGiOiGiPSwRokEsCaJGMBjAgLSAyMJRo
kn2UaCJLAnVoMiiMAzwgMJSMBjAgLSAyMJSMBzIwIC0gNDCUjAc0MCAtIDYwlIwHNjAgLSA4MJSM
CDgwIC0gMTAwlIwH4omlIDEwMJR0lHViaCcpgZR9lChoKn2UKGiOiGiPSwRokEsBaJFoSWiSfZRo
IksCdWgyKIwGPCAwLjA1lIwMMC4wNSAtIDY3LjI1lIwNNjcuMjUgLSA5OS45NZSMCeKJpSA5OS45
NZR0lHViaCcpgZR9lChoKn2UKIwXc2hvd19wcm9iYWJpbGl0eV9lcnJvcnOUiIwPc2hvd19yZWdf
ZXJyb3JzlEsEjAtzaG93bl9wcm9ic5RLAYwMdGFyZ2V0X2NsYXNzlIwWKEF2ZXJhZ2Ugb3ZlciBj
bGFzc2VzKZSMC3Njb3JlX3RhYmxllH2UaCJLAnVoMiiMCzwgMC4wMjc3Mjg3lIwTMC4wMjc3Mjg3
IC0gNC4yMTI4M5SMETQuMjEyODMgLSAyNy40MTY5lIwL4omlIDI3LjQxNjmUdJR1YmgnKYGUfZQo
aCp9lCiMF3Nob3dfcHJvYmFiaWxpdHlfZXJyb3JzlIiMD3Nob3dfcmVnX2Vycm9yc5RLBIwLc2hv
d25fcHJvYnOUSwGMDHRhcmdldF9jbGFzc5SMFihBdmVyYWdlIG92ZXIgY2xhc3NlcymUjAtzY29y
ZV90YWJsZZR9lGgiSwJ1aDIojAk8IDAuMDAwMDWUjBAwLjAwMDA1IC0gMC40OTg2lIwQMC40OTg2
IC0gMC45OTk5NZSMC+KJpSAwLjk5OTk1lHSUdWJoJymBlH2UKGgqfZQoaPKIaPNLBGj0SwFo9YwW
KEF2ZXJhZ2Ugb3ZlciBjbGFzc2VzKZRo932UaCJLAnVoMiiMCTwgMC4wMDAwNZSMEDAuMDAwMDUg
LSAwLjQ0NjOUjBAwLjQ0NjMgLSAwLjk5OTk1lIwL4omlIDAuOTk5OTWUdJR1YmgnKYGUfZQoaCp9
lCiMF3Nob3dfcHJvYmFiaWxpdHlfZXJyb3JzlIiMD3Nob3dfcmVnX2Vycm9yc5RLBIwLc2hvd25f
cHJvYnOUSwGMDHRhcmdldF9jbGFzc5SMFihBdmVyYWdlIG92ZXIgY2xhc3NlcymUjAtzY29yZV90
YWJsZZR9lGgiSwJ1aDKMBTwgMC43lIwJMC43IC0gMC45lIwH4omlIDAuOZSHlHViaCcpgZR9lCho
Kn2UKGoLAQAAiGoMAQAASwRqDQEAAEsBag4BAABqDwEAAGoQAQAAfZRoIksCdWgyKIwJPCAzLjY5
MDU1lIwRMy42OTA1NSAtIDIzLjI4OTeUjBAyMy4yODk3IC0gNzAuMzc3lIwK4omlIDcwLjM3N5R0
lHViaCcpgZR9lChoKn2UKGoLAQAAiGoMAQAASwRqDQEAAEsBag4BAABqDwEAAGoQAQAAfZRoIksC
dWgyjAQ8IDEwlIwHMTAgLSA3MZSMBuKJpSA3MZSHlHViaCcpgZR9lChoKn2UKIwXc2hvd19wcm9i
YWJpbGl0eV9lcnJvcnOUiIwPc2hvd19yZWdfZXJyb3JzlEsEjAtzaG93bl9wcm9ic5RLAYwMdGFy
Z2V0X2NsYXNzlGoPAQAAjAtzY29yZV90YWJsZZR9lGgiSwJ1aDIojAQ8IDEwlIwHMTAgLSAyM5SM
BzIzIC0gNzGUjAbiiaUgNzGUdJR1YmgnKYGUfZQoaCp9lChqKgEAAIhqKwEAAEsEaiwBAABLAWot
AQAAag8BAABqLgEAAH2UaCJLAnVoMowJPCA3Ljg3OTM4lIwRNy44NzkzOCAtIDUwLjk2ODOUjAvi
iaUgNTAuOTY4M5SHlHViaCcpgZR9lChoKn2UKGoqAQAAiGorAQAASwRqLAEAAEsBai0BAABqDwEA
AGouAQAAfZRoIksCdWgyjAk8IDcuODc0NzmUjBE3Ljg3NDc5IC0gNTAuOTY4M5SMC+KJpSA1MC45
NjgzlIeUdWJoJymBlH2UKGgqfZQoaioBAACIaisBAABLBGosAQAASwFqLQEAAGoPAQAAai4BAAB9
lGgiSwJ1aDKMCTwgMzA2LjkxNZSMETMwNi45MTUgLSA2MTMuODI5lIwL4omlIDYxMy44MjmUh5R1
YmgnKYGUfZQoaCp9lChqKgEAAIhqKwEAAEsEaiwBAABLAWotAQAAag8BAABqLgEAAH2UaCJLAnVo
MiiMBjwgMC4yNZSMCjAuMjUgLSAwLjWUjAowLjUgLSAwLjc1lIwI4omlIDAuNzWUdJR1YmgnKYGU
fZQoaCp9lChqKgEAAIhqKwEAAEsEaiwBAABLAWotAQAAag8BAABqLgEAAH2UaCJLAnVoMowFPCAw
LjOUjAkwLjMgLSAwLjmUjAfiiaUgMC45lIeUdWJoJymBlH2UKGgqfZQoaioBAACIaisBAABLBGos
AQAASwFqLQEAAGoPAQAAai4BAAB9lGgiSwJ1aDIojAU8IDAuM5SMCTAuMyAtIDAuN5SMCTAuNyAt
IDAuOZSMB+KJpSAwLjmUdJR1YmgnKYGUfZQoaCp9lChqKgEAAIhqKwEAAEsEaiwBAABLAWotAQAA
jBYoQXZlcmFnZSBvdmVyIGNsYXNzZXMplGouAQAAfZRoIksCdWgyKIwFPCAwLjGUjAkwLjEgLSAw
LjeUjAkwLjcgLSAwLjmUjAfiiaUgMC45lHSUdWJoJymBlH2UKGgqfZQojBdzaG93X3Byb2JhYmls
aXR5X2Vycm9yc5SIjA9zaG93X3JlZ19lcnJvcnOUSwSMC3Nob3duX3Byb2JzlEsBjAx0YXJnZXRf
Y2xhc3OUamoBAACMC3Njb3JlX3RhYmxllH2UaCJLAnVoMiiMCTwgMC4wMDAwNZSMEDAuMDAwMDUg
LSAwLjI4NjeUjBAwLjI4NjcgLSAwLjk2NTk1lIwRMC45NjU5NSAtIDAuOTk5OTWUjAviiaUgMC45
OTk5NZR0lHViaCcpgZR9lChoKn2UKGp0AQAAiGp1AQAASwRqdgEAAEsBancBAABqagEAAGp4AQAA
fZRoIksCdWgyKIwFPCAwLjGUjAkwLjEgLSAwLjOUjAkwLjMgLSAwLjeUjAkwLjcgLSAwLjmUjAfi
iaUgMC45lHSUdWJoJymBlH2UKGgqfZQoanQBAACIanUBAABLBGp2AQAASwFqdwEAAGpqAQAAangB
AAB9lGgiSwJ1aDIojAU8IDAuMZSMCTAuMSAtIDAuNZSMCTAuNSAtIDAuN5SMCTAuNyAtIDAuOZSM
B+KJpSAwLjmUdJR1YmgnKYGUfZQoaCp9lChqdAEAAIhqdQEAAEsEanYBAABLAWp3AQAAjBYoQXZl
cmFnZSBvdmVyIGNsYXNzZXMplGp4AQAAfZRoIksCdWgyKIwDPCAwlIwHMCAtIDAuNZSMCTAuNSAt
IDAuN5SMCTAuNyAtIDAuOZSMB+KJpSAwLjmUdJR1YmgnKYGUfZQoaCp9lChqdAEAAIhqdQEAAEsE
anYBAABLAWp3AQAAamoBAABqeAEAAH2UaCJLAnVoMiiMAzwgM5SMBjMgLSAxMJSMBzEwIC0gMjOU
jAcyMyAtIDcwlIwG4omlIDcwlHSUdWJoJymBlH2UKGgqfZQoanQBAACIanUBAABLBGp2AQAASwFq
dwEAAGpqAQAAangBAAB9lGgiSwJ1aDIojAM8IDCUjAgwIC0gMy42OZSMCTMuNjkgLSAxMJSMCTEw
IC0gMjMuM5SMCTIzLjMgLSA3MJSMBuKJpSA3MJR0lHViaCcpgZR9lChoKn2UKGp0AQAAiGp1AQAA
SwRqdgEAAEsBancBAABqagEAAGp4AQAAfZRoIksCdWgyKIwLPCAwLjA0MDg1MTGUjBMwLjA0MDg1
MTEgLSA2LjYxODE4lIwRNi42MTgxOCAtIDE3LjIyNDiUjBExNy4yMjQ4IC0gMzYuNDUzMZSMETM2
LjQ1MzEgLSA2My45OTg4lIwRNjMuOTk4OCAtIDExNS4zODKUjAviiaUgMTE1LjM4MpR0lHViaCcp
gZR9lChoKn2UKIwXc2hvd19wcm9iYWJpbGl0eV9lcnJvcnOUiIwPc2hvd19yZWdfZXJyb3JzlEsE
jAtzaG93bl9wcm9ic5RLAYwMdGFyZ2V0X2NsYXNzlIwWKEF2ZXJhZ2Ugb3ZlciBjbGFzc2VzKZSM
C3Njb3JlX3RhYmxllH2UaCJLAnVoMiiMAzwgMJSMBzAgLSAwLjeUjAkwLjcgLSAwLjmUjAfiiaUg
MC45lHSUdWJoJymBlH2UKGgqfZQoasMBAACIasQBAABLBGrFAQAASwFqxgEAAIwWKEF2ZXJhZ2Ug
b3ZlciBjbGFzc2VzKZRqyAEAAH2UaCJLAnVoMiiMAzwgMJSMBzAgLSAwLjKUjAkwLjIgLSAwLjWU
jAkwLjUgLSAwLjeUjAkwLjcgLSAwLjmUjAfiiaUgMC45lHSUdWJoJymBlH2UKGgqfZQojBdzaG93
X3Byb2JhYmlsaXR5X2Vycm9yc5SIjA9zaG93X3JlZ19lcnJvcnOUSwKMC3Nob3duX3Byb2JzlEsC
jAx0YXJnZXRfY2xhc3OUjAcwIC0gMC41lIwLc2NvcmVfdGFibGWUfZRoIksCdWgyKIwDPCAwlIwH
MCAtIDAuNZSMCTAuNSAtIDAuOZSMB+KJpSAwLjmUdJR1YmgnKYGUfZQoaCp9lCiMF3Nob3dfcHJv
YmFiaWxpdHlfZXJyb3JzlIiMD3Nob3dfcmVnX2Vycm9yc5RLAowLc2hvd25fcHJvYnOUSwGMDHRh
cmdldF9jbGFzc5RoQYwLc2NvcmVfdGFibGWUfZRoIksCdWgyKIwDPCAwlIwIMCAtIDAuMjWUjAow
LjI1IC0gMC41lIwJMC41IC0gMC45lIwH4omlIDAuOZR0lHViaCcpgZR9lChoKn2UKIwXc2hvd19w
cm9iYWJpbGl0eV9lcnJvcnOUiIwPc2hvd19yZWdfZXJyb3JzlEsCjAtzaG93bl9wcm9ic5RLAYwM
[truncated: 67,891 more chars]
